# Supplementary material for: Testing the buffering hypothesis: Breastfeeding problems, cessation, and social support in the UK
Source: Am J Hum Biol. 2021 May 30;34(2):e23621. doi: 10.1002/ajhb.23621 (PMC11475338; doi:10.1002/ajhb.23621)
Supplement: Supplementary file 1 — Appendix S1: Supporting Information [file AJHB-34-e23621-s004.xlsx]

## Sheet: problems models
Control model										LATCH MODEL
	n=	565,	number	of	events=	115					n=	565,	number	of	events=	115
	(1	observation	deleted	due	to	missingness)					(1	observation	deleted	due	to	missingness)
	HAZARD RATIO					95% CI					HAZARD RATIO					95% CI
	coef	exp(coef)	se(coef)	z	Pr(>|z|)	2.5	97.5				coef	exp(coef)	se(coef)	z	Pr(>|z|)	2.5	97.5
planned1	-1.1723	0.3097	0.2701	-4.34	1.43e-05	0.182362	0.525796			latch1	0.9131	2.4919	0.216	4.227	2.37e-05	1.63173	3.80554
uniedu1	-0.6284	0.5334	0.2134	-2.945	0.00323	0.351125	0.81042			planned1	-1.2222	0.2946	0.2703	-4.521	6.15e-06	0.173431	0.500402
multi1	-0.5389	0.5834	0.2087	-2.583	0.0098	0.387564	0.87813			uniedu1	-0.6377	0.5285	0.2136	-2.985	0.00283	0.347694	0.803309
---										multi1	-0.4396	0.6443	0.2101	-2.093	0.03638	0.426826	0.972519
										---
	SURVIVAL		0.95		VIF	proportional hazards
	exp(coef)	exp(-coef)	2.5	97.5	GVIF	rho	chisq	p			SURVIVAL		0.95		VIF	proportional hazards
planned1	0.3097	3.229	0.1824	0.5258	1.004	0.1518	2.67	0.102			exp(coef)	exp(-coef)	2.5	97.5	GVIF	rho	chisq	p
uniedu1	0.5334	1.875	0.3511	0.8104	1.00915	0.1133	1.5	0.22		latch1	2.4919	0.4013	1.6317	3.8055	1.01136	0.1806	3.623	0.057
multi1	0.5834	1.714	0.3876	0.8781	1.00547	-0.0916	0.96	0.327		planned1	0.2946	3.3945	0.1734	0.5004	1.00553	0.1517	2.646	0.1038
						NA	5.12	0.163		uniedu1	0.5285	1.8922	0.3477	0.8033	1.01143	0.1057	1.306	0.2532
R2										multi1	0.6443	1.5521	0.4268	0.9725	1.01927	-0.0847	0.812	0.3675
McFadden	Cox & Snell															NA	8.998	0.0612
0.0191897	0.0420918									R2
										McFadden	Cox & Snell
										0.0333416	0.071994
not enough milk										too much milk
	n=	565,	number	of	events=	115					n=	565,	number	of	events=	115
	(1	observation	deleted	due	to	missingness)					(1	observation	deleted	due	to	missingness)
	HAZARD RATIO					95% CI					HAZARD RATIO					95% CI
	coef	exp(coef)	se(coef)	z	Pr(>|z|)	2.5	97.5				coef	exp(coef)	se(coef)	z	Pr(>|z|)	2.5	97.5
notenough1	1.194	3.3002	0.189	6.318	2.66e-10	2.27863	4.77991			toomuch1	-1.2601	0.2836	0.2522	-4.996	5.84e-07	0.173015	0.464974
planned1	-1.0555	0.348	0.2714	-3.889	0.0001	0.204457	0.592373			planned1	-1.0094	0.3644	0.2718	-3.713	0.000205	0.21391	0.6209
uniedu1	-0.6835	0.5048	0.2144	-3.188	0.00143	0.331626	0.768556			uniedu1	-0.6628	0.5154	0.2146	-3.089	0.002008	0.338481	0.78486
multi1	-0.491	0.612	0.2105	-2.333	0.01967	0.405097	0.924569			multi1	-0.5764	0.5619	0.2096	-2.751	0.005949	0.37264	0.847317
---										---
	SURVIVAL		0.95		VIF	proportional hazards					SURVIVAL		0.95		VIF	proportional hazards
	exp(coef)	exp(-coef)	2.5	97.5	GVIF	rho	chisq	p			exp(coef)	exp(-coef)	2.5	97.5	GVIF	rho	chisq	p
notenough1	3.3002	0.303	2.2786	4.7799	1.00911	0.1461	2.523	0.112		toomuch1	0.2836	3.526	0.173	0.465	1.00765	0.0161	0.03	0.863
planned1	0.348	2.873	0.2045	0.5924	1.0115	0.1314	1.965	0.161		planned1	0.3644	2.744	0.2139	0.6209	1.01655	0.1458	2.507	0.113
uniedu1	0.5048	1.981	0.3316	0.7686	1.0179	0.0765	0.675	0.411		uniedu1	0.5154	1.94	0.3385	0.7849	1.02006	0.1071	1.366	0.242
multi1	0.612	1.634	0.4051	0.9246	1.02346	-0.0758	0.668	0.414		multi1	0.5619	1.78	0.3726	0.8473	1.0142	-0.091	0.958	0.328
						NA	6.171	0.187								NA	5.033	0.284
R2										R2
McFadden	Cox & Snell									McFadden	Cox & Snell
0.0468216	0.099608									0.0468216	0.099608
blocked										mastitis
	n=	565,	number	of	events=	115					n=	565,	number	of	events=	115
	(1	observation	deleted	due	to	missingness)					(1	observation	deleted	due	to	missingness)
	HAZARD RATIO					95% CI					HAZARD RATIO					95% CI
	coef	exp(coef)	se(coef)	z	Pr(>|z|)	2.5	97.5				coef	exp(coef)	se(coef)	z	Pr(>|z|)	2.5	97.5
blocked1	-1.1399	0.3198	0.264	-4.319	1.57e-05	0.190661	0.536556			mastitis1	-0.7743	0.461	0.2955	-2.62	0.00878	0.258348	0.822697
planned1	-1.0978	0.3336	0.2701	-4.064	4.81e-05	0.19647	0.566407			planned1	-1.1376	0.3206	0.2701	-4.212	2.53e-05	0.188819	0.544297
uniedu1	-0.5154	0.5972	0.2136	-2.413	0.01583	0.39293	0.907795			uniedu1	-0.613	0.5417	0.2132	-2.875	0.00403	0.35673	0.822701
multi1	-0.5388	0.5835	0.2084	-2.586	0.00972	0.387822	0.877785			multi1	-0.4883	0.6137	0.2091	-2.335	0.01954	0.407332	0.92455
---										---
	SURVIVAL		0.95		VIF	proportional hazards					SURVIVAL		0.95		VIF	proportional hazards
	exp(coef)	exp(-coef)	2.5	97.5	GVIF	rho	chisq	p			exp(coef)	exp(-coef)	2.5	97.5	GVIF	rho	chisq	p
blocked1	0.3198	3.127	0.1907	0.5366	1.00854	0.148	2.59	0.1073		mastitis1	0.461	2.169	0.2583	0.8227	1.00629	0.1505	2.61	0.106
planned1	0.3336	2.998	0.1965	0.5664	1.00398	0.1478	2.53	0.1113		planned1	0.3206	3.119	0.1888	0.5443	1.00328	0.1419	2.3	0.129
uniedu1	0.5972	1.674	0.3929	0.9078	1.01166	0.1047	1.31	0.2522		uniedu1	0.5417	1.846	0.3567	0.8227	1.00725	0.1101	1.41	0.235
multi1	0.5835	1.714	0.3878	0.8778	1.00286	-0.0988	1.12	0.2908		multi1	0.6137	1.63	0.4073	0.9245	1.00978	-0.0995	1.15	0.283
						NA	8.14	0.0866								NA	7.53	0.111
R2										R2
McFadden	Cox & Snell									McFadden	Cox & Snell
0.0358257	0.0771456									0.0250282	0.0545432
sore										thrush
	n=	565,	number	of	events=	115					n=	565,	number	of	events=	115
	(1	observation	deleted	due	to	missingness)					(1	observation	deleted	due	to	missingness)
	HAZARD RATIO					95% CI					HAZARD RATIO					95% CI
	coef	exp(coef)	se(coef)	z	Pr(>|z|)	2.5	97.5				coef	exp(coef)	se(coef)	z	Pr(>|z|)	2.5	97.5
sore1	-0.8141	0.443	0.1877	-4.338	1.44e-05	0.306697	0.639991			thrush1	-0.8694	0.4192	0.3905	-2.227	0.02598	0.195019	0.901153
planned1	-1.1013	0.3324	0.2713	-4.06	4.91e-05	0.195353	0.565716			planned1	-1.211	0.2979	0.2702	-4.482	7.39e-06	0.17543	0.505888
uniedu1	-0.6207	0.5376	0.2137	-2.905	0.00367	0.353649	0.817132			uniedu1	-0.628	0.5336	0.2134	-2.942	0.00326	0.351199	0.81083
multi1	-0.5836	0.5579	0.2091	-2.791	0.00525	0.370324	0.840464			multi1	-0.5395	0.583	0.2089	-2.582	0.00982	0.387124	0.878125
---										---
	SURVIVAL		0.95		VIF	proportional hazards					SURVIVAL		0.95		VIF	proportional hazards
	exp(coef)	exp(-coef)	2.5	97.5	GVIF	rho	chisq	p			exp(coef)	exp(-coef)	2.5	97.5	GVIF	rho	chisq	p
sore1	0.443	2.257	0.3067	0.64	1.00722	-0.0438	0.219	0.64		thrush1	0.4192	2.385	0.195	0.9012	1.00199	0.0713	0.591	0.442
planned1	0.3324	3.008	0.1954	0.5657	1.01072	0.1421	2.347	0.126		planned1	0.2979	3.357	0.1754	0.5059	1.00384	0.146	2.472	0.116
uniedu1	0.5376	1.86	0.3536	0.8171	1.01187	0.1189	1.673	0.196		uniedu1	0.5336	1.874	0.3512	0.8108	1.00975	0.1063	1.313	0.252
multi1	0.5579	1.792	0.3703	0.8405	1.00953	-0.1007	1.17	0.279		multi1	0.583	1.715	0.3871	0.8781	1.00824	-0.0898	0.927	0.336
						NA	5.128	0.274								NA	5.32	0.256
R2										R2
McFadden	Cox & Snell									McFadden	Cox & Snell
0.0318362	0.0688581									0.0236915	0.051707
tonguetie1										full model
	n=	565,	number	of	events=	115					n=	565,	number	of	events=	115
	(1	observation	deleted	due	to	missingness)					(1	observation	deleted	due	to	missingness)
	HAZARD RATIO					95% CI					HAZARD RATIO					95% CI
	coef	exp(coef)	se(coef)	z	Pr(>|z|)	2.5	97.5				coef	exp(coef)	se(coef)	z	Pr(>|z|)	2.5	97.5
tonguetie1	-0.007716	0.992314	0.215625	-0.036	0.97145	0.650293	1.51422			latch1	1.14324	3.13691	0.22351	5.115	3.14e-07	2.02421	4.86128
planned1	-1.17157	0.30988	0.270906	-4.325	1.53e-05	0.182221	0.526973			notenough1	0.89718	2.45266	0.19776	4.537	5.71e-06	1.66459	3.61383
uniedu1	-0.628161	0.533572	0.213477	-2.943	0.00326	0.351141	0.810784			toomuch1	-0.85366	0.42585	0.26515	-3.22	0.00128	0.253258	0.716065
multi1	-0.538575	0.583579	0.20887	-2.579	0.00992	0.387533	0.878801			blocked1	-0.82321	0.43902	0.28411	-2.897	0.00376	0.251564	0.766167
---										mastitis1	-0.42746	0.65217	0.30821	-1.387	0.16547	0.356461	1.19318
									‘.’	sore1	-0.50406	0.60408	0.20424	-2.468	0.01359	0.404802	0.901446
	SURVIVAL		0.95		VIF	proportional hazards				thrush1	-0.6468	0.52372	0.39864	-1.622	0.1047	0.239759	1.144
	exp(coef)	exp(-coef)	2.5	97.5	GVIF	rho	chisq	p		tonguetie1	-0.03964	0.96114	0.22238	-0.178	0.85853	0.621571	1.4862
tonguetie1	0.9923	1.008	0.6503	1.5142	1.0083	-0.0219	0.0564	0.8123		planned1	-0.90248	0.40556	0.27427	-3.29	0.001	0.236919	0.694251
planned1	0.3099	3.227	0.1822	0.527	1.00972	0.1521	2.7123	0.0996		uniedu1	-0.64074	0.5269	0.2169	-2.954	0.00314	0.344434	0.806038
uniedu1	0.5336	1.874	0.3511	0.8108	1.01013	0.1138	1.5196	0.2177		multi1	-0.3265	0.72145	0.21488	-1.519	0.12865	0.473479	1.09928
multi1	0.5836	1.714	0.3875	0.8788	1.00754	-0.0897	0.9349	0.3336		---
						NA	5.1775	0.2696														’	1
R2											SURVIVAL		0.95		VIF	proportional hazards
McFadden	Cox & Snell										exp(coef)	exp(-coef)	2.5	97.5	GVIF	rho	chisq	p
0.0191906	0.0420937									latch1	3.1369	0.3188	2.0242	4.8613	1.07977	0.1773	3.6866	0.0549
										notenough1	2.4527	0.4077	1.6646	3.6138	1.10164	0.1326	2.2668	0.1322
										toomuch1	0.4259	2.3482	0.2533	0.7161	1.11105	0.0166	0.0323	0.8574
										blocked1	0.439	2.2778	0.2516	0.7662	1.16653	0.1088	1.271	0.2596
										mastitis1	0.6522	1.5334	0.3565	1.1932	1.09377	0.1074	1.1976	0.2738
										sore1	0.6041	1.6554	0.4048	0.9014	1.1917	-0.0769	0.7674	0.381
										thrush1	0.5237	1.9094	0.2398	1.144	1.04399	0.024	0.0631	0.8017
										tonguetie1	0.9611	1.0404	0.6216	1.4862	1.07206	-0.028	0.0973	0.7551
										planned1	0.4056	2.4657	0.2369	0.6943	1.03207	0.1253	1.7613	0.1845
										uniedu1	0.5269	1.8979	0.3444	0.806	1.0406	0.0596	0.4286	0.5127
										multi1	0.7214	1.3861	0.4735	1.0993	1.06579	-0.063	0.4837	0.4868
																NA	15.1151	0.1773
										R2
										McFadden	Cox & Snell
										0.100642	0.20191
blocked mastits combined into one variable - split at 6 weeks due to non-prop hazards										sore thursh combined
	n=	1034,	number	of	events=	115					n=	565,	number	of	events=	115
	(1	observation	deleted	due	to	missingness)					(1	observation	deleted	due	to	missingness)
	HAZARD RATIO					95% CI					HAZARD RATIO					95% CI
	coef	exp(coef)	se(coef)	z	Pr(>|z|)	2.5	97.5				coef	exp(coef)	se(coef)	z	Pr(>|z|)	2.5	97.5
planned1	-1.1286	0.3235	0.2699	-4.182	2.89e-05	0.190615	0.548988			sorethr	-0.8764	0.4163	0.1879	-4.664	3.1e-06	0.28805	0.60163
uniedu1	-0.5258	0.5911	0.2134	-2.464	0.0137	0.389076	0.897998			planned1	-1.1227	0.3254	0.2709	-4.145	3.4e-05	0.191348	0.553338
multi1	-0.5056	0.6031	0.2085	-2.425	0.0153	0.400819	0.907567			uniedu1	-0.6156	0.5403	0.2137	-2.881	0.00396	0.355464	0.821339
blockmas:strata(tgroup)tgroup=1	-1.4272	0.24	0.3137	-4.55	5.38e-06	0.129759	0.443806			multi1	-0.6003	0.5487	0.2093	-2.868	0.00413	0.364028	0.826919
blockmas:strata(tgroup)tgroup=2	-0.6114	0.5426	0.3647	-1.676	0.0937	0.265463	1.109			---
											SURVIVAL		0.95		VIF	proportional hazards
	SURVIVAL		0.95		VIF	proportional hazards					exp(coef)	exp(-coef)	2.5	97.5	GVIF	rho	chisq	p
	exp(coef)	exp(-coef)	2.5	97.5	GVIF	rho	chisq	p		sorethr	0.4163	2.402	0.288	0.6016	1.00694	-0.0422	0.204	0.652
planned1	0.3235	3.091	0.1906	0.549	1.00155	0.1416	2.2727	0.132		planned1	0.3254	3.073	0.1913	0.5533	1.00752	0.1358	2.134	0.144
uniedu1	0.5911	1.692	0.3891	0.898	1.00896	0.1009	1.2027	0.273		uniedu1	0.5403	1.851	0.3555	0.8213	1.01188	0.1173	1.628	0.202
multi1	0.6031	1.658	0.4008	0.9076	1.00385	-0.0991	1.1188	0.29		multi1	0.5487	1.823	0.364	0.8269	1.01174	-0.1012	1.181	0.277
blockmas:strata(tgroup)tgroup=1	0.24	4.167	0.1298	0.4438	1.00662	0.1022	1.2084	0.272								NA	4.935	0.294
blockmas:strata(tgroup)tgroup=2	0.5426	1.843	0.2655	1.109		-0.016	0.0299	0.863
						NA	6.1084	0.296		R2
R2										McFadden	Cox & Snell
McFadden	Cox & Snell									0.0336659	0.0726682
0.0406643	0.0870981
full model combined variables
	n=	565,	number	of	events=	115
	(1	observation	deleted	due	to	missingness)
	HAZARD RATIO					95% CI
	coef	exp(coef)	se(coef)	z	Pr(>|z|)	2.5	97.5
latch1	1.13901	3.12367	0.22361	5.094	3.51e-07	2.01525	4.84174
notenough1	0.83433	2.30327	0.19647	4.247	2.17e-05	1.56715	3.38515
toomuch1	-0.89486	0.40866	0.26399	-3.39	0.0007	0.243587	0.68561
tonguetie1	-0.05377	0.94765	0.22161	-0.243	0.808289	0.613779	1.46313
blockmas	-0.96235	0.38199	0.24358	-3.951	7.79e-05	0.236986	0.615727
sorethr	-0.59818	0.54981	0.20276	-2.95	0.003176	0.369506	0.818093
planned1	-0.9129	0.40136	0.27485	-3.321	0.000895	0.234197	0.687831
uniedu1	-0.64945	0.52233	0.21673	-2.997	0.00273	0.341558	0.798782
multi1	-0.33783	0.71332	0.21449	-1.575	0.115256	0.468497	1.08608
---
	SURVIVAL		0.95		VIF	proportional hazards
	exp(coef)	exp(-coef)	2.5	97.5	GVIF	rho	chisq	p
latch1	3.1237	0.3201	2.0152	4.8417	1.08106	0.1755	3.5992	0.0578
notenough1	2.3033	0.4342	1.5671	3.3851	1.08855	0.1335	2.2491	0.1337
toomuch1	0.4087	2.447	0.2436	0.6856	1.10137	0.0134	0.0208	0.8852
tonguetie1	0.9476	1.0552	0.6138	1.4631	1.06462	-0.0336	0.1363	0.712
blockmas	0.382	2.6178	0.237	0.6157	1.08797	0.1823	3.7648	0.0523
sorethr	0.5498	1.8188	0.3695	0.8181	1.17088	-0.0893	0.999	0.3176
planned1	0.4014	2.4915	0.2342	0.6878	1.03621	0.1316	1.95	0.1626
uniedu1	0.5223	1.9145	0.3416	0.7988	1.0391	0.0621	0.4633	0.4961
multi1	0.7133	1.4019	0.4685	1.0861	1.062	-0.0626	0.4752	0.4906
						NA	15.1873	0.0859
R2
McFadden	Cox & Snell
0.100161	0.20105

## Sheet: MGM models
NOT ENOUGH MODELS
Base EMOTION interaction model - ref is MGM absent										second EMOTION interaction model - ref is MGM not helpful										third EMOTION interaction model - ref is MGM neither helpful or unhelpful										fourth EMOTION interaction model - ref is MGM helpful
	n=	579,	number	of	events=	120					n=	579,	number	of	events=	120					n=	579,	number	of	events=	120					n=	579,	number	of	events=	120
	(1	observation	deleted	due	to	missingness)					(1	observation	deleted	due	to	missingness)					(1	observation	deleted	due	to	missingness)					(1	observation	deleted	due	to	missingness)
	HAZARD RATIO					95% CI					HAZARD RATIO					95% CI					HAZARD RATIO					95% CI					HAZARD RATIO					95% CI
	coef	exp(coef)	se(coef)	z	Pr(>|z|)	2.5	97.5				coef	exp(coef)	se(coef)	z	Pr(>|z|)	2.5	97.5				coef	exp(coef)	se(coef)	z	Pr(>|z|)	2.5	97.5				coef	exp(coef)	se(coef)	z	Pr(>|z|)	2.5	97.5
notenough1 absent	0.6862	1.9861	0.4366	1.571	0.116071	0.843984	4.6736			notenough1 not helpful	1.5329	4.6318	0.7127	2.151	0.031494	1.14568	18.7256			notenough1 neither	1.80117	6.05674	0.71529	2.518	0.011799	1.49066	24.6092			notenough1 help	1.26058	3.52745	0.23413	5.384	7.28e-08	2.22929	5.58156
MGMEmoPost5help	-0.4971	0.6083	0.3314	-1.5	0.133589	0.317727	1.16461			MGMEmoPost5absent	0.3284	1.3888	0.5722	0.574	0.565954	0.452484	4.26262			MGMEmoPost5not	0.14852	1.16012	0.76641	0.194	0.846342	0.258306	5.21037			MGMEmoPost5neither	0.49709	1.64393	0.33137	1.5	0.133589	0.858657	3.14736
MGMEmoPost5neither	-0.477	0.6207	0.6436	-0.741	0.458638	0.175805	2.19122			MGMEmoPost5help	-0.1686	0.8448	0.5329	-0.316	0.751631	0.297287	2.4007			MGMEmoPost5absent	0.47696	1.61117	0.64359	0.741	0.458638	0.456367	5.68811			MGMEmoPost5not	0.02013	1.02033	0.60668	0.033	0.973534	0.310697	3.35077
MGMEmoPost5not	-0.3284	0.72	0.5722	-0.574	0.565954	0.234598	2.21002			MGMEmoPost5neither	-0.1485	0.862	0.7664	-0.194	0.846342	0.191925	3.87137			MGMEmoPost5help	-0.02013	0.98007	0.60668	-0.033	0.973534	0.298438	3.21857			MGMEmoPost5absent	0.16865	1.1837	0.53287	0.316	0.751631	0.416545	3.36375
planned1	-1.012	0.3635	0.2816	-3.593	0.000326	0.209308	0.631272			planned1	-1.012	0.3635	0.2816	-3.593	0.000326	0.209307	0.631272			planned1	-1.01198	0.3635	0.28162	-3.593	0.000326	0.209307	0.631272			planned1	-1.01198	0.3635	0.28162	-3.593	0.000326	0.209308	0.631272
multi1	-0.5121	0.5993	0.2153	-2.379	0.017367	0.393004	0.913781			multi1	-0.5121	0.5993	0.2153	-2.379	0.017367	0.393004	0.913781			multi1	-0.51205	0.59927	0.21525	-2.379	0.017367	0.393004	0.913781			multi1	-0.51205	0.59927	0.21525	-2.379	0.017367	0.393004	0.913781
uniedu1	-0.633	0.531	0.2173	-2.913	0.003585	0.346826	0.813			uniedu1	-0.633	0.531	0.2173	-2.913	0.003585	0.346826	0.813			uniedu1	-0.63298	0.53101	0.21733	-2.913	0.003585	0.346826	0.813			uniedu1	-0.63298	0.53101	0.21733	-2.913	0.003585	0.346826	0.813
notenough1:MGMEmoPost5help	0.5744	1.7761	0.494	1.163	0.244918	0.67448	4.67699	3.52751		notenough1:MGMEmoPost5absent	-0.8468	0.4288	0.836	-1.013	0.311077	0.083306	2.20703	1.98612		notenough1:MGMEmoPost5not	-0.26822	0.76474	1.01615	-0.264	0.79181	0.104367	5.60352	4.63183		notenough1:MGMEmoPost5neither	-0.57442	0.56303	0.49401	-1.163	0.244918	0.213813	1.48262	1.98606
notenough1:MGMEmoPost5neither	1.115	3.0496	0.8362	1.334	0.182367	0.592253	15.7031	6.05681		notenough1:MGMEmoPost5help	-0.2724	0.7616	0.7498	-0.363	0.716425	0.175165	3.31111	3.52758		notenough1:MGMEmoPost5absent	-1.11502	0.32791	0.83616	-1.334	0.182367	0.0636818	1.68847	1.98607		notenough1:MGMEmoPost5not	0.5406	1.71703	0.75287	0.718	0.472725	0.392589	7.50962	6.05674
notenough1:MGMEmoPost5not	0.8468	2.3322	0.836	1.013	0.311077	0.453097	12.0039	4.63198		notenough1:MGMEmoPost5neither	0.2682	1.3076	1.0162	0.264	0.79181	0.178459	9.58159	6.05654		notenough1:MGMEmoPost5help	-0.5406	0.5824	0.75287	-0.718	0.472725	0.133162	2.5472	3.52745		notenough1:MGMEmoPost5absent	0.27237	1.31307	0.74984	0.363	0.716425	0.302014	5.7089	4.63179
---										---										---										---
	SURVIVAL		0.95		VIF	proportional hazards					SURVIVAL		0.95		VIF	proportional hazards					SURVIVAL		0.95		VIF	proportional hazards					SURVIVAL		0.95		VIF	proportional hazards
	exp(coef)	exp(-coef)	2.5	97.5	GVIF	rho	chisq	p			exp(coef)	exp(-coef)	2.5	97.5	GVIF	rho	chisq	p			exp(coef)	exp(-coef)	2.5	97.5	GVIF	rho	chisq	p			exp(coef)	exp(-coef)	2.5	97.5	GVIF	rho	chisq	p
notenough1	1.9861	0.5035	0.844	4.6736	1.54903	-0.06049	0.4365	0.509		notenough1	4.6318	0.2159	1.14568	18.7256		0.0863	0.861	0.353		notenough1	6.0567	0.1651	1.49066	24.6092		0.0341	0.1407	0.708		notenough1	3.5274	0.2835	2.2293	5.5816	1.54903	0.16108	3.01015	0.0827
MGMEmoPost5help	0.6083	1.6439	0.3177	1.1646	11.2275	0.00494	0.00286	0.957		MGMEmoPost5absent	1.3888	0.72	0.45248	4.2626		0.0772	0.686	0.407		MGMEmoPost5not	1.1601	0.862	0.25831	5.2104		0.0389	0.1763	0.675		MGMEmoPost5neither	1.6439	0.6083	0.8587	3.1474	11.2275	-0.00494	0.00286	0.9574
MGMEmoPost5neither	0.6207	1.6112	0.1758	2.1912		-0.11447	1.5292	0.216		MGMEmoPost5help	0.8448	1.1837	0.29729	2.4007		0.0856	0.852	0.356		MGMEmoPost5absent	1.6112	0.6207	0.45637	5.6881		0.1145	1.5292	0.216		MGMEmoPost5not	1.0203	0.9801	0.3107	3.3508		-0.12511	1.7984	0.1799
MGMEmoPost5not	0.72	1.3888	0.2346	2.21		-0.07724	0.68646	0.407		MGMEmoPost5neither	0.862	1.1601	0.19193	3.8714		-0.0389	0.176	0.675		MGMEmoPost5help	0.9801	1.0203	0.29844	3.2186		0.1251	1.7984	0.18		MGMEmoPost5absent	1.1837	0.8448	0.4165	3.3637		-0.08556	0.8517	0.3561
planned1	0.3635	2.7511	0.2093	0.6313	1.08966	0.06363	0.49926	0.48		planned1	0.3635	2.7511	0.20931	0.6313		0.0636	0.499	0.48		planned1	0.3635	2.7511	0.20931	0.6313		0.0636	0.4993	0.48		planned1	0.3635	2.7511	0.2093	0.6313	1.08966	0.06363	0.49926	0.4798
multi1	0.5993	1.6687	0.393	0.9138	1.06997	-0.04072	0.19289	0.661		multi1	0.5993	1.6687	0.393	0.9138		-0.0407	0.193	0.661		multi1	0.5993	1.6687	0.393	0.9138		-0.0407	0.1929	0.661		multi1	0.5993	1.6687	0.393	0.9138	1.06997	-0.04072	0.19289	0.6605
uniedu1	0.531	1.8832	0.3468	0.813	1.04617	0.06098	0.45791	0.499		uniedu1	0.531	1.8832	0.34683	0.813		0.061	0.458	0.499		uniedu1	0.531	1.8832	0.34683	0.813		0.061	0.4579	0.499		uniedu1	0.531	1.8832	0.3468	0.813	1.04617	0.06098	0.45791	0.4986
notenough1:MGMEmoPost5help	1.7761	0.563	0.6745	4.677	13.3272	0.12941	1.9775	0.16		notenough1:MGMEmoPost5absent	0.4288	2.3322	0.08331	2.207		-0.1056	1.291	0.256		notenough1:MGMEmoPost5not	0.7647	1.3076	0.10437	5.6035		0.0356	0.1497	0.699		notenough1:MGMEmoPost5neither	0.563	1.7761	0.2138	1.4826	13.3272	-0.12941	1.9775	0.1597
notenough1:MGMEmoPost5neither	3.0496	0.3279	0.5923	15.7031		0.06095	0.44344	0.505		notenough1:MGMEmoPost5help	0.7616	1.3131	0.17517	3.3111		-0.0318	0.116	0.734		notenough1:MGMEmoPost5absent	0.3279	3.0496	0.06368	1.6885		-0.061	0.4434	0.505		notenough1:MGMEmoPost5not	1.717	0.5824	0.3926	7.5096		-0.0167	0.03354	0.8547
notenough1:MGMEmoPost5not	2.3322	0.4288	0.4531	12.0039		0.10556	1.29141	0.256		notenough1:MGMEmoPost5neither	1.3076	0.7647	0.17846	9.5816		-0.0356	0.15	0.699		notenough1:MGMEmoPost5help	0.5824	1.717	0.13316	2.5472		0.0167	0.0335	0.855		notenough1:MGMEmoPost5absent	1.3131	0.7616	0.302	5.7089		0.03178	0.11592	0.7335
						NA	15.624	0.111								NA	15.624	0.111								NA	15.624	0.111								NA	15.624	0.1109
R2
McFadden	Cox & Snell
0.0497467	0.105491
FIRST PRACTICAL MODEL - ABSENT REF, SPLIT AT 2 WEEKS										SECOND PRACTICAL MODEL - ref is not helpful, SPLIT AT 2 WEEKS										third PRACTICAL interaction model -COMBINED NEITHER WITH NOT HELPFUIL										FOURTH PRACTICAL MODEL - ref is helpful, SPLIT AT 2 WEEKS										Main effects
	n=	1109,	number	of	events=	120					n=	1083,	number	of	events=	115															n=	1083,	number	of	events=	115					HAZARD RATIO					95% CI
	(1	observation	deleted	due	to	missingness)					(1	observation	deleted	due	to	missingness)															(1	observation	deleted	due	to	missingness)				Helpful	coef	exp(coef)	se(coef)	z	Pr(>|z|)	2.5	97.5
	HAZARD RATIO					95% CI					HAZARD RATIO					95% CI															HAZARD RATIO					95% CI				< 2 weeks	0.47983	1.6158	0.38234	1.255	0.2095	0.763732	3.4185
	coef	exp(coef)	se(coef)	z	Pr(>|z|)	2.5	97.5				coef	exp(coef)	se(coef)	z	Pr(>|z|)	2.5	97.5														coef	exp(coef)	se(coef)	z	Pr(>|z|)	2.5	97.5			> 2 weeks	1.67434	5.33528	0.28918	5.79	7.04e-09	3.02699	9.4038
notenough1 absent	0.44916	1.567	0.69332	0.648	0.5171	0.40264	6.09849			notenough1 not helpful	2.656	14.2393	1.1188	2.374	0.0176	1.58927	127.578													notenough1 help	1.67434	5.33528	0.28918	5.79	7.04e-09	3.02699	9.4038				HAZARD RATIO					95% CI
planned1	-1.09915	0.33315	0.27314	-4.024	5.72e-05	0.195051	0.569036			planned1	-1.0992	0.3332	0.2731	-4.024	5.72e-05	0.195051	0.569036													planned1	-1.09915	0.33315	0.27314	-4.024	5.72e-05	0.195051	0.569036			Not helpful	coef	exp(coef)	se(coef)	z	Pr(>|z|)	2.5	97.5
uniedu1	-0.69719	0.49798	0.21822	-3.195	0.0014	0.32469	0.763767			uniedu1	-0.6972	0.498	0.2182	-3.195	0.0014	0.32469	0.763767													uniedu1	-0.69719	0.49798	0.21822	-3.195	0.0014	0.32469	0.763767			< 2 weeks	1.6864	5.3999	0.8669	1.945	0.0517	0.987379	29.5313
multi1	-0.51369	0.59829	0.21154	-2.428	0.0152	0.395227	0.905671			multi1	-0.5137	0.5983	0.2115	-2.428	0.0152	0.395227	0.905671													multi1	-0.51369	0.59829	0.21154	-2.428	0.0152	0.395227	0.905671			> 2 weeks	2.656	14.2393	1.1188	2.374	0.0176	1.58927	127.578
MGMHelpful_PractPost5help:strata(tgroup)tgroup=1	-0.50773	0.60186	0.45414	-1.118	0.2636	0.247133	1.46574			MGMHelpful_PractPost5absent:strata(tgroup)tgroup=1	0.387	1.4726	0.8041	0.481	0.6303	0.304514	7.12113													MGMHelpful_PractPost5not:strata(tgroup)tgroup=1	0.12072	1.12831	0.75123	0.161	0.8723	0.25881	4.91898				HAZARD RATIO					95% CI
MGMHelpful_PractPost5not:strata(tgroup)tgroup=1	-0.38701	0.67908	0.80412	-0.481	0.6303	0.140427	3.28393			MGMHelpful_PractPost5help:strata(tgroup)tgroup=1	-0.1207	0.8863	0.7512	-0.161	0.8723	0.203294	3.86384													MGMHelpful_PractPost5absent:strata(tgroup)tgroup=1	0.50773	1.66152	0.45414	1.118	0.2636	0.682247	4.04641			Absent	coef	exp(coef)	se(coef)	z	Pr(>|z|)	2.5	97.5
MGMHelpful_PractPost5help:strata(tgroup)tgroup=2	-0.45438	0.63484	0.44712	-1.016	0.3095	0.264287	1.52496			MGMHelpful_PractPost5absent:strata(tgroup)tgroup=2	1.203	3.33	1.0715	1.123	0.2616	0.407743	27.1961													MGMHelpful_PractPost5not:strata(tgroup)tgroup=2	-0.7486	0.47303	1.02815	-0.728	0.4665	0.0630552	3.54856			< 2 weeks	0.69911	2.01195	0.58885	1.187	0.2351	0.634436	6.3804
MGMHelpful_PractPost5not:strata(tgroup)tgroup=2	-1.20298	0.3003	1.0715	-1.123	0.2616	0.03677	2.45252			MGMHelpful_PractPost5help:strata(tgroup)tgroup=2	0.7486	2.114	1.0282	0.728	0.4665	0.281805	15.8591													MGMHelpful_PractPost5absent:strata(tgroup)tgroup=2	0.45438	1.57519	0.44712	1.016	0.3095	0.655756	3.78376			> 2 weeks	0.44916	1.567	0.69332	0.648	0.5171	0.40264	6.09849
notenough1:MGMHelpful_PractPost5help:strata(tgroup)tgroup=1	0.03067	1.03114	0.79117	0.039	0.9691	0.21871	4.86148	1.6158		notenough1:MGMHelpful_PractPost5absent:strata(tgroup)tgroup=1	-1.9569	0.1413	1.2636	-1.549	0.1215	0.0118723	1.68162	2.01201												notenough1:MGMHelpful_PractPost5not:strata(tgroup)tgroup=1	0.01203	1.01211	0.91379	0.013	0.9895	0.168815	6.06795	5.39989
notenough1:MGMHelpful_PractPost5not:strata(tgroup)tgroup=1	1.23721	3.44599	1.10911	1.116	0.2646	0.39196	30.2961	5.39987		notenough1:MGMHelpful_PractPost5help:strata(tgroup)tgroup=1	-2.1762	0.1135	1.1824	-1.84	0.0657	0.0111798	1.15178	1.61616												notenough1:MGMHelpful_PractPost5absent:strata(tgroup)tgroup=1	-0.97523	0.3771	0.65547	-1.488	0.1368	0.104358	1.36268	2.01193
notenough1:MGMHelpful_PractPost5absent:strata(tgroup)tgroup=1	0.24994	1.28395	0.90608	0.276	0.7827	0.217415	7.58243	2.01195		notenough1:MGMHelpful_PractPost5not:strata(tgroup)tgroup=1	-0.9696	0.3792	1.4145	-0.685	0.493	0.023705	6.0667	5.39954												notenough1:MGMHelpful_PractPost5help:strata(tgroup)tgroup=1	-1.19451	0.30285	0.47921	-2.493	0.0127	0.118393	0.774709	1.61579		N.B this one even when reduced down to three levels still had an issue of just non-proportional hazards for latch issues when MGM helpful
notenough1:MGMHelpful_PractPost5help:strata(tgroup)tgroup=2	1.22518	3.40477	0.75053	1.632	0.1026	0.782046	14.8232	5.33527		notenough1:MGMHelpful_PractPost5absent:strata(tgroup)tgroup=2	-2.2068	0.11	1.3146	-1.679	0.0932	0.00836728	1.44737	1.56632												notenough1:MGMHelpful_PractPost5not:strata(tgroup)tgroup=2	0.98166	2.66889	1.15517	0.85	0.3954	0.277363	25.681	14.2393		therefore its split at 2 weeks.
notenough1:MGMHelpful_PractPost5not:strata(tgroup)tgroup=2	2.20684	9.08694	1.31461	1.679	0.0932	0.690907	119.513	14.2392		notenough1:MGMHelpful_PractPost5help:strata(tgroup)tgroup=2	-0.9817	0.3747	1.1552	-0.85	0.3954	0.0389392	3.60539	5.33547												notenough1:MGMHelpful_PractPost5absent:strata(tgroup)tgroup=2	-1.22518	0.29371	0.75053	-1.632	0.1026	0.0674617	1.2787	1.56703
	SURVIVAL		0.95		VIF	proportional hazards																									SURVIVAL		0.95		VIF	proportional hazards
	exp(coef)	exp(-coef)	2.5	97.5	GVIF	rho	chisq	p			SURVIVAL		0.95		VIF	proportional hazards															exp(coef)	exp(-coef)	2.5	97.5	GVIF	rho	chisq	p
notenough1	1.567	0.6382	0.40264	6.0985	5.6608	-0.1391	2.2709	0.132			exp(coef)	exp(-coef)	2.5	97.5	GVIF	rho	chisq	p												notenough1	5.3353	0.1874	3.02699	9.4038		-0.02157	0.05282	0.818
planned1	0.3332	3.0016	0.19505	0.569	1.02368	0.1153	1.5235	0.217		notenough1	14.2393	0.07023	1.58927	127.578	5.6608	0.1008	1.174	0.279												planned1	0.3332	3.0016	0.19505	0.569		0.11531	1.52349	0.217
uniedu1	0.498	2.0081	0.32469	0.7638	1.03403	0.0976	1.1696	0.279		planned1	0.3332	3.00162	0.195051	0.569	1.02368	0.1153	1.523	0.217												uniedu1	0.498	2.0081	0.32469	0.7638		0.09763	1.16959	0.279
multi1	0.5983	1.6714	0.39523	0.9057	1.05352	-0.0749	0.654	0.419		uniedu1	0.498	2.0081	0.32469	0.7638	1.03403	0.0976	1.17	0.279												multi1	0.5983	1.6714	0.39523	0.9057		-0.07486	0.654	0.419
MGMHelpful_PractPost5help:strata(tgroup)tgroup=1	0.6019	1.6615	0.24713	1.4657	6.27084	-0.0102	0.0122	0.912		multi1	0.5983	1.67144	0.395227	0.9057	1.05352	-0.0749	0.654	0.419												MGMHelpful_PractPost5not:strata(tgroup)tgroup=1	1.1283	0.8863	0.25881	4.919		-0.0783	0.69082	0.406
MGMHelpful_PractPost5not:strata(tgroup)tgroup=1	0.6791	1.4726	0.14043	3.2839		-0.0779	0.7037	0.402		MGMHelpful_PractPost5absent:strata(tgroup)tgroup=1	1.4726	0.67908	0.304514	7.1211	6.27084	0.0779	0.704	0.402												MGMHelpful_PractPost5absent:strata(tgroup)tgroup=1	1.6615	0.6019	0.68225	4.0464		0.01023	0.01221	0.912
MGMHelpful_PractPost5help:strata(tgroup)tgroup=2	0.6348	1.5752	0.26429	1.525		-0.0524	0.3203	0.571		MGMHelpful_PractPost5help:strata(tgroup)tgroup=1	0.8863	1.12831	0.203294	3.8638		0.0783	0.691	0.406												MGMHelpful_PractPost5not:strata(tgroup)tgroup=2	0.473	2.114	0.06306	3.5486		-0.09392	1.00878	0.315
MGMHelpful_PractPost5not:strata(tgroup)tgroup=2	0.3003	3.33	0.03677	2.4525		-0.1118	1.4398	0.23		MGMHelpful_PractPost5absent:strata(tgroup)tgroup=2	3.33	0.3003	0.407743	27.1961		0.1118	1.44	0.23												MGMHelpful_PractPost5absent:strata(tgroup)tgroup=2	1.5752	0.6348	0.65576	3.7838		0.05241	0.32026	0.571
notenough1:MGMHelpful_PractPost5help:strata(tgroup)tgroup=1	1.0311	0.9698	0.21871	4.8615	24.4692	0.1172	1.5905	0.207		MGMHelpful_PractPost5help:strata(tgroup)tgroup=2	2.114	0.47303	0.281805	15.8591		0.0939	1.009	0.315												notenough1:MGMHelpful_PractPost5not:strata(tgroup)tgroup=1	1.0121	0.988	0.16881	6.068		0.05207	0.30557	0.58
notenough1:MGMHelpful_PractPost5not:strata(tgroup)tgroup=1	3.446	0.2902	0.39196	30.2961		0.1249	1.789	0.181		notenough1:MGMHelpful_PractPost5absent:strata(tgroup)tgroup=1	0.1413	7.07733	0.011872	1.6816	24.4692	-0.0886	0.916	0.338												notenough1:MGMHelpful_PractPost5absent:strata(tgroup)tgroup=1	0.3771	2.6518	0.10436	1.3627		0.00973	0.01113	0.916
notenough1:MGMHelpful_PractPost5absent:strata(tgroup)tgroup=1	1.284	0.7788	0.21741	7.5824		0.1076	1.3364	0.248		notenough1:MGMHelpful_PractPost5help:strata(tgroup)tgroup=1	0.1135	8.81249	0.01118	1.1518		-0.0992	1.134	0.287												notenough1:MGMHelpful_PractPost5help:strata(tgroup)tgroup=1	0.3029	3.3019	0.11839	0.7747		0.0038	0.00165	0.968
notenough1:MGMHelpful_PractPost5help:strata(tgroup)tgroup=2	3.4048	0.2937	0.78205	14.8232		0.1199	1.6991	0.192		notenough1:MGMHelpful_PractPost5not:strata(tgroup)tgroup=1	0.3792	2.63696	0.023705	6.0667		-0.051	0.299	0.584												notenough1:MGMHelpful_PractPost5not:strata(tgroup)tgroup=2	2.6689	0.3747	0.27736	25.681		0.10327	1.2253	0.268
notenough1:MGMHelpful_PractPost5not:strata(tgroup)tgroup=2	9.0869	0.11	0.69091	119.513		0.1593	2.9477	0.086		notenough1:MGMHelpful_PractPost5absent:strata(tgroup)tgroup=2	0.11	9.08694	0.008367	1.4474		-0.1593	2.948	0.086												notenough1:MGMHelpful_PractPost5absent:strata(tgroup)tgroup=2	0.2937	3.4048	0.06746	1.2787		-0.11985	1.69914	0.192
						NA	8.1585	0.944		notenough1:MGMHelpful_PractPost5help:strata(tgroup)tgroup=2	0.3747	2.66889	0.038939	3.6054		-0.1033	1.225	0.268																		NA	8.1585	0.944
R2																NA	8.158	0.944
McFadden	Cox & Snell
0.0580116	0.121906
FIRST INFO MODEL - ABSENT REF,										seoncd INFO MODEL - not helpful REF,										third INFO MODEL - neither REF,										fourth INFO MODEL - helpful REF,
	n=	565,	number	of	events=	115					n=	565,	number	of	events=	115					n=	565,	number	of	events=	115					n=	565,	number	of	events=	115
	(1	observation	deleted	due	to	missingness)					(1	observation	deleted	due	to	missingness)					(1	observation	deleted	due	to	missingness)					(1	observation	deleted	due	to	missingness)
	HAZARD RATIO					95% CI					HAZARD RATIO					95% CI					HAZARD RATIO					95% CI					HAZARD RATIO					95% CI
	coef	exp(coef)	se(coef)	z	Pr(>|z|)	2.5	97.5				coef	exp(coef)	se(coef)	z	Pr(>|z|)	2.5	97.5				coef	exp(coef)	se(coef)	z	Pr(>|z|)	2.5	97.5				coef	exp(coef)	se(coef)	z	Pr(>|z|)	2.5	97.5
notenough1 absent	1.18484	3.27017	0.41173	2.878	0.00401	1.45917	7.32887			notenough1 not helpful	1.10701	3.0253	0.91806	1.206	0.22789	0.500396	18.2904			notenough1 neither	1.25815	3.51889	0.710169	1.772	0.07646	0.874799	14.1548			notenough1 helpful	1.24845	3.48495	0.232047	5.38	7.44e-08	2.21145	5.49181
MGMHelpful_InfoPost5help	-0.40079	0.66979	0.33142	-1.209	0.22654	0.349811	1.28246			MGMHelpful_InfoPost5absent	-0.01522	0.98489	0.64169	-0.024	0.98107	0.280016	3.46412			MGMHelpful_InfoPost5not	0.566725	1.76249	0.817904	0.693	0.48837	0.354752	8.75643			MGMHelpful_InfoPost5neither	-0.150707	0.8601	0.605841	-0.249	0.80355	0.262335	2.81995
MGMHelpful_InfoPost5neither	-0.5515	0.57608	0.64066	-0.861	0.38933	0.164119	2.02215			MGMHelpful_InfoPost5help	-0.41602	0.65967	0.60474	-0.688	0.4915	0.201638	2.15814			MGMHelpful_InfoPost5absent	0.551501	1.73586	0.640656	0.861	0.38933	0.494523	6.09314			MGMHelpful_InfoPost5not	0.416018	1.51591	0.604737	0.688	0.4915	0.463363	4.95939
MGMHelpful_InfoPost5not	0.01522	1.01534	0.64169	0.024	0.98107	0.288674	3.57122			MGMHelpful_InfoPost5neither	-0.56673	0.56738	0.8179	-0.693	0.48837	0.114202	2.81887			MGMHelpful_InfoPost5help	0.150707	1.16266	0.605841	0.249	0.80355	0.354616	3.81192			MGMHelpful_InfoPost5absent	0.400793	1.49301	0.331419	1.209	0.22654	0.779754	2.85869
planned1	-1.06597	0.34439	0.27356	-3.897	9.75e-05	0.201468	0.588719			planned1	-1.06597	0.34439	0.27356	-3.897	9.75e-05	0.201468	0.588719			planned1	-1.06597	0.344395	0.273556	-3.897	9.75e-05	0.201468	0.588719			planned1	-1.06597	0.344395	0.273556	-3.897	9.75e-05	0.201468	0.588719
multi1	-0.5248	0.59168	0.2123	-2.472	0.01344	0.390281	0.896995			multi1	-0.5248	0.59168	0.2123	-2.472	0.01344	0.390281	0.896995			multi1	-0.524797	0.591675	0.212296	-2.472	0.01344	0.390281	0.896995			multi1	-0.524797	0.591675	0.212296	-2.472	0.01344	0.390281	0.896995
uniedu1	-0.67403	0.50965	0.21536	-3.13	0.00175	0.334161	0.777295			uniedu1	-0.67403	0.50965	0.21536	-3.13	0.00175	0.334161	0.777295			uniedu1	-0.674035	0.509648	0.215361	-3.13	0.00175	0.334161	0.777295			uniedu1	-0.674035	0.509648	0.215361	-3.13	0.00175	0.334161	0.777295
notenough1:MGMHelpful_InfoPost5help	0.06361	1.06568	0.47128	0.135	0.89263	0.423129	2.68398	3.48495		notenough1:MGMHelpful_InfoPost5absent	0.07783	1.08094	1.00553	0.077	0.9383	0.150625	7.75725	3.27017		notenough1:MGMHelpful_InfoPost5not	-0.151136	0.859731	1.15813	-0.13	0.89617	0.0888298	8.32083	3.0253		notenough1:MGMHelpful_InfoPost5neither	0.009691	1.00974	0.747021	0.013	0.98965	0.23353	4.3659	3.51889
notenough1:MGMHelpful_InfoPost5neither	0.0733	1.07606	0.81923	0.089	0.9287	0.216026	5.35999	3.5189		notenough1:MGMHelpful_InfoPost5help	0.14144	1.15194	0.94752	0.149	0.88133	0.179845	7.37834	3.48496		notenough1:MGMHelpful_InfoPost5absent	-0.073302	0.92932	0.819229	-0.089	0.9287	0.186568	4.62908	3.27017		notenough1:MGMHelpful_InfoPost5not	-0.141445	0.868103	0.947519	-0.149	0.88133	0.135532	5.56034	3.0253
notenough1:MGMHelpful_InfoPost5not	-0.07783	0.92512	1.00553	-0.077	0.9383	0.128912	6.63899	3.0253		notenough1:MGMHelpful_InfoPost5neither	0.15114	1.16315	1.15813	0.13	0.89617	0.12018	11.2575	3.51888		notenough1:MGMHelpful_InfoPost5help	-0.009691	0.990356	0.747021	-0.013	0.98965	0.229048	4.2821	3.48495		notenough1:MGMHelpful_InfoPost5absent	-0.063611	0.93837	0.471279	-0.135	0.89263	0.372581	2.36335	3.27017
---										---										---										---
																			‘.’
	SURVIVAL		0.95		VIF	proportional hazards					SURVIVAL		0.95		VIF	proportional hazards					SURVIVAL		0.95		VIF	proportional hazards					SURVIVAL		0.95		VIF	proportional hazards
	exp(coef)	exp(-coef)	2.5	97.5	GVIF	rho	chisq	p			exp(coef)	exp(-coef)	2.5	97.5	GVIF	rho	chisq	p			exp(coef)	exp(-coef)	2.5	97.5	GVIF	rho	chisq	p			exp(coef)	exp(-coef)	2.5	97.5	GVIF	rho	chisq	p
notenough1	3.2702	0.3058	1.4592	7.3289	4.78806	0.00376	0.00167	0.967		notenough1	3.0253	0.3305	0.5004	18.2904		0.047	0.260969	0.609		notenough1	3.5189	0.2842	0.8748	14.1548		0.036	0.148	0.7		notenough1	3.485	0.2869	2.2115	5.4918	0.15546	2.81575	0.0933
MGMHelpful_InfoPost5help	0.6698	1.493	0.3498	1.2825	10.0554	-0.02163	0.05317	0.818		MGMHelpful_InfoPost5absent	0.9849	1.0153	0.28	3.4641		0.00838	0.008152	0.928		MGMHelpful_InfoPost5not	1.7625	0.5674	0.35475	8.7564		0.0253	0.0743	0.785		MGMHelpful_InfoPost5neither	0.8601	1.1627	0.2623	2.82	-0.03167	0.113959	0.7357
MGMHelpful_InfoPost5neither	0.5761	1.7359	0.1641	2.0222		-0.04086	0.1923	0.661		MGMHelpful_InfoPost5help	0.6597	1.5159	0.2016	2.1581		-0.00282	0.000934	0.976		MGMHelpful_InfoPost5absent	1.7359	0.5761	0.49452	6.0931		0.0409	0.1923	0.661		MGMHelpful_InfoPost5not	1.5159	0.6597	0.4634	4.9594	0.00282	0.000934	0.9756
MGMHelpful_InfoPost5not	1.0153	0.9849	0.2887	3.5712		-0.00838	0.00815	0.928		MGMHelpful_InfoPost5neither	0.5674	1.7625	0.1142	2.8189		-0.0253	0.074337	0.785		MGMHelpful_InfoPost5help	1.1627	0.8601	0.35462	3.8119		0.0317	0.114	0.736		MGMHelpful_InfoPost5absent	1.493	0.6698	0.7798	2.8587	0.02163	0.053168	0.8176
planned1	0.3444	2.9036	0.2015	0.5887	1.02753	0.12887	2.00102	0.157		planned1	0.3444	2.9036	0.2015	0.5887		0.12887	2.00102	0.157		planned1	0.3444	2.9036	0.20147	0.5887		0.1289	2.001	0.157		planned1	0.3444	2.9036	0.2015	0.5887	0.12887	2.00102	0.1572
multi1	0.5917	1.6901	0.3903	0.897	1.04085	-0.07647	0.65507	0.418		multi1	0.5917	1.6901	0.3903	0.897		-0.07647	0.655072	0.418		multi1	0.5917	1.6901	0.39028	0.897		-0.0765	0.6551	0.418		multi1	0.5917	1.6901	0.3903	0.897	-0.07647	0.655072	0.4183
uniedu1	0.5096	1.9621	0.3342	0.7773	1.02651	0.07356	0.63191	0.427		uniedu1	0.5096	1.9621	0.3342	0.7773		0.07356	0.631909	0.427		uniedu1	0.5096	1.9621	0.33416	0.7773		0.0736	0.6319	0.427		uniedu1	0.5096	1.9621	0.3342	0.7773	0.07356	0.631909	0.4267
notenough1:MGMHelpful_InfoPost5help	1.0657	0.9384	0.4231	2.684	30.971	0.07352	0.62498	0.429		notenough1:MGMHelpful_InfoPost5absent	1.0809	0.9251	0.1506	7.7573		-0.04143	0.202229	0.653		notenough1:MGMHelpful_InfoPost5not	0.8597	1.1632	0.08883	8.3208		0.0157	0.0286	0.866		notenough1:MGMHelpful_InfoPost5neither	1.0097	0.9904	0.2335	4.3659	-0.0146	0.024189	0.8764
notenough1:MGMHelpful_InfoPost5neither	1.0761	0.9293	0.216	5.36		0.0291	0.09795	0.754		notenough1:MGMHelpful_InfoPost5help	1.1519	0.8681	0.1798	7.3783		-0.00773	0.00706	0.933		notenough1:MGMHelpful_InfoPost5absent	0.9293	1.0761	0.18657	4.6291		-0.0291	0.0979	0.754		notenough1:MGMHelpful_InfoPost5not	0.8681	1.1519	0.1355	5.5603	0.00773	0.00706	0.933
notenough1:MGMHelpful_InfoPost5not	0.9251	1.0809	0.1289	6.639		0.04143	0.20223	0.653		notenough1:MGMHelpful_InfoPost5neither	1.1632	0.8597	0.1202	11.2575		-0.01571	0.028582	0.866		notenough1:MGMHelpful_InfoPost5help	0.9904	1.0097	0.22905	4.2821		0.0146	0.0242	0.876		notenough1:MGMHelpful_InfoPost5absent	0.9384	1.0657	0.3726	2.3633	-0.07352	0.624977	0.4292
						NA	7.54056	0.674								NA	7.54056	0.674								NA	7.5406	0.674							NA	7.54056	0.6736
R2
McFadden	Cox & Snell
0.0489965	0.103986
LATCH MODELS
Base EMOTION interaction model - ref is MGM absent										second EMOTION interaction model - ref is MGM not helpful										third emotinoal interaction model -COMBINED NEITHER WITH NOT HELPFUIL										fourth EMOTION interaction model - ref is MGM helpful
	n=	565,	number	of	events=	115					n=	565,	number	of	events=	115															n=	565,	number	of	events=	115				N.B. this model when run originally with four levels had non-propoprtional hazards but when spliting issue of infinity for not/neither
	(1	observation	deleted	due	to	missingness)					(1	observation	deleted	due	to	missingness)															(1	observation	deleted	due	to	missingness)				so cut down to three levels and then non-proportoinal hazsrds not an issue so for simplisitic reported the non-split model.
	HAZARD RATIO					95% CI					HAZARD RATIO					95% CI															HAZARD RATIO					95% CI
	coef	exp(coef)	se(coef)	z	Pr(>|z|)	2.5	97.5				coef	exp(coef)	se(coef)	z	Pr(>|z|)	2.5	97.5														coef	exp(coef)	se(coef)	z	Pr(>|z|)	2.5	97.5
latch1 absent	0.5038	1.6551	0.4802	1.049	0.29411	0.645703	4.24229			latch1 not helpful	1.31245	3.71525	0.57206	2.294	0.02178	1.21074	11.4005													latch1 helpful	0.93547	2.54841	0.2663	3.513	0.000443	1.51216	4.29478
MGMEmoPost6help	-0.432	0.6492	0.4693	-0.921	0.35729	0.258755	1.62875			MGMEmoPost6absent	0.46967	1.59947	0.64701	0.726	0.4679	0.450024	5.68478													MGMEmoPost6not	-0.03764	0.96306	0.55135	-0.068	0.945572	0.326843	2.8377
MGMEmoPost6not	-0.4697	0.6252	0.647	-0.726	0.4679	0.175908	2.2221			MGMEmoPost6help	0.03764	1.03836	0.55135	0.068	0.94557	0.352397	3.05957													MGMEmoPost6absent	0.43203	1.54038	0.46932	0.921	0.357286	0.613967	3.86466
planned1	-1.2046	0.2998	0.2739	-4.399	1.09e-05	0.17527	0.512805			planned1	-1.20464	0.2998	0.27387	-4.399	1.09e-05	0.17527	0.512805													planned1	-1.20464	0.2998	0.27387	-4.399	1.09e-05	0.17527	0.512805
multi1	-0.4602	0.6312	0.2109	-2.181	0.02915	0.417444	0.954355			multi1	-0.46016	0.63118	0.21094	-2.181	0.02915	0.417444	0.954355													multi1	-0.46016	0.63118	0.21094	-2.181	0.029151	0.417444	0.954355
uniedu1	-0.6239	0.5359	0.2147	-2.906	0.00366	0.351819	0.81617			uniedu1	-0.62389	0.53586	0.21467	-2.906	0.00366	0.351819	0.81617													uniedu1	-0.62389	0.53586	0.21467	-2.906	0.003658	0.351819	0.81617
latch1:MGMEmoPost6help	0.4316	1.5398	0.5489	0.786	0.43162	0.525131	4.5148	2.54852		latch1:MGMEmoPost6absent	-0.8086	0.44548	0.74683	-1.083	0.27894	0.103068	1.92546	1.65507												latch1:MGMEmoPost6not	0.37698	1.45787	0.63042	0.598	0.54986	0.42374	5.01576	3.71525
latch1:MGMEmoPost6not	0.8086	2.2448	0.7468	1.083	0.27894	0.519356	9.70236	3.71537		latch1:MGMEmoPost6help	-0.37698	0.68593	0.63042	-0.598	0.54986	0.199372	2.35994	2.5484												latch1:MGMEmoPost6absent	-0.43163	0.64945	0.54885	-0.786	0.431625	0.221494	1.90429	1.65506
---										---																				---
																																							‘.’
	SURVIVAL		0.95		VIF	proportional hazards					SURVIVAL		0.95		VIF	proportional hazards															SURVIVAL		0.95		VIF	proportional hazards
	exp(coef)	exp(-coef)	2.5	97.5	GVIF	rho	chisq	p	‘.’		exp(coef)	exp(-coef)	2.5	97.5	GVIF	rho	chisq	p	‘.’												exp(coef)	exp(-coef)	2.5	97.5	GVIF	rho	chisq	p
latch1	1.6551	0.6042	0.6457	4.2423	4.99809	0.1025	1.2305	0.2673		latch1	3.7152	0.2692	1.2107	11.4005		0.1161	1.5455	0.2138												latch1	2.5484	0.3924	1.5122	4.2948		0.1165	1.523	0.2171
MGMEmoPost6help	0.6492	1.5404	0.2588	1.6288	15.8495	0.0956	1.0601	0.3032		MGMEmoPost6absent	1.5995	0.6252	0.45	5.6848		0.0639	0.4699	0.493												MGMEmoPost6not	0.9631	1.0384	0.3268	2.8377		-0.1572	2.825	0.0928
MGMEmoPost6not	0.6252	1.5995	0.1759	2.2221		-0.0639	0.4699	0.493		MGMEmoPost6help	1.0384	0.9631	0.3524	3.0596		0.1572	2.8252	0.0928												MGMEmoPost6absent	1.5404	0.6492	0.614	3.8647		-0.0956	1.06	0.3032
planned1	0.2998	3.3356	0.1753	0.5128	1.03196	0.1169	1.6432	0.1999		planned1	0.2998	3.3356	0.1753	0.5128		0.1169	1.6432	0.1999												planned1	0.2998	3.3356	0.1753	0.5128		0.1169	1.643	0.1999
multi1	0.6312	1.5843	0.4174	0.9544	1.02763	-0.0624	0.4419	0.5062		multi1	0.6312	1.5843	0.4174	0.9544		-0.0624	0.4419	0.5062												multi1	0.6312	1.5843	0.4174	0.9544		-0.0624	0.442	0.5062
uniedu1	0.5359	1.8662	0.3518	0.8162	1.02144	0.091	0.9984	0.3177		uniedu1	0.5359	1.8662	0.3518	0.8162		0.091	0.9984	0.3177												uniedu1	0.5359	1.8662	0.3518	0.8162		0.091	0.998	0.3177
latch1:MGMEmoPost6help	1.5398	0.6495	0.5251	4.5148	33.241	-0.0344	0.1382	0.7101		latch1:MGMEmoPost6absent	0.4455	2.2448	0.1031	1.9255		-0.0223	0.0571	0.8112												latch1:MGMEmoPost6not	1.4579	0.6859	0.4237	5.0158		0.0565	0.368	0.544
latch1:MGMEmoPost6not	2.2448	0.4455	0.5194	9.7024		0.0223	0.0571	0.8112		latch1:MGMEmoPost6help	0.6859	1.4579	0.1994	2.3599		-0.0565	0.3681	0.544												latch1:MGMEmoPost6absent	0.6495	1.5398	0.2215	1.9043		0.0344	0.138	0.7101
						NA	15.7447	0.0462								NA	15.7447	0.0462																		NA	15.745	0.0462
R2
McFadden	Cox & Snell
0.0347401	0.0748979
FIRST PRACTICAL MODEL - ABSENT REF, SPLIT AT 2 WEEKS										SECOND PRACTICAL MODEL - ref is not helpful, SPLIT AT 2 WEEKS										third PRACTICAL interaction model -COMBINED NEITHER WITH NOT HELPFUIL										FOURTH PRACTICAL MODEL - ref is helpful, SPLIT AT 2 WEEKS										Main effects
	n=	1083,	number	of	events=	115					n=	1083,	number	of	events=	115															n=	1083,	number	of	events=	115					HAZARD RATIO					95% CI
	(1	observation	deleted	due	to	missingness)					(1	observation	deleted	due	to	missingness)															(1	observation	deleted	due	to	missingness)				Helpful	coef	exp(coef)	se(coef)	z	Pr(>|z|)	2.5	97.5
	HAZARD RATIO					95% CI					HAZARD RATIO					95% CI															HAZARD RATIO					95% CI				< 2 weeks	0.4308	1.5385	0.3956	1.089	0.27614	0.708557	3.34053
	coef	exp(coef)	se(coef)	z	Pr(>|z|)	2.5	97.5				coef	exp(coef)	se(coef)	z	Pr(>|z|)	2.5	97.5														coef	exp(coef)	se(coef)	z	Pr(>|z|)	2.5	97.5			> 2 weeks	1.3206	3.7456	0.3388	3.898	9.71e-05	1.92805	7.27641
latch1 absent	1.6569	5.2428	1.0547	1.571	0.11619	0.663473	41.4287			latch1 not helpful	0.2463	1.2793	0.9145	0.269	0.78768	0.213066	7.68113													latch1 helpful	1.3206	3.7456	0.3388	3.898	9.71e-05	1.92805	7.27641				HAZARD RATIO					95% CI
planned1	-1.2094	0.2984	0.2717	-4.452	8.53e-06	0.175193	0.508186			planned1	-1.2094	0.2984	0.2717	-4.452	8.53e-06	0.175193	0.508186													planned1	-1.2094	0.2984	0.2717	-4.452	8.53e-06	0.175193	0.508186			Not helpful	coef	exp(coef)	se(coef)	z	Pr(>|z|)	2.5	97.5
uniedu1	-0.6524	0.5208	0.2157	-3.024	0.00249	0.341206	0.794861			uniedu1	-0.6524	0.5208	0.2157	-3.024	0.00249	0.341206	0.794861													uniedu1	-0.6524	0.5208	0.2157	-3.024	0.00249	0.341206	0.794861			< 2 weeks	1.426	4.1619	1.0969	1.3	0.19361	0.484825	35.7274
multi1	-0.4555	0.6341	0.2107	-2.162	0.03058	0.419607	0.958235			multi1	-0.4556	0.6341	0.2107	-2.162	0.03058	0.419607	0.958235													multi1	-0.4556	0.6341	0.2107	-2.162	0.03058	0.419607	0.958235			> 2 weeks	0.2463	1.2793	0.9145	0.269	0.78768	0.213066	7.68113
MGMHelpful_PractPost6not:strata(tgroup)tgroup=1	-0.8127	0.4436	1.1201	-0.726	0.46807	0.0493898	3.98499			MGMHelpful_PractPost6absent:strata(tgroup)tgroup=1	0.8127	2.2541	1.1201	0.726	0.46807	0.250942	20.2471													MGMHelpful_PractPost6not:strata(tgroup)tgroup=1	-0.0413	0.9595	1.0506	-0.039	0.96864	0.122415	7.52124				HAZARD RATIO					95% CI
MGMHelpful_PractPost6help:strata(tgroup)tgroup=1	-0.7714	0.4623	0.592	-1.303	0.19254	0.144895	1.47532			MGMHelpful_PractPost6help:strata(tgroup)tgroup=1	0.0413	1.0422	1.0506	0.039	0.96864	0.132957	8.16894													MGMHelpful_PractPost6absent:strata(tgroup)tgroup=1	0.7714	2.1629	0.592	1.303	0.19254	0.67782	6.90153			Absent	coef	exp(coef)	se(coef)	z	Pr(>|z|)	2.5	97.5
MGMHelpful_PractPost6not:strata(tgroup)tgroup=2	1.1765	3.2429	1.2282	0.958	0.33813	0.292056	36.0083			MGMHelpful_PractPost6absent:strata(tgroup)tgroup=2	-1.1765	0.3084	1.2282	-0.958	0.33813	0.0277714	3.424													MGMHelpful_PractPost6not:strata(tgroup)tgroup=2	0.5496	1.7325	0.7709	0.713	0.47591	0.382359	7.85034			< 2 weeks	0.07949	1.08273	0.61313	0.13	0.89685	0.325557	3.60094
MGMHelpful_PractPost6help:strata(tgroup)tgroup=2	0.6269	1.8718	1.0456	0.6	0.5488	0.241132	14.5296			MGMHelpful_PractPost6help:strata(tgroup)tgroup=2	-0.5496	0.5772	0.7709	-0.713	0.47591	0.127383	2.61534													MGMHelpful_PractPost6absent:strata(tgroup)tgroup=2	-0.6269	0.5343	1.0456	-0.6	0.5488	0.068825	4.1471			> 2 weeks	1.65685	5.24279	1.05467	1.571	0.11619	0.663473	41.4287
latch1:MGMHelpful_PractPost6not:strata(tgroup)tgroup=1	-0.2309	0.7938	1.5213	-0.152	0.87938	0.0402502	15.6565	4.16173		latch1:MGMHelpful_PractPost6absent:strata(tgroup)tgroup=1	-0.1668	0.8464	1.1	-0.152	0.87946	0.097998	7.30949	1.0828												latch1:MGMHelpful_PractPost6not:strata(tgroup)tgroup=1	0.1054	1.1112	1.1474	0.092	0.92681	0.117255	10.5298	4.16211
latch1:MGMHelpful_PractPost6help:strata(tgroup)tgroup=1	-1.2261	0.2934	1.1267	-1.088	0.27653	0.0322439	2.67066	1.53824		latch1:MGMHelpful_PractPost6help:strata(tgroup)tgroup=1	0.1845	1.2026	0.9953	0.185	0.85295	0.170954	8.46	1.53849												latch1:MGMHelpful_PractPost6absent:strata(tgroup)tgroup=1	-1.2411	0.2891	0.7007	-1.771	0.07651	0.073214	1.14133	1.08285		N.B this one even when reduced down to three levels still had an issue of just non-proportional hazards for latch issues when MGM helpful
latch1:MGMHelpful_PractPost6absent:strata(tgroup)tgroup=1	-1.5774	0.2065	1.2195	-1.293	0.19585	0.0189208	2.25413	1.08264		latch1:MGMHelpful_PractPost6not:strata(tgroup)tgroup=1	1.1797	3.2533	1.426	0.827	0.40809	0.198845	53.2272	4.16195												latch1:MGMHelpful_PractPost6help:strata(tgroup)tgroup=1	-0.8898	0.4108	0.5194	-1.713	0.08672	0.1484	1.1369	1.53869		therefore its split at 2 weeks.
latch1:MGMHelpful_PractPost6not:strata(tgroup)tgroup=2	-1.4105	0.244	1.3955	-1.011	0.31212	0.0158324	3.7607	1.27924		latch1:MGMHelpful_PractPost6absent:strata(tgroup)tgroup=2	1.4105	4.0982	1.3955	1.011	0.31212	0.265908	63.1618	5.24283												latch1:MGMHelpful_PractPost6not:strata(tgroup)tgroup=2	-1.0743	0.3416	0.9745	-1.102	0.27031	0.0505751	2.30657	1.2795
latch1:MGMHelpful_PractPost6help:strata(tgroup)tgroup=2	-0.3363	0.7144	1.1081	-0.303	0.76152	0.081429	6.26805	3.74546		latch1:MGMHelpful_PractPost6help:strata(tgroup)tgroup=2	1.0743	2.9278	0.9745	1.102	0.27031	0.433544	19.7726	3.74553												latch1:MGMHelpful_PractPost6absent:strata(tgroup)tgroup=2	0.3363	1.3997	1.108	0.303	0.76152	0.159539	12.2806	5.24272
	SURVIVAL		0.95		VIF	proportional hazards
	exp(coef)	exp(-coef)	2.5	97.5	GVIF	rho	chisq	p			SURVIVAL		0.95		VIF	proportional hazards															SURVIVAL		0.95		VIF	proportional hazards
latch1	5.2428	0.1907	0.66347	41.4287	10.001	-0.0734	0.621	0.431			exp(coef)	exp(-coef)	2.5	97.5	GVIF	rho	chisq	p													exp(coef)	exp(-coef)	2.5	97.5	GVIF	rho	chisq	p
planned1	0.2984	3.3514	0.17519	0.5082	1.01813	0.1348	2.117	0.146		latch1	1.2793	0.7817	0.21307	7.6811		0.0714	0.587	0.444												latch1	3.7456	0.267	1.92805	7.2764		0.00511	0.00301	0.956
uniedu1	0.5208	1.9202	0.34121	0.7949	1.02499	0.103	1.289	0.256		planned1	0.2984	3.3514	0.17519	0.5082		0.1348	2.1166	0.146												planned1	0.2984	3.3514	0.17519	0.5082		0.13477	2.11658	0.146	‘.’
multi1	0.6341	1.577	0.41961	0.9582	1.03195	-0.0752	0.633	0.426		uniedu1	0.5208	1.9202	0.34121	0.7949		0.103	1.2888	0.256												uniedu1	0.5208	1.9202	0.34121	0.7949		0.10301	1.28879	0.256
MGMHelpful_PractPost6not:strata(tgroup)tgroup=1	0.4436	2.2541	0.04939	3.985	16.1336	-0.0617	0.443	0.506		multi1	0.6341	1.577	0.41961	0.9582		-0.0752	0.633	0.426												multi1	0.6341	1.577	0.41961	0.9582		-0.07517	0.633	0.426
MGMHelpful_PractPost6help:strata(tgroup)tgroup=1	0.4623	2.1629	0.1449	1.4753		-0.059	0.403	0.526		MGMHelpful_PractPost6absent:strata(tgroup)tgroup=1	2.2541	0.4436	0.25094	20.2471		0.0617	0.4432	0.506												MGMHelpful_PractPost6not:strata(tgroup)tgroup=1	0.9595	1.0422	0.12241	7.5212		-0.03276	0.12402	0.725
MGMHelpful_PractPost6not:strata(tgroup)tgroup=2	3.2429	0.3084	0.29206	36.0083		-0.0902	0.94	0.332		MGMHelpful_PractPost6help:strata(tgroup)tgroup=1	1.0422	0.9595	0.13296	8.1689		0.0328	0.124	0.725												MGMHelpful_PractPost6absent:strata(tgroup)tgroup=1	2.1629	0.4623	0.67782	6.9015		0.05899	0.40276	0.526
MGMHelpful_PractPost6help:strata(tgroup)tgroup=2	1.8718	0.5343	0.24113	14.5296		-0.0709	0.579	0.447		MGMHelpful_PractPost6absent:strata(tgroup)tgroup=2	0.3084	3.2429	0.02777	3.424		0.0902	0.9401	0.332												MGMHelpful_PractPost6not:strata(tgroup)tgroup=2	1.7325	0.5772	0.38236	7.8503		-0.04774	0.26323	0.608
latch1:MGMHelpful_PractPost6not:strata(tgroup)tgroup=1	0.7938	1.2597	0.04025	15.6565	55.3822	0.0737	0.619	0.431		MGMHelpful_PractPost6help:strata(tgroup)tgroup=2	0.5772	1.7325	0.12738	2.6153		0.0477	0.2632	0.608												MGMHelpful_PractPost6absent:strata(tgroup)tgroup=2	0.5343	1.8718	0.06883	4.1471		0.07094	0.57866	0.447
latch1:MGMHelpful_PractPost6help:strata(tgroup)tgroup=1	0.2934	3.4077	0.03224	2.6707		0.0979	1.093	0.296		latch1:MGMHelpful_PractPost6absent:strata(tgroup)tgroup=1	0.8464	1.1815	0.098	7.3095		-0.0691	0.5543	0.457												latch1:MGMHelpful_PractPost6not:strata(tgroup)tgroup=1	1.1112	0.9	0.11725	10.5298		0.02808	0.09166	0.762
latch1:MGMHelpful_PractPost6absent:strata(tgroup)tgroup=1	0.2065	4.8422	0.01892	2.2541		0.0546	0.342	0.559		latch1:MGMHelpful_PractPost6help:strata(tgroup)tgroup=1	1.2026	0.8315	0.17095	8.46		-0.0331	0.1264	0.722												latch1:MGMHelpful_PractPost6absent:strata(tgroup)tgroup=1	0.2891	3.4594	0.07321	1.1413		-0.0181	0.03818	0.845
latch1:MGMHelpful_PractPost6not:strata(tgroup)tgroup=2	0.244	4.0982	0.01583	3.7607		0.1025	1.205	0.272		latch1:MGMHelpful_PractPost6not:strata(tgroup)tgroup=1	3.2533	0.3074	0.19884	53.2272		-0.0219	0.0551	0.814												latch1:MGMHelpful_PractPost6help:strata(tgroup)tgroup=1	0.4107	2.4346	0.1484	1.1369		0.05892	0.39927	0.527
latch1:MGMHelpful_PractPost6help:strata(tgroup)tgroup=2	0.7144	1.3997	0.08143	6.2681		0.0715	0.588	0.443		latch1:MGMHelpful_PractPost6absent:strata(tgroup)tgroup=2	4.0982	0.244	0.26591	63.1618		-0.1025	1.2049	0.272												latch1:MGMHelpful_PractPost6not:strata(tgroup)tgroup=2	0.3415	2.9278	0.05058	2.3066		0.06517	0.48991	0.484
						NA	7.098	0.971		latch1:MGMHelpful_PractPost6help:strata(tgroup)tgroup=2	2.9278	0.3415	0.43354	19.7726		-0.0652	0.4899	0.484												latch1:MGMHelpful_PractPost6absent:strata(tgroup)tgroup=2	1.3997	0.7144	0.15954	12.2806		-0.07149	0.58805	0.443
R2																NA	7.0977	0.971																		NA	7.09771	0.971
McFadden	Cox & Snell
0.0405146	0.0867919
FIRST INFO MODEL - ABSENT REF, split at 1.1 weeks										seoncd INFO MODEL - not helpful REF, split at 1.1 weeks										third INFO interaction model -COMBINED NEITHER WITH NOT HELPFUIL										fourth INFO MODEL - helpful REF, split at 1.1 weeks										Main effects
	n=	1094,	number	of	events=	115					n=	1094,	number	of	events=	115															n=	1094,	number	of	events=	115					HAZARD RATIO					95% CI
	(1	observation	deleted	due	to	missingness)					(1	observation	deleted	due	to	missingness)															(1	observation	deleted	due	to	missingness)				Helpful	coef	exp(coef)	se(coef)	z	Pr(>|z|)	2.5	97.5
	HAZARD RATIO					95% CI					HAZARD RATIO					95% CI															HAZARD RATIO					95% CI				< 1.1 weeks	0.5046	1.6564	0.4588	1.1	0.27142	0.67389	4.07133
	coef	exp(coef)	se(coef)	z	Pr(>|z|)	2.5	97.5				coef	exp(coef)	se(coef)	z	Pr(>|z|)	2.5	97.5														coef	exp(coef)	se(coef)	z	Pr(>|z|)	2.5	97.5			> 1.1 weeks	0.8969	2.452	0.3105	2.889	0.00387	1.3343	4.50581
latch1 absent	2.53894	12.6662	1.04108	2.439	0.01474	1.64619	97.4569			latch1 not helpful	2.0665	7.897	1.0504	1.967	0.04915	1.00777	61.8819													latch1 helpful	0.8969	2.452	0.3105	2.889	0.00387	1.3343	4.50581				HAZARD RATIO					95% CI
planned1	-1.20216	0.30055	0.2721	-4.418	9.96e-06	0.176318	0.5123			planned1	-1.2022	0.3005	0.2721	-4.418	9.96e-06	0.176318	0.5123													planned1	-1.2022	0.3005	0.2721	-4.418	9.96e-06	0.176318	0.5123			Not helpful	coef	exp(coef)	se(coef)	z	Pr(>|z|)	2.5	97.5
uniedu1	-0.6325	0.53126	0.21437	-2.95	0.00317	0.349005	0.808691			uniedu1	-0.6325	0.5313	0.2144	-2.95	0.00317	0.349005	0.808691													uniedu1	-0.6325	0.5313	0.2144	-2.95	0.00317	0.349005	0.808691			< 1.1 weeks	0.2757	1.3174	1.2259	0.225	0.82207	0.119184	14.5626
multi1	-0.4731	0.62307	0.21183	-2.233	0.02552	0.411366	0.943715			multi1	-0.4731	0.6231	0.2118	-2.233	0.02552	0.411366	0.943715													multi1	-0.4731	0.6231	0.2118	-2.233	0.02552	0.411366	0.943715			> 1.1 weeks	2.0665	7.897	1.0504	1.967	0.04915	1.00777	61.8819
MGMHelpful_InfoPost6help:strata(tgroup)tgroup=1	-0.91952	0.39871	0.58636	-1.568	0.11684	0.12634	1.25826			MGMHelpful_InfoPost6absent:strata(tgroup)tgroup=1	1.0261	2.7903	1.0966	0.936	0.34938	0.325281	23.9352													MGMHelpful_InfoPost6not:strata(tgroup)tgroup=1	-0.1066	0.8989	1.0707	-0.1	0.92068	0.110241	7.32911				HAZARD RATIO					95% CI
MGMHelpful_InfoPost6not:strata(tgroup)tgroup=1	-1.02614	0.35839	1.09655	-0.936	0.34938	0.0417795	3.07427			MGMHelpful_InfoPost6help:strata(tgroup)tgroup=1	0.1066	1.1125	1.0707	0.1	0.92068	0.136442	9.07106													MGMHelpful_InfoPost6absent:strata(tgroup)tgroup=1	0.9195	2.5081	0.5864	1.568	0.11684	0.794749	7.91514			Absent	coef	exp(coef)	se(coef)	z	Pr(>|z|)	2.5	97.5
MGMHelpful_InfoPost6help:strata(tgroup)tgroup=2	1.31155	3.71193	1.03582	1.266	0.20544	0.487426	28.2677			MGMHelpful_InfoPost6absent:strata(tgroup)tgroup=2	-0.4476	0.6392	1.4145	-0.316	0.75167	0.039957	10.2241													MGMHelpful_InfoPost6not:strata(tgroup)tgroup=2	-0.864	0.4215	1.0367	-0.833	0.40464	0.0552521	3.21539			< 1.1 weeks	0.07327	1.07602	0.60708	0.121	0.90394	0.327396	3.53643
MGMHelpful_InfoPost6not:strata(tgroup)tgroup=2	0.4476	1.56455	1.41449	0.316	0.75167	0.097808	25.0269			MGMHelpful_InfoPost6help:strata(tgroup)tgroup=2	0.864	2.3725	1.0367	0.833	0.40464	0.311005	18.0989													MGMHelpful_InfoPost6absent:strata(tgroup)tgroup=2	-1.3116	0.2694	1.0358	-1.266	0.20544	0.035376	2.05159			> 1.1 weeks	2.53894	12.6662	1.04108	2.439	0.01474	1.64619	97.4569
latch1:MGMHelpful_InfoPost6help:strata(tgroup)tgroup=1	-2.0343	0.13077	1.13719	-1.789	0.07363	0.014078	1.21476	1.65636		latch1:MGMHelpful_InfoPost6absent:strata(tgroup)tgroup=1	-1.9932	0.1363	1.2137	-1.642	0.10055	0.0126246	1.47061	1.07636												latch1:MGMHelpful_InfoPost6not:strata(tgroup)tgroup=1	-0.6212	0.5373	1.2648	-0.491	0.62333	0.0450401	6.40961	1.31746
latch1:MGMHelpful_InfoPost6not:strata(tgroup)tgroup=1	-2.26325	0.10401	1.60851	-1.407	0.15941	0.00444547	2.43358	1.31741		latch1:MGMHelpful_InfoPost6help:strata(tgroup)tgroup=1	-1.5618	0.2097	1.1464	-1.362	0.17306	0.0221774	1.98377	1.656												latch1:MGMHelpful_InfoPost6absent:strata(tgroup)tgroup=1	-0.8236	0.4388	0.681	-1.209	0.22649	0.115518	1.6671	1.07594		N.B this one even when reduced down to three levels still had an issue of just non-proportional hazards for latch issues when MGM helpful
latch1:MGMHelpful_InfoPost6absent:strata(tgroup)tgroup=1	-2.46567	0.08495	1.20467	-2.047	0.04068	0.00801224	0.900721	1.076		latch1:MGMHelpful_InfoPost6not:strata(tgroup)tgroup=1	-1.7908	0.1668	1.6125	-1.111	0.26675	0.00707462	3.93396	1.31722												latch1:MGMHelpful_InfoPost6help:strata(tgroup)tgroup=1	-0.3922	0.6755	0.5527	-0.71	0.47787	0.228675	1.99563	1.65633		therefore its split at 1.1 weeks.
latch1:MGMHelpful_InfoPost6help:strata(tgroup)tgroup=2	-1.64205	0.19358	1.08593	-1.512	0.13051	0.023042	1.62635	2.45193		latch1:MGMHelpful_InfoPost6absent:strata(tgroup)tgroup=2	0.4725	1.6039	1.479	0.319	0.7494	0.0883551	29.1164	12.666												latch1:MGMHelpful_InfoPost6not:strata(tgroup)tgroup=2	1.1696	3.2207	1.0955	1.068	0.28568	0.376241	27.5696	7.89716
latch1:MGMHelpful_InfoPost6not:strata(tgroup)tgroup=2	-0.47246	0.62347	1.47903	-0.319	0.7494	0.0343449	11.318	7.89701		latch1:MGMHelpful_InfoPost6help:strata(tgroup)tgroup=2	-1.1696	0.3105	1.0955	-1.068	0.28568	0.0362718	2.65787	2.45202												latch1:MGMHelpful_InfoPost6absent:strata(tgroup)tgroup=2	1.6421	5.1658	1.0859	1.512	0.13051	0.614875	43.3991	12.6665
---	SURVIVAL		0.95		VIF	proportional hazards					SURVIVAL		0.95		VIF	proportional hazards														---
	exp(coef)	exp(-coef)	2.5	97.5	GVIF	rho	chisq	p			exp(coef)	exp(-coef)	2.5	97.5	GVIF	rho	chisq	p
latch1	12.6662	0.07895	1.6462	97.4569	1.43419	0.1093	1.364	0.243		latch1	7.897	0.1266	1.00777	61.8819		-0.0368	0.1567	0.692													SURVIVAL		0.95		VIF	proportional hazards
planned1	0.30055	3.32728	0.176318	0.5123	1.01692	0.1464	2.51	0.113		planned1	0.3005	3.3273	0.176318	0.5123		0.1464	2.5097	0.113													exp(coef)	exp(-coef)	2.5	97.5	GVIF	rho	chisq	p
uniedu1	0.53126	1.88232	0.349005	0.8087	1.0352	0.104	1.258	0.262		uniedu1	0.5313	1.8823	0.349005	0.8087		0.104	1.2581	0.262												latch1	2.452	0.4078	1.3343	4.5058		-0.01144	0.01498	0.903
multi1	0.62307	1.60496	0.411366	0.9437	1.01616	-0.0748	0.61	0.435		multi1	0.6231	1.605	0.411366	0.9437		-0.0748	0.6104	0.435												planned1	0.3005	3.3273	0.17632	0.5123		0.14644	2.50975	0.113
MGMHelpful_InfoPost6help:strata(tgroup)tgroup=1	0.39871	2.5081	0.12634	1.2583	26.1485	-0.0485	0.266	0.606		MGMHelpful_InfoPost6absent:strata(tgroup)tgroup=1	2.7903	0.3584	0.325281	23.9352		0.0501	0.2939	0.588												uniedu1	0.5313	1.8823	0.349	0.8087		0.10396	1.25807	0.262
MGMHelpful_InfoPost6not:strata(tgroup)tgroup=1	0.35839	2.79028	0.04178	3.0743		-0.0501	0.294	0.588		MGMHelpful_InfoPost6help:strata(tgroup)tgroup=1	1.1125	0.8989	0.136442	9.0711		0.0252	0.0743	0.785												multi1	0.6231	1.605	0.41137	0.9437		-0.07475	0.61035	0.435
MGMHelpful_InfoPost6help:strata(tgroup)tgroup=2	3.71193	0.2694	0.487426	28.2677		0.0958	1.061	0.303		MGMHelpful_InfoPost6absent:strata(tgroup)tgroup=2	0.6392	1.5646	0.039957	10.2241		-0.0788	0.7075	0.4												MGMHelpful_InfoPost6not:strata(tgroup)tgroup=1	0.8989	1.1125	0.11024	7.3291		-0.02523	0.07434	0.785
MGMHelpful_InfoPost6not:strata(tgroup)tgroup=2	1.56455	0.63916	0.097808	25.0269		0.0788	0.707	0.4		MGMHelpful_InfoPost6help:strata(tgroup)tgroup=2	2.3725	0.4215	0.311005	18.0989		-0.011	0.0141	0.906												MGMHelpful_InfoPost6absent:strata(tgroup)tgroup=1	2.5081	0.3987	0.79475	7.9151		0.04849	0.26629	0.606
latch1:MGMHelpful_InfoPost6help:strata(tgroup)tgroup=1	0.13077	7.64688	0.014078	1.2148	29.3004	-0.0829	0.794	0.373		latch1:MGMHelpful_InfoPost6absent:strata(tgroup)tgroup=1	0.1363	7.3391	0.012625	1.4706		0.0341	0.133	0.715												MGMHelpful_InfoPost6not:strata(tgroup)tgroup=2	0.4215	2.3725	0.05525	3.2154		0.01102	0.01406	0.906
latch1:MGMHelpful_InfoPost6not:strata(tgroup)tgroup=1	0.10401	9.61431	0.004445	2.4336		-0.0519	0.309	0.578		latch1:MGMHelpful_InfoPost6help:strata(tgroup)tgroup=1	0.2097	4.7676	0.022177	1.9838		0.0505	0.291	0.59												MGMHelpful_InfoPost6absent:strata(tgroup)tgroup=2	0.2694	3.7119	0.03538	2.0516		-0.09575	1.06076	0.303
latch1:MGMHelpful_InfoPost6absent:strata(tgroup)tgroup=1	0.08495	11.7714	0.008012	0.9007		-0.0918	0.974	0.324		latch1:MGMHelpful_InfoPost6not:strata(tgroup)tgroup=1	0.1668	5.9942	0.007075	3.934		0.0427	0.2091	0.647												latch1:MGMHelpful_InfoPost6not:strata(tgroup)tgroup=1	0.5373	1.8612	0.04504	6.4096		0.02631	0.08079	0.776
latch1:MGMHelpful_InfoPost6help:strata(tgroup)tgroup=2	0.19358	5.16575	0.023042	1.6263		-0.1075	1.333	0.248		latch1:MGMHelpful_InfoPost6absent:strata(tgroup)tgroup=2	1.6039	0.6235	0.088355	29.1164		0.1035	1.2169	0.27												latch1:MGMHelpful_InfoPost6absent:strata(tgroup)tgroup=1	0.4388	2.2787	0.11552	1.6671		0.00889	0.00905	0.924
latch1:MGMHelpful_InfoPost6not:strata(tgroup)tgroup=2	0.62347	1.60393	0.034345	11.318		-0.1035	1.217	0.27		latch1:MGMHelpful_InfoPost6help:strata(tgroup)tgroup=2	0.3105	3.2207	0.036272	2.6579		0.0321	0.119	0.73												latch1:MGMHelpful_InfoPost6help:strata(tgroup)tgroup=1	0.6755	1.4803	0.22867	1.9956		0.04066	0.18952	0.663
																NA	7.3576	0.966												latch1:MGMHelpful_InfoPost6not:strata(tgroup)tgroup=2	3.2207	0.3105	0.37624	27.5696		-0.03213	0.11896	0.73
R2																														latch1:MGMHelpful_InfoPost6absent:strata(tgroup)tgroup=2	5.1658	0.1936	0.61487	43.3991		0.10748	1.33292	0.248
McFadden	Cox & Snell																																			NA	7.35764	0.966
0.0418479	0.0895164
TOO MUCH MILK MODELS
Base EMOTION interaction model - ref is MGM absent										second EMOTION interaction model - ref is MGM not helpful										third emotinoal interaction model -COMBINED NEITHER WITH NOT HELPFUIL										fourth EMOTION interaction model - ref is MGM helpful
	n=	565,	number	of	events=	115					n=	565,	number	of	events=	115															n=	565,	number	of	events=	115
	(1	observation	deleted	due	to	missingness)					(1	observation	deleted	due	to	missingness)															(1	observation	deleted	due	to	missingness)
	HAZARD RATIO					95% CI					HAZARD RATIO					95% CI															HAZARD RATIO					95% CI
	coef	exp(coef)	se(coef)	z	Pr(>|z|)	2.5	97.5				coef	exp(coef)	se(coef)	z	Pr(>|z|)	2.5	97.5														coef	exp(coef)	se(coef)	z	Pr(>|z|)	2.5	97.5
toomuch1 absent	-0.86324	0.4218	0.51009	-1.692	0.090586	0.155207	1.14628			toomuch1 not helpful	-0.67537	0.50897	0.5757	-1.173	0.240739	0.164686	1.57298													toomuch1 helpful	-1.55504	0.21118	0.34025	-4.57	4.87e-06	0.108401	0.411409
MGMEmoPost6help	-0.04358	0.95736	0.27274	-0.16	0.873047	0.560945	1.6339			MGMEmoPost6absent	0.03181	1.03232	0.37105	0.086	0.931685	0.498858	2.13624													MGMEmoPost6not	0.01177	1.01184	0.30821	0.038	0.969532	0.553045	1.85125
MGMEmoPost6not	-0.03181	0.96869	0.37105	-0.086	0.931685	0.468111	2.00458			MGMEmoPost6help	-0.01177	0.9883	0.30821	-0.038	0.969532	0.540176	1.80817													MGMEmoPost6absent	0.04358	1.04454	0.27274	0.16	0.873047	0.612031	1.78271
planned1	-0.99174	0.37093	0.2746	-3.612	0.000304	0.216548	0.635373			planned1	-0.99174	0.37093	0.2746	-3.612	0.000304	0.216548	0.635373													planned1	-0.99174	0.37093	0.2746	-3.612	0.000304	0.216548	0.635373
multi1	-0.58345	0.55797	0.21019	-2.776	0.005506	0.369573	0.842409			multi1	-0.58345	0.55797	0.21019	-2.776	0.005506	0.369573	0.842409													multi1	-0.58345	0.55797	0.21019	-2.776	0.005506	0.369573	0.842409
uniedu1	-0.65573	0.51906	0.2171	-3.02	0.002524	0.339177	0.794359			uniedu1	-0.65573	0.51906	0.2171	-3.02	0.002524	0.339177	0.794359													uniedu1	-0.65573	0.51906	0.2171	-3.02	0.002524	0.339177	0.794359
toomuch1:MGMEmoPost6help	-0.69181	0.50067	0.61276	-1.129	0.2589	0.150649	1.66394	0.211183		toomuch1:MGMEmoPost6absent	-0.18786	0.82873	0.77124	-0.244	0.807553	0.182781	3.75745	0.421799												toomuch1:MGMEmoPost6not	0.87967	2.4101	0.66772	1.317	0.187698	0.651134	8.92072	0.508965
toomuch1:MGMEmoPost6not	0.18786	1.20667	0.77124	0.244	0.807553	0.266138	5.47102	0.508973		toomuch1:MGMEmoPost6help	-0.87967	0.41492	0.66772	-1.317	0.187698	0.112099	1.53578	0.211182												toomuch1:MGMEmoPost6absent	0.69181	1.99732	0.61276	1.129	0.2589	0.600984	6.63794	0.421794
---										---																				---
										Signif.	codes:	0	‘***’	0.001	‘**’	0.01	‘*’	0.05	‘.’																						‘	’	1
	SURVIVAL		0.95		VIF	proportional hazards					SURVIVAL		0.95		VIF	proportional hazards															SURVIVAL		0.95		VIF	proportional hazards
	exp(coef)	exp(-coef)	2.5	97.5	GVIF	rho	chisq	p			exp(coef)	exp(-coef)	2.5	97.5	GVIF	rho	chisq	p													exp(coef)	exp(-coef)	2.5	97.5	GVIF	rho	chisq	p
toomuch1	0.4218	2.3708	0.1552	1.1463	4.12243	0.0773	0.693	0.405		toomuch1	0.509	1.9648	0.1647	1.573		-0.0575	0.393	0.5306												toomuch1	0.2112	4.7353	0.1084	0.4114		0.0531	0.325	0.5687
MGMEmoPost6help	0.9574	1.0445	0.5609	1.6339	1.68368	0.1461	2.467	0.1163		MGMEmoPost6absent	1.0323	0.9687	0.4989	2.1362		0.0318	0.119	0.7304												MGMEmoPost6not	1.0118	0.9883	0.553	1.8512		-0.165	3.257	0.0711
MGMEmoPost6not	0.9687	1.0323	0.4681	2.0046		-0.0318	0.119	0.7304		MGMEmoPost6help	0.9883	1.0118	0.5402	1.8082		0.165	3.257	0.0711												MGMEmoPost6absent	1.0445	0.9574	0.612	1.7827		-0.1461	2.467	0.1163
planned1	0.3709	2.6959	0.2165	0.6354	1.03719	0.1238	1.881	0.1702		planned1	0.3709	2.6959	0.2165	0.6354		0.1238	1.881	0.1702												planned1	0.3709	2.6959	0.2165	0.6354		0.1238	1.881	0.1702
multi1	0.558	1.7922	0.3696	0.8424	1.02025	-0.0717	0.598	0.4393		multi1	0.558	1.7922	0.3696	0.8424		-0.0717	0.598	0.4393												multi1	0.558	1.7922	0.3696	0.8424		-0.0717	0.598	0.4393
uniedu1	0.5191	1.9265	0.3392	0.7944	1.04443	0.0899	1.017	0.3132		uniedu1	0.5191	1.9265	0.3392	0.7944		0.0899	1.017	0.3132												uniedu1	0.5191	1.9265	0.3392	0.7944		0.0899	1.017	0.3132
toomuch1:MGMEmoPost6help	0.5007	1.9973	0.1506	1.6639	5.42615	-0.0349	0.142	0.7064		toomuch1:MGMEmoPost6absent	0.8287	1.2067	0.1828	3.7575		0.093	1.038	0.3082												toomuch1:MGMEmoPost6not	2.4101	0.4149	0.6511	8.9207		-0.077	0.691	0.4059
toomuch1:MGMEmoPost6not	1.2067	0.8287	0.2661	5.471		-0.093	1.038	0.3082		toomuch1:MGMEmoPost6help	0.4149	2.4101	0.1121	1.5358		0.077	0.691	0.4059												toomuch1:MGMEmoPost6absent	1.9973	0.5007	0.601	6.6379		0.0349	0.142	0.7064
						NA	13.506	0.0956								NA	13.506	0.0956																		NA	13.506	0.0956
R2
McFadden	Cox & Snell
0.0436035	0.0930913
FIRST PRACTICAL MODEL - ABSENT REF,										SECOND PRACTICAL MODEL - ref is not helpful										third PRACTICAL interaction model -COMBINED NEITHER WITH NOT HELPFUIL										FOURTH PRACTICAL MODEL - ref is helpful, SPLIT AT 2 WEEKS
	n=	565,	number	of	events=	115					n=	565,	number	of	events=	115															n=	565,	number	of	events=	115
	(1	observation	deleted	due	to	missingness)					(1	observation	deleted	due	to	missingness)															(1	observation	deleted	due	to	missingness)
	HAZARD RATIO					95% CI					HAZARD RATIO					95% CI															HAZARD RATIO					95% CI
	coef	exp(coef)	se(coef)	z	Pr(>|z|)	2.5	97.5				coef	exp(coef)	se(coef)	z	Pr(>|z|)	2.5	97.5														coef	exp(coef)	se(coef)	z	Pr(>|z|)	2.5	97.5
toomuch1 absent	-0.79803	0.45021	0.4827	-1.653	0.09828	0.1748	1.15957			toomuch1 not helpful	-2.1343	0.1183	1.0516	-2.03	0.0424	0.0150634	0.929423													toomuch1 helpful	-1.34245	0.2612	0.31317	-4.287	1.81e-05	0.141386	0.482561
MGMHelpful_PractPost6help	-0.07955	0.92353	0.27792	-0.286	0.7747	0.535653	1.59228			MGMHelpful_PractPost6absent	-0.3217	0.7249	0.4058	-0.793	0.42793	0.327227	1.6059													MGMHelpful_PractPost6not	0.40126	1.4937	0.34064	1.178	0.23882	0.766144	2.91217
MGMHelpful_PractPost6not	0.32171	1.37948	0.40582	0.793	0.42793	0.622703	3.05598			MGMHelpful_PractPost6help	-0.4013	0.6695	0.3406	-1.178	0.23882	0.343386	1.30524													MGMHelpful_PractPost6absent	0.07955	1.0828	0.27792	0.286	0.7747	0.628029	1.86688
planned1	-0.98337	0.37405	0.27388	-3.59	0.00033	0.218675	0.639822			planned1	-0.9834	0.374	0.2739	-3.59	0.00033	0.218675	0.639822													planned1	-0.98337	0.37405	0.27388	-3.59	0.00033	0.218675	0.639822
multi1	-0.58465	0.5573	0.21035	-2.779	0.00545	0.369008	0.841667			multi1	-0.5847	0.5573	0.2104	-2.779	0.00545	0.369008	0.841667													multi1	-0.58465	0.5573	0.21035	-2.779	0.00545	0.369008	0.841667
uniedu1	-0.63165	0.53171	0.21648	-2.918	0.00353	0.347862	0.812738			uniedu1	-0.6316	0.5317	0.2165	-2.918	0.00353	0.347862	0.812738													uniedu1	-0.63165	0.53171	0.21648	-2.918	0.00353	0.347862	0.812738
toomuch1:MGMHelpful_PractPost6help	-0.54442	0.58018	0.575	-0.947	0.34373	0.187984	1.79061	0.261203		toomuch1:MGMHelpful_PractPost6absent	1.3363	3.805	1.1587	1.153	0.24881	0.392669	36.8701	0.450132												toomuch1:MGMHelpful_PractPost6not	-0.79189	0.45299	1.09628	-0.722	0.47009	0.0528365	3.88368	0.118321
toomuch1:MGMHelpful_PractPost6not	-1.33631	0.26281	1.15874	-1.153	0.24881	0.0271223	2.54668	0.11832		toomuch1:MGMHelpful_PractPost6help	0.7919	2.2076	1.0963	0.722	0.47009	0.257488	18.9263	0.261159												toomuch1:MGMHelpful_PractPost6absent	0.54442	1.72361	0.575	0.947	0.34373	0.558469	5.31959	0.450207
---										---																				---
	SURVIVAL		0.95		VIF	proportional hazards													‘.’	0.1	‘	’	1																	0.1	‘	’	1
	exp(coef)	exp(-coef)	2.5	97.5	GVIF	rho	chisq	p			SURVIVAL		0.95		VIF	proportional hazards															SURVIVAL		0.95		VIF	proportional hazards
toomuch1	0.4502	2.2212	0.1748	1.1596	3.69154	0.1203	1.7	0.1922			exp(coef)	exp(-coef)	2.5	97.5	GVIF	rho	chisq	p													exp(coef)	exp(-coef)	2.5	97.5	GVIF	rho	chisq	p
MGMHelpful_PractPost6help	0.9235	1.0828	0.53565	1.5923	1.51037	0.1549	2.768	0.0962		toomuch1	0.1183	8.4515	0.01506	0.9294		-0.1256	1.813	0.1781												toomuch1	0.2612	3.8284	0.14139	0.4826		-0.00782	0.00712	0.9327
MGMHelpful_PractPost6not	1.3795	0.7249	0.6227	3.056		0.0275	0.088	0.7668		MGMHelpful_PractPost6absent	0.7249	1.3795	0.32723	1.6059		-0.0275	0.088	0.7668												MGMHelpful_PractPost6not	1.4937	0.6695	0.76614	2.9122		-0.09388	1.00804	0.3154
planned1	0.374	2.6734	0.21867	0.6398	1.03202	0.1483	2.67	0.1023		MGMHelpful_PractPost6help	0.6695	1.4937	0.34339	1.3052		0.0939	1.008	0.3154												MGMHelpful_PractPost6absent	1.0828	0.9235	0.62803	1.8669		-0.1549	2.76787	0.0962
multi1	0.5573	1.7944	0.36901	0.8417	1.02189	-0.0722	0.603	0.4374		planned1	0.374	2.6734	0.21867	0.6398		0.1483	2.67	0.1023												planned1	0.374	2.6734	0.21867	0.6398		0.14826	2.66954	0.1023
uniedu1	0.5317	1.8807	0.34786	0.8127	1.03859	0.1282	2.02	0.1553		multi1	0.5573	1.7944	0.36901	0.8417		-0.0722	0.603	0.4374												multi1	0.5573	1.7944	0.36901	0.8417		-0.07217	0.60299	0.4374
toomuch1:MGMHelpful_PractPost6help	0.5802	1.7236	0.18798	1.7906	4.13024	-0.1045	1.301	0.254		uniedu1	0.5317	1.8807	0.34786	0.8127		0.1282	2.02	0.1553												uniedu1	0.5317	1.8807	0.34786	0.8127		0.12821	2.01977	0.1553
toomuch1:MGMHelpful_PractPost6not	0.2628	3.805	0.02712	2.5467		-0.164	3.116	0.0775		toomuch1:MGMHelpful_PractPost6absent	3.805	0.2628	0.39267	36.8701		0.164	3.116	0.0775												toomuch1:MGMHelpful_PractPost6not	0.453	2.2076	0.05284	3.8837		-0.11867	1.60663	0.205
						NA	11.772	0.1617		toomuch1:MGMHelpful_PractPost6help	2.2076	0.453	0.25749	18.9263		0.1187	1.607	0.205												toomuch1:MGMHelpful_PractPost6absent	1.7236	0.5802	0.55847	5.3196		0.10455	1.3011	0.254
R2																NA	11.772	0.1617																		NA	11.7719	0.1617
McFadden	Cox & Snell
0.0436374	0.0931602
FIRST INFO MODEL - ABSENT REF,										seoncd INFO MODEL - not helpful REF,										third INFO MODEL - neither REF,										fourth INFO MODEL - helpful REF,
	n=	565,	number	of	events=	115					n=	565,	number	of	events=	115					n=	565,	number	of	events=	115					n=	565,	number	of	events=	115
	(1	observation	deleted	due	to	missingness)					(1	observation	deleted	due	to	missingness)					(1	observation	deleted	due	to	missingness)					(1	observation	deleted	due	to	missingness)
	HAZARD RATIO					95% CI					HAZARD RATIO					95% CI					HAZARD RATIO					95% CI					HAZARD RATIO					95% CI
	coef	exp(coef)	se(coef)	z	Pr(>|z|)	2.5	97.5				coef	exp(coef)	se(coef)	z	Pr(>|z|)	2.5	97.5				coef	exp(coef)	se(coef)	z	Pr(>|z|)	2.5	97.5				coef	exp(coef)	se(coef)	z	Pr(>|z|)	2.5	97.5
toomuch1 absent	-1.0706	0.3428	0.506	-2.116	0.034359	0.127158	0.924159			toomuch1 not helpful	-0.68431	0.50444	1.12016	-0.611	0.541262	0.0561469	4.53199			toomuch1 neither	-1.78114	0.16845	1.06193	-1.677	0.093488	0.0210158	1.35012			toomuch1 HELPFUL	-1.31527	0.2684	0.31487	-4.177	2.95e-05	0.144799	0.497513
MGMHelpful_InfoPost5help	-0.2365	0.7894	0.264	-0.896	0.370466	0.470478	1.32451			MGMHelpful_InfoPost5absent	0.2166	1.24185	0.55114	0.393	0.694317	0.421634	3.65765			MGMHelpful_InfoPost5not	-0.02743	0.97295	0.61444	-0.045	0.964396	0.291796	3.24412			MGMHelpful_InfoPost5neither	0.04731	1.04844	0.37794	0.125	0.900388	0.499853	2.19912
MGMHelpful_InfoPost5neither	-0.1892	0.8276	0.4234	-0.447	0.65502	0.360949	1.89775			MGMHelpful_InfoPost5help	-0.01988	0.98032	0.51613	-0.039	0.969275	0.356481	2.69585			MGMHelpful_InfoPost5absent	0.18917	1.20825	0.4234	0.447	0.65502	0.526939	2.77047			MGMHelpful_InfoPost5not	0.01988	1.02008	0.51613	0.039	0.969275	0.37094	2.8052
MGMHelpful_InfoPost5not	-0.2166	0.8053	0.5511	-0.393	0.694317	0.273399	2.37173			MGMHelpful_InfoPost5neither	0.02743	1.02781	0.61444	0.045	0.964396	0.30825	3.42705			MGMHelpful_InfoPost5help	-0.04731	0.95379	0.37794	-0.125	0.900388	0.454727	2.00059			MGMHelpful_InfoPost5absent	0.23648	1.26678	0.26405	0.896	0.370466	0.754996	2.1255
planned1	-1.0291	0.3573	0.274	-3.756	0.000173	0.208864	0.611385			planned1	-1.02905	0.35735	0.274	-3.756	0.000173	0.208863	0.611385			planned1	-1.02905	0.35735	0.274	-3.756	0.000173	0.208863	0.611385			planned1	-1.02905	0.35735	0.274	-3.756	0.000173	0.208863	0.611385
multi1	-0.6039	0.5467	0.2123	-2.845	0.004442	0.360609	0.828728			multi1	-0.60391	0.54667	0.21227	-2.845	0.004442	0.360609	0.828728			multi1	-0.60391	0.54667	0.21227	-2.845	0.004442	0.360609	0.828728			multi1	-0.60391	0.54667	0.21227	-2.845	0.004442	0.360609	0.828728
uniedu1	-0.6508	0.5216	0.2154	-3.021	0.002522	0.341979	0.795715			uniedu1	-0.65076	0.52165	0.21544	-3.021	0.002522	0.341979	0.795715			uniedu1	-0.65076	0.52165	0.21544	-3.021	0.002522	0.341979	0.795715			uniedu1	-0.65076	0.52165	0.21544	-3.021	0.002522	0.341979	0.795715
toomuch1:MGMHelpful_InfoPost5help	-0.2447	0.783	0.5943	-0.412	0.680558	0.244272	2.50961	0.268412		toomuch1:MGMHelpful_InfoPost5absent	-0.38629	0.67958	1.22672	-0.315	0.752842	0.0613831	7.52361	0.342807		toomuch1:MGMHelpful_InfoPost5not	1.09683	2.99466	1.54359	0.711	0.477351	0.145358	61.696	0.50445		toomuch1:MGMHelpful_InfoPost5neither	-0.46587	0.62759	1.10803	-0.42	0.674158	0.0715348	5.50595	0.168445
toomuch1:MGMHelpful_InfoPost5neither	-0.7105	0.4914	1.1778	-0.603	0.546336	0.0488467	4.94305	0.168452		toomuch1:MGMHelpful_InfoPost5help	-0.63096	0.53208	1.16263	-0.543	0.587335	0.0544937	5.19527	0.268402		toomuch1:MGMHelpful_InfoPost5absent	0.71054	2.0351	1.17784	0.603	0.546336	0.202304	20.4722	0.342813		toomuch1:MGMHelpful_InfoPost5not	0.63096	1.87941	1.16263	0.543	0.587335	0.192483	18.3507	0.504434
toomuch1:MGMHelpful_InfoPost5not	0.3863	1.4715	1.2267	0.315	0.752842	0.132915	16.2911	0.50443		toomuch1:MGMHelpful_InfoPost5neither	-1.09683	0.33393	1.54359	-0.711	0.477351	0.0162085	6.87958	0.168448		toomuch1:MGMHelpful_InfoPost5help	0.46587	1.5934	1.10803	0.42	0.674158	0.181622	13.9792	0.268408		toomuch1:MGMHelpful_InfoPost5absent	0.24467	1.2772	0.5943	0.412	0.680558	0.398468	4.0938	0.3428
---										---										---										---
																			‘.’										‘.’	Signif.	codes:	0	‘***’	0.001	‘**’	0.01	‘*’	0.05	‘.’	0.1	‘	’	1
	SURVIVAL		0.95		VIF	proportional hazards					SURVIVAL		0.95		VIF	proportional hazards					SURVIVAL		0.95		VIF	proportional hazards					SURVIVAL		0.95		VIF	proportional hazards
	exp(coef)	exp(-coef)	2.5	97.5	GVIF	rho	chisq	p			exp(coef)	exp(-coef)	2.5	97.5	GVIF	rho	chisq	p			exp(coef)	exp(-coef)	2.5	97.5	GVIF	rho	chisq	p			exp(coef)	exp(-coef)	2.5	97.5	GVIF	rho	chisq	p
toomuch1	0.3428	2.9171	0.12716	0.9242	4.05596	0.03788	0.165572	0.684		toomuch1	0.5044	1.9824	0.05615	4.532		-0.0716	0.593	0.441		toomuch1	0.1684	5.9366	0.02102	1.3501		-0.00301	0.001067	0.974		toomuch1	0.2684	3.7258	0.1448	0.4975		0.01755	0.03581	0.85
MGMHelpful_InfoPost5help	0.7894	1.2668	0.47048	1.3245	1.82993	0.06169	0.44211	0.506		MGMHelpful_InfoPost5absent	1.2418	0.8053	0.42163	3.6577		-0.0681	0.54	0.462		MGMHelpful_InfoPost5not	0.9729	1.0278	0.2918	3.2441		0.06239	0.463782	0.496		MGMHelpful_InfoPost5neither	1.0484	0.9538	0.49985	2.1991		-0.04539	0.2496	0.617
MGMHelpful_InfoPost5neither	0.8276	1.2083	0.36095	1.8978		-0.00288	0.000979	0.975		MGMHelpful_InfoPost5help	0.9803	1.0201	0.35648	2.6959		-0.0412	0.198	0.656		MGMHelpful_InfoPost5absent	1.2083	0.8276	0.52694	2.7705		0.00288	0.000979	0.975		MGMHelpful_InfoPost5not	1.0201	0.9803	0.37094	2.8052		0.04119	0.19793	0.656
MGMHelpful_InfoPost5not	0.8053	1.2418	0.2734	2.3717		0.06811	0.540496	0.462		MGMHelpful_InfoPost5neither	1.0278	0.9729	0.30825	3.4271		-0.0624	0.464	0.496		MGMHelpful_InfoPost5help	0.9538	1.0484	0.45473	2.0006		0.04539	0.249598	0.617		MGMHelpful_InfoPost5absent	1.2668	0.7894	0.755	2.1255		-0.06169	0.44211	0.506
planned1	0.3573	2.7984	0.20886	0.6114	1.03243	0.14579	2.64353	0.104		planned1	0.3573	2.7984	0.20886	0.6114		0.1458	2.644	0.104		planned1	0.3573	2.7984	0.20886	0.6114		0.14579	2.64353	0.104		planned1	0.3573	2.7984	0.20886	0.6114		0.14579	2.64354	0.104
multi1	0.5467	1.8293	0.36061	0.8287	1.04063	-0.08101	0.751625	0.386		multi1	0.5467	1.8293	0.36061	0.8287		-0.081	0.752	0.386		multi1	0.5467	1.8293	0.36061	0.8287		-0.08101	0.751625	0.386		multi1	0.5467	1.8293	0.36061	0.8287		-0.08101	0.75162	0.386
uniedu1	0.5216	1.917	0.34198	0.7957	1.02841	0.10658	1.37335	0.241		uniedu1	0.5216	1.917	0.34198	0.7957		0.1066	1.373	0.241		uniedu1	0.5216	1.917	0.34198	0.7957		0.10658	1.37335	0.241		uniedu1	0.5216	1.917	0.34198	0.7957		0.10658	1.37335	0.241
toomuch1:MGMHelpful_InfoPost5help	0.783	1.2772	0.24427	2.5096	5.8929	-0.02291	0.060607	0.806		toomuch1:MGMHelpful_InfoPost5absent	0.6796	1.4715	0.06138	7.5236		0.0813	0.758	0.384		toomuch1:MGMHelpful_InfoPost5not	2.9947	0.3339	0.14536	61.696		-0.04968	0.287448	0.592		toomuch1:MGMHelpful_InfoPost5neither	0.6276	1.5934	0.07153	5.506		-0.00783	0.00724	0.932
toomuch1:MGMHelpful_InfoPost5neither	0.4914	2.0351	0.04885	4.943		-0.0188	0.041722	0.838		toomuch1:MGMHelpful_InfoPost5help	0.5321	1.8794	0.05449	5.1953		0.0739	0.629	0.428		toomuch1:MGMHelpful_InfoPost5absent	2.0351	0.4914	0.2023	20.4722		0.0188	0.041722	0.838		toomuch1:MGMHelpful_InfoPost5not	1.8794	0.5321	0.19248	18.3507		-0.0739	0.62871	0.428
toomuch1:MGMHelpful_InfoPost5not	1.4715	0.6796	0.13291	16.2911		-0.08128	0.758207	0.384		toomuch1:MGMHelpful_InfoPost5neither	0.3339	2.9947	0.01621	6.8796		0.0497	0.287	0.592		toomuch1:MGMHelpful_InfoPost5help	1.5934	0.6276	0.18162	13.9792		0.00783	0.00724	0.932		toomuch1:MGMHelpful_InfoPost5absent	1.2772	0.783	0.39847	4.0938		0.02291	0.06061	0.806
						NA	6.31504	0.788								NA	6.315	0.788								NA	6.31504	0.788								NA	6.31504	0.788
R2
McFadden	Cox & Snell
0.0429764	0.091816
BLOCK MASTITS MODELS
Base EMOTION interaction model - ref is MGM absent, split at 4 weeks										DOESN'T RUN NOT ENOUGH SAMPLE IN THE GROUP										not run - combined with not helpfpul										fourth EMOTION interaction model - ref is MGM helpful										Main effects
	n=	1057,	number	of	events=	115																									n=	1057,	number	of	events=	115					HAZARD RATIO					95% CI
	(1	observation	deleted	due	to	missingness)																									(1	observation	deleted	due	to	missingness)				Helpful	coef	exp(coef)	se(coef)	z	Pr(>|z|)	2.5	97.5
	HAZARD RATIO					95% CI																									HAZARD RATIO					95% CI				< 4 weeks	-1.326	0.2655	0.4496	-2.949	0.00318	0.11002	0.64092
	coef	exp(coef)	se(coef)	z	Pr(>|z|)	2.5	97.5																								coef	exp(coef)	se(coef)	z	Pr(>|z|)	2.5	97.5			> 4weeks	-0.6467	0.5238	0.3375	-1.916	0.05531	0.270316	1.01481
blockmas1 ASBENT	-1.649	0.1922	1.074	-1.536	0.1245	0.0234379	1.5759																							blockmas1 helpful	-0.6467	0.5238	0.3375	-1.916	0.0553	0.270316	1.01481				HAZARD RATIO					95% CI
planned1	-1.172	0.3096	0.2749	-4.264	2.01e-05	0.180637	0.530709																							planned1	-1.172	0.3096	0.2749	-4.264	2.01e-05	0.180637	0.530709			Not helpful	coef	exp(coef)	se(coef)	z	Pr(>|z|)	2.5	97.5
uniedu1	-0.5284	0.5895	0.2142	-2.467	0.0136	0.387383	0.89715																							uniedu1	-0.5284	0.5895	0.2142	-2.467	0.0136	0.387383	0.89715			< 4 weeks	-17.36	2.89e-08	2106	-0.008	0.9934	0	20
multi1	-0.4971	0.6083	0.2087	-2.382	0.0172	0.404056	0.915744																							multi1	-0.4971	0.6083	0.2087	-2.382	0.0172	0.404056	0.915744			> 4 weeks	-0.269	0.7641	1.225	-0.22	0.8262	0.0692054	8.43725
MGMEmoPost6help:strata(tgroup)tgroup=1	-0.4282	0.6517	0.3444	-1.243	0.2138	0.331813	1.28002																							MGMEmoPost6not:strata(tgroup)tgroup=1	0.8137	2.256	0.326	2.496	0.0126	1.19095	4.27455				HAZARD RATIO					95% CI
MGMEmoPost6not:strata(tgroup)tgroup=1	0.3856	1.47	0.3954	0.975	0.3294	0.677514	3.19138																							MGMEmoPost6absent:strata(tgroup)tgroup=1	0.4282	1.534	0.3444	1.243	0.2138	0.781235	3.01374			Absent	coef	exp(coef)	se(coef)	z	Pr(>|z|)	2.5	97.5
MGMEmoPost6help:strata(tgroup)tgroup=2	0.03538	1.036	0.4251	0.083	0.9337	0.450284	2.38367																							MGMEmoPost6not:strata(tgroup)tgroup=2	-1.076	0.341	0.7323	-1.469	0.1418	0.0811898	1.43252			< 4 weeks	-1.32	0.2671	0.7665	-1.722	0.0851	0.0594597	1.20002
MGMEmoPost6not:strata(tgroup)tgroup=2	-1.04	0.3533	0.8045	-1.293	0.196	0.0730046	1.70995																							MGMEmoPost6absent:strata(tgroup)tgroup=2	-0.03538	0.9652	0.4251	-0.083	0.9337	0.419522	2.22082			> 4 weeks	-1.649	0.1922	1.074	-1.536	0.1245	0.0234379	1.5759
blockmas1:MGMEmoPost6help:strata(tgroup)tgroup=1	0.3233	1.382	1.165	0.277	0.7814	0.140753	13.5635	0.26562																						blockmas1:MGMEmoPost6not:strata(tgroup)tgroup=1	-16.71	5.517e-08	2106	-0.008	0.9937	0	Inf	2.8898e-08
blockmas1:MGMEmoPost6not:strata(tgroup)tgroup=1	-15.71	1.504e-07	2106	-0.007	0.994	0	Inf	2.89069e-08																						blockmas1:MGMEmoPost6absent:strata(tgroup)tgroup=1	-0.6733	0.51	0.8392	-0.802	0.4224	0.0984544	2.64193	0.267138
blockmas1:MGMEmoPost6absent:strata(tgroup)tgroup=1	0.3292	1.39	1.314	0.25	0.8022	0.105717	18.2734	0.267158																						blockmas1:MGMEmoPost6help:strata(tgroup)tgroup=1	-0.6792	0.507	0.5602	-1.212	0.2253	0.169099	1.52013	0.265567
blockmas1:MGMEmoPost6help:strata(tgroup)tgroup=2	1.003	2.725	1.127	0.89	0.3737	0.299258	24.8178	0.523745																						blockmas1:MGMEmoPost6not:strata(tgroup)tgroup=2	0.3777	1.459	1.271	0.297	0.7663	0.120804	17.6199	0.764224
blockmas1:MGMEmoPost6not:strata(tgroup)tgroup=2	1.38	3.976	1.629	0.847	0.3969	0.163139	96.9028	0.764187																						blockmas1:MGMEmoPost6absent:strata(tgroup)tgroup=2	-1.003	0.3669	1.127	-0.89	0.3737	0.0402937	3.3416	0.192182
	SURVIVAL		0.95		VIF	proportional hazards
	exp(coef)	exp(-coef)	2.5	97.5	GVIF	rho	chisq	p
blockmas1	0.1922	5.203	0.02344	1.5759		-0.0349	0.144	0.704																							SURVIVAL		0.95		VIF	proportional hazards
planned1	0.3096	3.23	0.18064	0.5307		0.1032	1.26	0.261																							exp(coef)	exp(-coef)	2.5	97.5	GVIF	rho	chisq	p
uniedu1	0.5895	1.696	0.38738	0.8972		0.0893	0.956	0.328			‘	’	1																	blockmas1	0.5238	1.909	0.27032	1.0148	19.562	0.0282	0.0938	0.759
multi1	0.6083	1.644	0.40406	0.9157		-0.0895	0.901	0.343																						planned1	0.3096	3.23	0.18064	0.5307	1.03931	0.1032	1.26	0.261
MGMEmoPost6help:strata(tgroup)tgroup=1	0.6517	1.534	0.33181	1.28		0.0511	0.304	0.581																						uniedu1	0.5895	1.696	0.38738	0.8972	1.00718	0.0893	0.956	0.328
MGMEmoPost6not:strata(tgroup)tgroup=1	1.47	0.6801	0.67751	3.1914		0.0309	0.112	0.738																						multi1	0.6083	1.644	0.40406	0.9157	1.01703	-0.0895	0.901	0.343
MGMEmoPost6help:strata(tgroup)tgroup=2	1.036	0.9652	0.45028	2.3837		-0.0308	0.11	0.74																						MGMEmoPost6not:strata(tgroup)tgroup=1	2.256	0.4432	1.19095	4.2746	1.34658	-0.0166	0.0314	0.859
MGMEmoPost6not:strata(tgroup)tgroup=2	0.3533	2.83	0.073	1.7099		0.0262	0.08	0.777																						MGMEmoPost6absent:strata(tgroup)tgroup=1	1.534	0.6517	0.78124	3.0137		-0.0511	0.304	0.581
blockmas1:MGMEmoPost6help:strata(tgroup)tgroup=1	1.382	0.7237	0.14075	13.5635		0.0517	0.315	0.574																						MGMEmoPost6not:strata(tgroup)tgroup=2	0.341	2.932	0.08119	1.4325		0.0469	0.253	0.615
blockmas1:MGMEmoPost6not:strata(tgroup)tgroup=1	1.504e-07	6651000	0	Inf		0.1069	3.68e-07	1																						MGMEmoPost6absent:strata(tgroup)tgroup=2	0.9652	1.036	0.41952	2.2208		0.0308	0.11	0.74
blockmas1:MGMEmoPost6absent:strata(tgroup)tgroup=1	1.39	0.7195	0.10572	18.2734		0.0581	0.389	0.533																						blockmas1:MGMEmoPost6not:strata(tgroup)tgroup=1	5.517e-08	18130000	0	Inf	24.156	0.1666	1.32e-07	1
blockmas1:MGMEmoPost6help:strata(tgroup)tgroup=2	2.725	0.3669	0.29926	24.8178		0.0418	0.205	0.651																						blockmas1:MGMEmoPost6absent:strata(tgroup)tgroup=1	0.51	1.961	0.09845	2.6419		0.0339	0.136	0.713
blockmas1:MGMEmoPost6not:strata(tgroup)tgroup=2	3.976	0.2515	0.16314	96.9028		-0.031	0.113	0.736																						blockmas1:MGMEmoPost6help:strata(tgroup)tgroup=1	0.507	1.972	0.1691	1.5201		0.024	0.0658	0.798
						NA	5.44	0.993																						blockmas1:MGMEmoPost6not:strata(tgroup)tgroup=2	1.459	0.6854	0.1208	17.6199		-0.0782	0.694	0.405
R2																														blockmas1:MGMEmoPost6absent:strata(tgroup)tgroup=2	0.3669	2.725	0.04029	3.3416		-0.0418	0.205	0.651
McFadden	Cox & Snell																																			NA	5.44	0.993
0.0429764	0.091816
Base PRACTICAL interaction model - ref is MGM absent,										SECOND PRACTICAL MODEL - ref is not helpful										not run - combined with not helpfpul										fourth EMOTION interaction model - ref is MGM helpful										Main effects
	n=	565,	number	of	events=	115					n=	565,	number	of	events=	115															n=	565,	number	of	events=	115
	(1	observation	deleted	due	to	missingness)					(1	observation	deleted	due	to	missingness)															(1	observation	deleted	due	to	missingness)
	HAZARD RATIO					95% CI					HAZARD RATIO					95% CI															HAZARD RATIO					95% CI
	coef	exp(coef)	se(coef)	z	Pr(>|z|)	2.5	97.5				coef	exp(coef)	se(coef)	z	Pr(>|z|)	2.5	97.5														coef	exp(coef)	se(coef)	z	Pr(>|z|)	2.5	97.5
blockmas1 absent	-1.969	0.1396	0.7428	-2.651	0.00803	0.0325585	0.598682			blockmas1 not helpful	-17.93	1.63e-08	2296	-0.008	0.99377	0	Inf													blockmas1 helpful	-0.7764	0.46	0.2553	-3.042	0.00235	0.278934	0.758738
MGMHelpful_PractPost6help	-0.3359	0.7147	0.2608	-1.288	0.19775	0.428691	1.19153			MGMHelpful_PractPost6help	-0.6544	0.5197	0.3309	-1.978	0.04798	0.271716	0.994198													MGMHelpful_PractPost6absent	0.3359	1.399	0.2608	1.288	0.19775	0.839256	2.33268
MGMHelpful_PractPost6not	0.3185	1.375	0.3795	0.839	0.40131	0.653565	2.89316			MGMHelpful_PractPost6absent	-0.3185	0.7272	0.3795	-0.839	0.40131	0.345643	1.53007													MGMHelpful_PractPost6not	0.6544	1.924	0.3309	1.978	0.04798	1.00584	3.68031
planned1	-1.24	0.2894	0.2734	-4.535	5.75e-06	0.169392	0.494592			planned1	-1.24	0.2894	0.2734	-4.535	5.75e-06	0.169393	0.494592													planned1	-1.24	0.2894	0.2734	-4.535	5.75e-06	0.169392	0.494592
multi1	-0.5093	0.6009	0.2088	-2.44	0.01471	0.399155	0.904742			multi1	-0.5093	0.6009	0.2088	-2.44	0.01471	0.399155	0.904742													multi1	-0.5093	0.6009	0.2088	-2.44	0.01471	0.399155	0.904742
uniedu1	-0.5579	0.5724	0.2158	-2.586	0.00972	0.375035	0.873721			uniedu1	-0.5579	0.5724	0.2158	-2.586	0.00972	0.375035	0.873721													uniedu1	-0.5579	0.5724	0.2158	-2.586	0.00972	0.375035	0.873721
blockmas1:MGMHelpful_PractPost6help	1.192	3.295	0.7863	1.516	0.12941	0.705572	15.3883	0.459982		blockmas1:MGMHelpful_PractPost6help	17.16	28220000	2296	0.007	0.99404	0	Inf	0.459986												blockmas1:MGMHelpful_PractPost6absent	-1.192	0.3035	0.7863	-1.516	0.12941	0.0649845	1.41729	0.13961
blockmas1:MGMHelpful_PractPost6not	-15.96	1.168e-07	2296	-0.007	0.99445	0	Inf	1.63053e-08		blockmas1:MGMHelpful_PractPost6absent	15.96	8565000	2296	0.007	0.99445	0	Inf	0.139609												blockmas1:MGMHelpful_PractPost6not	-17.16	3.543e-08	2296	-0.007	0.99404	0	Inf	1.62978e-08
---										---																				---
	SURVIVAL		0.95		VIF	proportional hazards													‘.’	0.1	‘	’	1							Signif.	codes:	0	‘***’	0.001	‘**’	0.01	‘*’	0.05	‘.’	0.1	‘	’	1
	exp(coef)	exp(-coef)	2.5	97.5	GVIF	rho	chisq	p			SURVIVAL		0.95		VIF	proportional hazards															SURVIVAL		0.95		VIF	proportional hazards
blockmas1	0.1396	7.163	0.03256	0.5987	10.1416	-0.0664	0.513	0.474			exp(coef)	exp(-coef)	2.5	97.5	GVIF	rho	chisq	p													exp(coef)	exp(-coef)	2.5	97.5	GVIF	rho	chisq	p
MGMHelpful_PractPost6help	0.7147	1.399	0.42869	1.1915	1.23498	0.0268	0.0855	0.77		blockmas1	1.63e-08	61350000	0	Inf	0.1259	3.15e-08	1													blockmas1	0.46	2.174	0.27893	0.7587		0.1803	3.9	0.0484
MGMHelpful_PractPost6not	1.375	0.7272	0.65356	2.8932		-0.082	0.811	0.368		MGMHelpful_PractPost6help	0.5197	1.924	0.2717	0.9942	0.1157	1.6	0.206													MGMHelpful_PractPost6absent	1.399	0.7147	0.83926	2.3327		-0.0268	0.0855	0.77
planned1	0.2894	3.455	0.16939	0.4946	1.02679	0.1235	1.81	0.178		MGMHelpful_PractPost6absent	0.7272	1.375	0.3456	1.5301	0.082	0.811	0.368													MGMHelpful_PractPost6not	1.924	0.5197	1.00584	3.6803		-0.1157	1.6	0.2064
multi1	0.6009	1.664	0.39916	0.9047	1.00635	-0.0879	0.865	0.352		planned1	0.2894	3.455	0.1694	0.4946	0.1235	1.81	0.178													planned1	0.2894	3.455	0.16939	0.4946		0.1235	1.81	0.1784
uniedu1	0.5724	1.747	0.37503	0.8737	1.03178	0.1022	1.29	0.257		multi1	0.6009	1.664	0.3992	0.9047	-0.0879	0.865	0.352													multi1	0.6009	1.664	0.39916	0.9047		-0.0879	0.865	0.3522
blockmas1:MGMHelpful_PractPost6help	3.295	0.3035	0.70557	15.3883	10.6045	0.1218	1.74	0.188		uniedu1	0.5724	1.747	0.375	0.8737	0.1022	1.29	0.257													uniedu1	0.5724	1.747	0.37503	0.8737		0.1022	1.29	0.2566
blockmas1:MGMHelpful_PractPost6not	1.168e-07	8565000	0	Inf		0.1102	1.67e-07	1		blockmas1:MGMHelpful_PractPost6help	28220000	3.543e-08	0	Inf	0.0217	1.77e-09	1													blockmas1:MGMHelpful_PractPost6absent	0.3035	3.295	0.06498	1.4173		-0.1218	1.74	0.1877
						NA	12.6	0.127		blockmas1:MGMHelpful_PractPost6absent	8565000	1.168e-07	0	Inf	-0.1102	1.67e-07	1													blockmas1:MGMHelpful_PractPost6not	3.543e-08	28220000	0	Inf		-0.0217	1.77e-09	1
															NA	12.6	0.127																			NA	12.6	0.1274
N.B doesn't run fully as not crosses infintiy - large SE
R2
McFadden	Cox & Snell
0.0461311	0.0982138
FIRST INFO MODEL - ABSENT REF, split at 4 weeks										seoncd INFO MODEL - not helpful REF, split at4 weeks										third INFO interaction model -COMBINED NEITHER WITH NOT HELPFUIL										fourth INFO MODEL - helpful REF, split at 4weeks										Main effects
	n=	1057,	number	of	events=	115					n=	1057,	number	of	events=	115															n=	1057,	number	of	events=	115					HAZARD RATIO					95% CI
	(1	observation	deleted	due	to	missingness)					(1	observation	deleted	due	to	missingness)															(1	observation	deleted	due	to	missingness)				Helpful	coef	exp(coef)	se(coef)	z	Pr(>|z|)	2.5	97.5
	HAZARD RATIO					95% CI					HAZARD RATIO					95% CI															HAZARD RATIO					95% CI				< 4 weeks	-1.65359	0.191361	0.479737	-3.447	0.000567	0.0747311	0.490013
	coef	exp(coef)	se(coef)	z	Pr(>|z|)	2.5	97.5				coef	exp(coef)	se(coef)	z	Pr(>|z|)	2.5	97.5														coef	exp(coef)	se(coef)	z	Pr(>|z|)	2.5	97.5			> 4weeks	-0.646129	0.524071	0.350366	-1.844	0.065161	0.263729	1.04141
blockmas1 absent	-0.76301	0.466261	0.803409	-0.95	0.3423	0.0965529	2.2516			blockmas1 not helpful	-1.237	0.290253	1.11827	-1.106	0.2686	0.0324269	2.59804													blockmas1 helpful	-0.646129	0.524071	0.350366	-1.844	0.0652	0.263729	1.04141				HAZARD RATIO					95% CI
planned1	-1.15062	0.31644	0.272551	-4.222	2.42e-05	0.18548	0.539867			planned1	-1.15062	0.31644	0.272551	-4.222	2.42e-05	0.18548	0.539867													planned1	-1.15062	0.31644	0.272551	-4.222	2.42e-05	0.18548	0.539867			Not helpful	coef	exp(coef)	se(coef)	z	Pr(>|z|)	2.5	97.5
uniedu1	-0.524667	0.591752	0.213647	-2.456	0.0141	0.389299	0.899491			uniedu1	-0.524667	0.591752	0.213647	-2.456	0.0141	0.389299	0.899491													uniedu1	-0.524667	0.591752	0.213647	-2.456	0.0141	0.389299	0.899491			< 4 weeks	-1.7936	0.1664	1.0613	-1.69	0.091	0.0207835	1.33171
multi1	-0.523706	0.592321	0.210394	-2.489	0.0128	0.392166	0.894633			multi1	-0.523706	0.592321	0.210394	-2.489	0.0128	0.392166	0.894633													multi1	-0.523706	0.592321	0.210394	-2.489	0.0128	0.392166	0.894633			> 4 weeks	-1.237	0.2903	1.1183	-1.106	0.2686	0.0324269	2.59804
MGMHelpful_InfoPost6help:strata(tgroup)tgroup=1	-0.282283	0.75406	0.327491	-0.862	0.3887	0.396867	1.43274			MGMHelpful_InfoPost6absent:strata(tgroup)tgroup=1	0.001928	1.00193	0.44978	0.004	0.9966	0.414938	2.41931													MGMHelpful_InfoPost6not:strata(tgroup)tgroup=1	0.280356	1.3236	0.39489	0.71	0.4777	0.610416	2.87004				HAZARD RATIO					95% CI
MGMHelpful_InfoPost6not:strata(tgroup)tgroup=1	-0.001928	0.998074	0.44978	-0.004	0.9966	0.413342	2.41			MGMHelpful_InfoPost6help:strata(tgroup)tgroup=1	-0.280356	0.755515	0.39489	-0.71	0.4777	0.348427	1.63823													MGMHelpful_InfoPost6absent:strata(tgroup)tgroup=1	0.282283	1.32615	0.327491	0.862	0.3887	0.697964	2.51974			Absent	coef	exp(coef)	se(coef)	z	Pr(>|z|)	2.5	97.5
MGMHelpful_InfoPost6help:strata(tgroup)tgroup=2	0.002846	1.00285	0.427712	0.007	0.9947	0.433677	2.31903			MGMHelpful_InfoPost6absent:strata(tgroup)tgroup=2	0.118601	1.12592	0.626877	0.189	0.8499	0.32954	3.84686													MGMHelpful_InfoPost6not:strata(tgroup)tgroup=2	-0.121447	0.885638	0.538518	-0.226	0.8216	0.308226	2.54474			< 4 weeks	-1.22961	0.292407	0.760399	-1.617	0.1059	0.0658771	1.2979
MGMHelpful_InfoPost6not:strata(tgroup)tgroup=2	-0.118601	0.888162	0.626877	-0.189	0.8499	0.259952	3.03453			MGMHelpful_InfoPost6help:strata(tgroup)tgroup=2	0.121447	1.12913	0.538518	0.226	0.8216	0.392967	3.24438													MGMHelpful_InfoPost6absent:strata(tgroup)tgroup=2	-0.002846	0.997158	0.427712	-0.007	0.9947	0.431216	2.30586			> 4 weeks	-0.76301	0.466261	0.803409	-0.95	0.3423	0.0965529	2.2516
blockmas1:MGMHelpful_InfoPost6help:strata(tgroup)tgroup=1	-0.890581	0.410417	0.936043	-0.951	0.3414	0.0655336	2.57032	0.191361		blockmas1:MGMHelpful_InfoPost6absent:strata(tgroup)tgroup=1	0.007394	1.00742	1.3526	0.005	0.9956	0.0711007	14.2741	0.292407												blockmas1:MGMHelpful_InfoPost6not:strata(tgroup)tgroup=1	-1.14744	0.317449	1.11778	-1.027	0.3046	0.0354994	2.83875	0.166366
blockmas1:MGMHelpful_InfoPost6not:strata(tgroup)tgroup=1	-1.03056	0.356808	1.3302	-0.775	0.4385	0.0263128	4.83841	0.166366		blockmas1:MGMHelpful_InfoPost6help:strata(tgroup)tgroup=1	-0.416588	0.659293	1.21697	-0.342	0.7321	0.0607006	7.16083	0.191362												blockmas1:MGMHelpful_InfoPost6absent:strata(tgroup)tgroup=1	-0.583481	0.557953	0.837651	-0.697	0.4861	0.108041	2.88143	0.292407
blockmas1:MGMHelpful_InfoPost6absent:strata(tgroup)tgroup=1	-0.466599	0.627131	1.10492	-0.422	0.6728	0.0719206	5.46845	0.292407		blockmas1:MGMHelpful_InfoPost6not:strata(tgroup)tgroup=1	-0.556563	0.573176	1.54136	-0.361	0.718	0.0279435	11.7569	0.166366												blockmas1:MGMHelpful_InfoPost6help:strata(tgroup)tgroup=1	-1.00746	0.365144	0.59269	-1.7	0.0892	0.114279	1.16671	0.191361
blockmas1:MGMHelpful_InfoPost6help:strata(tgroup)tgroup=2	0.116882	1.12399	0.876942	0.133	0.894	0.201515	6.26925	0.524071		blockmas1:MGMHelpful_InfoPost6absent:strata(tgroup)tgroup=2	0.473993	1.6064	1.37699	0.344	0.7307	0.108082	23.8755	0.466261												blockmas1:MGMHelpful_InfoPost6not:strata(tgroup)tgroup=2	-0.590875	0.553842	1.17198	-0.504	0.6141	0.0556921	5.50781	0.290253
blockmas1:MGMHelpful_InfoPost6not:strata(tgroup)tgroup=2	-0.473993	0.622511	1.37699	-0.344	0.7307	0.041884	9.25224	0.290253		blockmas1:MGMHelpful_InfoPost6help:strata(tgroup)tgroup=2	0.590875	1.80557	1.17198	0.504	0.6141	0.18156	17.9559	0.524072												blockmas1:MGMHelpful_InfoPost6absent:strata(tgroup)tgroup=2	-0.116882	0.88969	0.876942	-0.133	0.894	0.159509	4.96241	0.466261
	SURVIVAL		0.95		VIF	proportional hazards				---
	exp(coef)	exp(-coef)	2.5	97.5	GVIF	rho	chisq	p			SURVIVAL		0.95		VIF	proportional hazards															SURVIVAL		0.95		VIF	proportional hazards
blockmas1	0.4663	2.1447	0.09655	2.2516	5.54432	-0.03844	0.16977	0.68			exp(coef)	exp(-coef)	2.5	97.5	GVIF	rho	chisq	p	‘.’	0.1	‘	’	1								exp(coef)	exp(-coef)	2.5	97.5	GVIF	rho	chisq	p
planned1	0.3164	3.1602	0.18548	0.5399	1.0273	0.13667	2.20955	0.137		blockmas1	0.2903	3.4453	0.03243	2.598		-0.0561	0.36125	0.548												blockmas1	0.5241	1.9081	0.26373	1.0414		0.02963	0.10262	0.749
uniedu1	0.5918	1.6899	0.3893	0.8995	1.02846	0.09683	1.10016	0.294		planned1	0.3164	3.1602	0.18548	0.5399		0.13667	2.20955	0.137												planned1	0.3164	3.1602	0.18548	0.5399		0.13667	2.20955	0.137	‘.’
multi1	0.5923	1.6883	0.39217	0.8946	1.01273	-0.08861	0.88363	0.347		uniedu1	0.5918	1.6899	0.3893	0.8995		0.09683	1.10016	0.294												uniedu1	0.5918	1.6899	0.3893	0.8995		0.09683	1.10016	0.294
MGMHelpful_InfoPost6help:strata(tgroup)tgroup=1	0.7541	1.3262	0.39687	1.4327	1.79163	0.00402	0.00183	0.966		multi1	0.5923	1.6883	0.39217	0.8946		-0.08861	0.88363	0.347												multi1	0.5923	1.6883	0.39217	0.8946		-0.08861	0.88363	0.347
MGMHelpful_InfoPost6not:strata(tgroup)tgroup=1	0.9981	1.0019	0.41334	2.41		0.04692	0.25107	0.616		MGMHelpful_InfoPost6absent:strata(tgroup)tgroup=1	1.0019	0.9981	0.41494	2.4193		-0.04692	0.25107	0.616												MGMHelpful_InfoPost6not:strata(tgroup)tgroup=1	1.3236	0.7555	0.61042	2.87		0.04924	0.28646	0.592
MGMHelpful_InfoPost6help:strata(tgroup)tgroup=2	1.0029	0.9972	0.43368	2.319		-0.02917	0.09834	0.754		MGMHelpful_InfoPost6help:strata(tgroup)tgroup=1	0.7555	1.3236	0.34843	1.6382		-0.04924	0.28646	0.592												MGMHelpful_InfoPost6absent:strata(tgroup)tgroup=1	1.3262	0.7541	0.69796	2.5197		-0.00402	0.00183	0.966
MGMHelpful_InfoPost6not:strata(tgroup)tgroup=2	0.8882	1.1259	0.25995	3.0345		-0.02388	0.06567	0.798		MGMHelpful_InfoPost6absent:strata(tgroup)tgroup=2	1.1259	0.8882	0.32954	3.8469		0.02388	0.06567	0.798												MGMHelpful_InfoPost6not:strata(tgroup)tgroup=2	0.8856	1.1291	0.30823	2.5447		-0.00457	0.00242	0.961
blockmas1:MGMHelpful_InfoPost6help:strata(tgroup)tgroup=1	0.4104	2.4365	0.06553	2.5703	8.44959	0.05858	0.39544	0.529		MGMHelpful_InfoPost6help:strata(tgroup)tgroup=2	1.1291	0.8856	0.39297	3.2444		0.00457	0.00242	0.961												MGMHelpful_InfoPost6absent:strata(tgroup)tgroup=2	0.9972	1.0029	0.43122	2.3059		0.02917	0.09834	0.754
blockmas1:MGMHelpful_InfoPost6not:strata(tgroup)tgroup=1	0.3568	2.8026	0.02631	4.8384		0.06749	0.52391	0.469		blockmas1:MGMHelpful_InfoPost6absent:strata(tgroup)tgroup=1	1.0074	0.9926	0.0711	14.2741		0.06799	0.53741	0.464												blockmas1:MGMHelpful_InfoPost6not:strata(tgroup)tgroup=1	0.3174	3.1501	0.0355	2.8387		0.04322	0.21605	0.642
blockmas1:MGMHelpful_InfoPost6absent:strata(tgroup)tgroup=1	0.6271	1.5946	0.07192	5.4684		0.05502	0.34658	0.556		blockmas1:MGMHelpful_InfoPost6help:strata(tgroup)tgroup=1	0.6593	1.5168	0.0607	7.1608		0.07139	0.58363	0.445												blockmas1:MGMHelpful_InfoPost6absent:strata(tgroup)tgroup=1	0.558	1.7923	0.10804	2.8814		0.02289	0.0612	0.805
blockmas1:MGMHelpful_InfoPost6help:strata(tgroup)tgroup=2	1.124	0.8897	0.20151	6.2692		0.04742	0.2555	0.613		blockmas1:MGMHelpful_InfoPost6not:strata(tgroup)tgroup=1	0.5732	1.7447	0.02794	11.7569		0.07869	0.71563	0.398												blockmas1:MGMHelpful_InfoPost6help:strata(tgroup)tgroup=1	0.3651	2.7386	0.11428	1.1667		0.02293	0.06015	0.806
blockmas1:MGMHelpful_InfoPost6not:strata(tgroup)tgroup=2	0.6225	1.6064	0.04188	9.2522		-0.02297	0.06136	0.804		blockmas1:MGMHelpful_InfoPost6absent:strata(tgroup)tgroup=2	1.6064	0.6225	0.10808	23.8755		0.02297	0.06136	0.804												blockmas1:MGMHelpful_InfoPost6not:strata(tgroup)tgroup=2	0.5538	1.8056	0.05569	5.5078		-0.06263	0.4479	0.503
R2						NA	6.78792	0.977		blockmas1:MGMHelpful_InfoPost6help:strata(tgroup)tgroup=2	1.8056	0.5538	0.18156	17.9559		0.06263	0.4479	0.503												blockmas1:MGMHelpful_InfoPost6absent:strata(tgroup)tgroup=2	0.8897	1.124	0.15951	4.9624		-0.04742	0.2555	0.613
McFadden	Cox & Snell															NA	6.78792	0.977																		NA	6.78792	0.977
0.0426598	0.0911713
SORE THRUSH MODELS
Base EMOTION interaction model - ref is MGM absent										second EMOTION interaction model - ref is MGM not helpful										third emotinoal interaction model -- ref is neither										fourth EMOTION interaction model - ref is MGM helpful
	n=	565,	number	of	events=	115					n=	565,	number	of	events=	115					n=	565,	number	of	events=	115					n=	565,	number	of	events=	115
	(1	observation	deleted	due	to	missingness)					(1	observation	deleted	due	to	missingness)					(1	observation	deleted	due	to	missingness)					(1	observation	deleted	due	to	missingness)
	HAZARD RATIO					95% CI					HAZARD RATIO					95% CI					HAZARD RATIO					95% CI					HAZARD RATIO					95% CI
	coef	exp(coef)	se(coef)	z	Pr(>|z|)	2.5	97.5				coef	exp(coef)	se(coef)	z	Pr(>|z|)	2.5	97.5				coef	exp(coef)	se(coef)	z	Pr(>|z|)	2.5	97.5				coef	exp(coef)	se(coef)	z	Pr(>|z|)	2.5	97.5
sorethr1 absent	-0.66091	0.51638	0.46322	-1.427	0.15365	0.208292	1.28016			sorethr1 not helpful	-1.22397	0.29406	0.73291	-1.67	0.09491	0.069917	1.23676			sorethr1 neither	-1.7109	0.1807	0.6747	-2.536	0.01121	0.0481598	0.678009			sorethr1 help	-0.8418	0.431	0.2311	-3.642	0.00027	0.273971	0.67789
MGMEmoPost5not	0.09507	1.09974	0.58957	0.161	0.87189	0.346295	3.49245			MGMEmoPost5absent	-0.09507	0.90931	0.58957	-0.161	0.87189	0.286332	2.88771			MGMEmoPost5not	-0.6162	0.54	0.6356	-0.969	0.33232	0.155365	1.87684			MGMEmoPost5neither	0.8509	2.3419	0.4799	1.773	0.07619	0.914285	5.99845
MGMEmoPost5neither	0.71126	2.03656	0.58633	1.213	0.2251	0.645374	6.42666			MGMEmoPost5neither	0.61619	1.85187	0.63561	0.969	0.33232	0.532812	6.43644			MGMEmoPost5absent	-0.7113	0.491	0.5863	-1.213	0.2251	0.155602	1.54949			MGMEmoPost5not	0.2347	1.2646	0.4814	0.488	0.6258	0.492253	3.24872
MGMEmoPost5help	-0.13968	0.86964	0.41761	-0.334	0.73802	0.383592	1.97154			MGMEmoPost5help	-0.23475	0.79077	0.48139	-0.488	0.6258	0.307814	2.03147			MGMEmoPost5help	-0.8509	0.427	0.4799	-1.773	0.07619	0.16671	1.09375			MGMEmoPost5absent	0.1397	1.1499	0.4176	0.334	0.73802	0.507217	2.60694
planned1	-1.13359	0.32187	0.27529	-4.118	3.82e-05	0.187655	0.552094			planned1	-1.13359	0.32187	0.27529	-4.118	3.82e-05	0.187655	0.552094			planned1	-1.1336	0.3219	0.2753	-4.118	3.82e-05	0.187655	0.552094			planned1	-1.1336	0.3219	0.2753	-4.118	3.82e-05	0.187655	0.552094
multi1	-0.61514	0.54056	0.21229	-2.898	0.00376	0.356574	0.819494			multi1	-0.61514	0.54056	0.21229	-2.898	0.00376	0.356574	0.819494			multi1	-0.6151	0.5406	0.2123	-2.898	0.00376	0.356574	0.819494			multi1	-0.6151	0.5406	0.2123	-2.898	0.00376	0.356574	0.819494
uniedu1	-0.5933	0.5525	0.21532	-2.755	0.00586	0.362287	0.842576			uniedu1	-0.5933	0.5525	0.21532	-2.755	0.00586	0.362287	0.842576			uniedu1	-0.5933	0.5525	0.2153	-2.755	0.00586	0.362287	0.842576			uniedu1	-0.5933	0.5525	0.2153	-2.755	0.00586	0.362287	0.842576
sorethr1:MGMEmoPost5not	-0.56306	0.56946	0.86612	-0.65	0.51563	0.104284	3.10965	0.294058		sorethr1:MGMEmoPost5absent	0.56306	1.75604	0.86612	0.65	0.51563	0.32158	9.58918	0.516381		sorethr1:MGMEmoPost5not	0.4869	1.6273	0.9922	0.491	0.62358	0.232773	11.3767	0.294053		sorethr1:MGMEmoPost5neither	-0.8692	0.4193	0.7148	-1.216	0.22402	0.103291	1.70214	0.180718
sorethr1:MGMEmoPost5neither	-1.05	0.34994	0.81726	-1.285	0.19887	0.0705238	1.73638	0.180702		sorethr1:MGMEmoPost5neither	-0.48694	0.6145	0.99218	-0.491	0.62358	0.0878988	4.29603	0.1807		sorethr1:MGMEmoPost5absent	1.05	2.8577	0.8173	1.285	0.19887	0.57591	14.1796	0.516386		sorethr1:MGMEmoPost5not	-0.3822	0.6823	0.7701	-0.496	0.61965	0.150837	3.08671	0.294071
sorethr1:MGMEmoPost5help	-0.18084	0.83457	0.51691	-0.35	0.72645	0.30302	2.29855	0.430955		sorethr1:MGMEmoPost5help	0.38222	1.46554	0.77008	0.496	0.61965	0.323969	6.62967	0.430957		sorethr1:MGMEmoPost5help	0.8692	2.3849	0.7148	1.216	0.22402	0.587497	9.68141	0.430951		sorethr1:MGMEmoPost5absent	0.1808	1.1982	0.5169	0.35	0.72645	0.435057	3.30011	0.516424
	SURVIVAL		0.95		VIF	proportional hazards				---										---										---
	exp(coef)	exp(-coef)	2.5	97.5	GVIF	rho	chisq	p																																0.1	‘	’	1
sorethr1	0.5164	1.9366	0.20829	1.2802	6.11648	-0.0324	0.1297	0.719			SURVIVAL		0.95		VIF	proportional hazards					SURVIVAL		0.95		VIF	proportional hazards					SURVIVAL		0.95		VIF	proportional hazards
MGMEmoPost5not	1.0997	0.9093	0.3463	3.4924	5.39157	0.0423	0.208	0.648			exp(coef)	exp(-coef)	2.5	97.5	GVIF	rho	chisq	p			exp(coef)	exp(-coef)	2.5	97.5	GVIF	rho	chisq	p			exp(coef)	exp(-coef)	2.5	97.5	GVIF	rho	chisq	p
MGMEmoPost5neither	2.0366	0.491	0.64537	6.4267		-0.1378	2.176	0.14		sorethr1	0.2941	3.4007	0.06992	1.2368	-0.13737	2.23	0.1351			sorethr1	0.1807	5.534	0.04816	0.678		0.0841	0.825	0.3638		sorethr1	0.431	2.3204	0.274	0.6779		-0.02887	0.0969	0.7556
MGMEmoPost5help	0.8696	1.1499	0.38359	1.9715	1.03711	0.0551	0.3696	0.543		MGMEmoPost5absent	0.9093	1.0997	0.28633	2.8877	-0.04227	0.208	0.6484			MGMEmoPost5not	0.54	1.8519	0.15537	1.8768		0.1674	3.182	0.0745		MGMEmoPost5neither	2.3419	0.427	0.9143	5.9984		-0.2189	5.44	0.0197
planned1	0.3219	3.1068	0.18765	0.5521	1.03656	0.1088	1.468	0.226		MGMEmoPost5neither	1.8519	0.54	0.53281	6.4364	-0.16744	3.18	0.0745			MGMEmoPost5absent	0.491	2.0366	0.1556	1.5495		0.1378	2.176	0.1402		MGMEmoPost5not	1.2646	0.7908	0.4923	3.2487		0.00285	0.000968	0.9752
multi1	0.5406	1.8499	0.35657	0.8195	1.02615	-0.0813	0.8024	0.37		MGMEmoPost5help	0.7908	1.2646	0.30781	2.0315	-0.00285	0.000968	0.9752			MGMEmoPost5help	0.427	2.3419	0.16671	1.0938		0.2189	5.435	0.0197		MGMEmoPost5absent	1.1499	0.8696	0.5072	2.6069		-0.05505	0.37	0.5432
uniedu1	0.5525	1.81	0.36229	0.8426	12.9401	0.1039	1.3224	0.25		planned1	0.3219	3.1068	0.18765	0.5521	0.10882	1.47	0.2257			planned1	0.3219	3.1068	0.18765	0.5521		0.1088	1.468	0.2257		planned1	0.3219	3.1068	0.1877	0.5521		0.10882	1.47	0.2257
sorethr1:MGMEmoPost5not	0.5695	1.756	0.10428	3.1096		-0.0989	1.1487	0.284		multi1	0.5406	1.8499	0.35657	0.8195	-0.08126	0.802	0.3704			multi1	0.5406	1.8499	0.35657	0.8195		-0.0813	0.802	0.3704		multi1	0.5406	1.8499	0.3566	0.8195		-0.08126	0.802	0.3704
sorethr1:MGMEmoPost5neither	0.3499	2.8577	0.07052	1.7364	events=	0.0889	0.9097	0.34		uniedu1	0.5525	1.81	0.36229	0.8426	0.10391	1.32	0.2502			uniedu1	0.5525	1.81	0.36229	0.8426		0.1039	1.322	0.2502		uniedu1	0.5525	1.81	0.3623	0.8426		0.10391	1.32	0.2502
sorethr1:MGMEmoPost5help	0.8346	1.1982	0.30302	2.2985	to	0.0164	0.0337	0.854		sorethr1:MGMEmoPost5absent	1.756	0.5695	0.32158	9.5892	0.09886	1.15	0.2838			sorethr1:MGMEmoPost5not	1.6273	0.6145	0.23277	11.3767		-0.1613	2.963	0.0852		sorethr1:MGMEmoPost5neither	0.4193	2.3849	0.1033	1.7021		0.08839	0.917	0.3382
						NA	14.5365	0.15		sorethr1:MGMEmoPost5neither	0.6145	1.6273	0.0879	4.296	0.16132	2.96	0.0852			sorethr1:MGMEmoPost5absent	2.8577	0.3499	0.57591	14.1796		-0.0889	0.91	0.3402		sorethr1:MGMEmoPost5not	0.6823	1.4655	0.1508	3.0867		-0.12171	1.77	0.184
R2										sorethr1:MGMEmoPost5help	1.4655	0.6823	0.32397	6.6297	0.12171	1.77	0.184			sorethr1:MGMEmoPost5help	2.3849	0.4193	0.5875	9.6814		-0.0884	0.917	0.3382		sorethr1:MGMEmoPost5absent	1.1982	0.8346	0.4351	3.3001		-0.01636	0.0337	0.8544
McFadden	Cox & Snell														NA	14.5	0.1499									NA	14.536	0.1499								NA	14.5	0.1499
0.0364085	0.07835
Base PRACTICAL interaction model - ref is MGM absent,										SECOND PRACTICAL MODEL - ref is not helpful										not run - combined with not helpfpul										fourth EMOTION interaction model - ref is MGM helpful										Main effects
	n=	565,	number	of	events=	115					n=	565,	number	of	events=	115															n=	565,	number	of	events=	115
	(1	observation	deleted	due	to	missingness)					(1	observation	deleted	due	to	missingness)															(1	observation	deleted	due	to	missingness)
	HAZARD RATIO					95% CI					HAZARD RATIO					95% CI															HAZARD RATIO					95% CI
	coef	exp(coef)	se(coef)	z	Pr(>|z|)	2.5	97.5				coef	exp(coef)	se(coef)	z	Pr(>|z|)	2.5	97.5														coef	exp(coef)	se(coef)	z	Pr(>|z|)	2.5	97.5
sorethr1 absent	-0.6746	0.5093	0.4617	-1.461	0.14398	0.206056	1.25901			sorethr1 not	-2.1157	0.1205	0.6819	-3.103	0.00192	0.0316746	0.458799													sorethr1 helpful	-0.7905	0.4536	0.2223	-3.556	0.000376	0.293414	0.701287
MGMHelpful_PractPost6not	0.6625	1.9396	0.5243	1.264	0.20636	0.694152	5.41981			MGMHelpful_PractPost6absent	-0.6625	0.5156	0.5243	-1.264	0.20636	0.184508	1.44061													MGMHelpful_PractPost6not	0.8144	2.2577	0.3961	2.056	0.039808	1.03867	4.90759
MGMHelpful_PractPost6help	-0.1519	0.8591	0.4137	-0.367	0.71356	0.381854	1.93285			MGMHelpful_PractPost6help	-0.8144	0.4429	0.3961	-2.056	0.03981	0.203766	0.962772													MGMHelpful_PractPost6absent	0.1519	1.164	0.4137	0.367	0.713563	0.517372	2.61881
planned1	-1.2042	0.2999	0.2737	-4.4	1.08e-05	0.175427	0.512845			planned1	-1.2042	0.2999	0.2737	-4.4	1.08e-05	0.175427	0.512845													planned1	-1.2042	0.2999	0.2737	-4.4	1.08e-05	0.175427	0.512845
multi1	-0.5995	0.5491	0.2108	-2.844	0.00446	0.36323	0.830036			multi1	-0.5995	0.5491	0.2108	-2.844	0.00446	0.36323	0.830036													multi1	-0.5995	0.5491	0.2108	-2.844	0.004461	0.36323	0.830036
uniedu1	-0.6397	0.5274	0.217	-2.949	0.00319	0.344733	0.806946			uniedu1	-0.6397	0.5274	0.217	-2.949	0.00319	0.344733	0.806946													uniedu1	-0.6397	0.5274	0.217	-2.949	0.003192	0.344733	0.806946
sorethr1:MGMHelpful_PractPost6not	-1.4411	0.2367	0.8249	-1.747	0.08063	0.0469935	1.19201			sorethr1:MGMHelpful_PractPost6absent	1.4411	4.2251	0.8249	1.747	0.08063	0.838921	21.2795													sorethr1:MGMHelpful_PractPost6not	-1.3252	0.2658	0.7189	-1.843	0.065283	0.0649434	1.08748
sorethr1:MGMHelpful_PractPost6help	-0.1159	0.8906	0.5111	-0.227	0.82065	0.327087	2.42492			sorethr1:MGMHelpful_PractPost6help	1.3252	3.7629	0.7189	1.843	0.06528	0.919558	15.398													sorethr1:MGMHelpful_PractPost6absent	0.1159	1.1228	0.5111	0.227	0.820646	0.412385	3.05729
---										---																				---
	SURVIVAL		0.95		VIF	proportional hazards					SURVIVAL		0.95		VIF	proportional hazards															SURVIVAL		0.95		VIF	proportional hazards
	exp(coef)	exp(-coef)	2.5	97.5	GVIF	rho	chisq	p			exp(coef)	exp(-coef)	2.5	97.5	GVIF	rho	chisq	p													exp(coef)	exp(-coef)	2.5	97.5	GVIF	rho	chisq	p
sorethr1	0.5093	1.9633	0.20606	1.259	6.07884	-0.0335	0.134	0.714		sorethr1	0.1205	8.2953	0.03167	0.4588		-0.0907	1.009	0.315												sorethr1	0.4536	2.2045	0.29341	0.7013		-0.0153	0.0275	0.868
MGMHelpful_PractPost6not	1.9396	0.5156	0.69415	5.4198	4.50643	-0.0334	0.1362	0.712		MGMHelpful_PractPost6absent	0.5156	1.9396	0.18451	1.4406		0.0334	0.136	0.712												MGMHelpful_PractPost6not	2.2577	0.4429	1.03867	4.9076		-0.0798	0.8169	0.366
MGMHelpful_PractPost6help	0.8591	1.164	0.38185	1.9328		0.0366	0.1582	0.691		MGMHelpful_PractPost6help	0.4429	2.2577	0.20377	0.9628		0.0798	0.817	0.366												MGMHelpful_PractPost6absent	1.164	0.8591	0.51737	2.6188		-0.0366	0.1582	0.691
planned1	0.2999	3.3339	0.17543	0.5128	1.02758	0.1285	2.0139	0.156		planned1	0.2999	3.3339	0.17543	0.5128		0.1285	2.014	0.156												planned1	0.2999	3.3339	0.17543	0.5128		0.1285	2.0139	0.156
multi1	0.5491	1.8212	0.36323	0.83	1.02644	-0.0862	0.8931	0.345		multi1	0.5491	1.8212	0.36323	0.83		-0.0862	0.893	0.345												multi1	0.5491	1.8212	0.36323	0.83		-0.0862	0.8931	0.345
uniedu1	0.5274	1.896	0.34473	0.8069	1.04315	0.1139	1.6708	0.196		uniedu1	0.5274	1.896	0.34473	0.8069		0.1139	1.671	0.196												uniedu1	0.5274	1.896	0.34473	0.8069		0.1139	1.6708	0.196
sorethr1:MGMHelpful_PractPost6not	0.2367	4.2251	0.04699	1.192	10.3345	-0.0571	0.3913	0.532		sorethr1:MGMHelpful_PractPost6absent	4.2251	0.2367	0.83892	21.2795		0.0571	0.391	0.532												sorethr1:MGMHelpful_PractPost6not	0.2658	3.7629	0.06494	1.0875		-0.0808	0.8128	0.367
sorethr1:MGMHelpful_PractPost6help	0.8906	1.1228	0.32709	2.4249		0.0235	0.0669	0.796		sorethr1:MGMHelpful_PractPost6help	3.7629	0.2658	0.91956	15.398		0.0808	0.813	0.367												sorethr1:MGMHelpful_PractPost6absent	1.1228	0.8906	0.41238	3.0573		-0.0235	0.0669	0.796
						NA	8.9428	0.347								NA	8.943	0.347																		NA	8.9428	0.347
R2
McFadden	Cox & Snell
0.0374825	0.0805657
FIRST INFO MODEL - ABSENT REF,										seoncd INFO MODEL - not helpful REF,										third INFO MODEL - neither REF,										fourth INFO MODEL - helpful REF,
	n=	565,	number	of	events=	115					n=	565,	number	of	events=	115					n=	565,	number	of	events=	115					n=	565,	number	of	events=	115
	(1	observation	deleted	due	to	missingness)					(1	observation	deleted	due	to	missingness)					(1	observation	deleted	due	to	missingness)					(1	observation	deleted	due	to	missingness)
	HAZARD RATIO					95% CI					HAZARD RATIO					95% CI					HAZARD RATIO					95% CI					HAZARD RATIO					95% CI
	coef	exp(coef)	se(coef)	z	Pr(>|z|)	2.5	97.5				coef	exp(coef)	se(coef)	z	Pr(>|z|)	2.5	97.5				coef	exp(coef)	se(coef)	z	Pr(>|z|)	2.5	97.5				coef	exp(coef)	se(coef)	z	Pr(>|z|)	2.5	97.5
sorethr1 absent	-0.76796	0.46396	0.41112	-1.868	0.06177	0.20727	1.03855			sorethr1 not helpful	-1.5626	0.2096	0.9167	-1.705	0.08825	0.0347601	1.26365			sorethr1 neither	-0.882968	0.413554	0.671182	-1.316	0.18833	0.110974	1.54114			sorethr1 helpful	-0.861737	0.422428	0.229737	-3.751	0.000176	0.269278	0.662681
MGMHelpful_InfoPost5not	0.36203	1.43624	0.65279	0.555	0.57917	0.399555	5.16274			MGMHelpful_InfoPost5absent	-0.362	0.6963	0.6528	-0.555	0.57917	0.193696	2.50279			MGMHelpful_InfoPost5not	0.557353	1.74604	0.764725	0.729	0.46611	0.39005	7.81611			MGMHelpful_InfoPost5neither	0.559435	1.74968	0.605517	0.924	0.35554	0.534002	5.73293
MGMHelpful_InfoPost5help	-0.1974	0.82086	0.34956	-0.565	0.57226	0.413735	1.6286			MGMHelpful_InfoPost5help	-0.5594	0.5715	0.6055	-0.924	0.35554	0.174431	1.87265			MGMHelpful_InfoPost5absent	0.195322	1.2157	0.585847	0.333	0.73883	0.385615	3.83266			MGMHelpful_InfoPost5absent	0.002083	1.00208	0.53036	0.004	0.996867	0.354374	2.83366
MGMHelpful_InfoPost5neither	-0.19532	0.82257	0.58585	-0.333	0.73883	0.260915	2.59326			MGMHelpful_InfoPost5neither	-0.5574	0.5727	0.7647	-0.729	0.46611	0.127941	2.56378			MGMHelpful_InfoPost5help	-0.002083	0.99792	0.53036	-0.004	0.99687	0.352901	2.82188			MGMHelpful_InfoPost5help	0.197404	1.21824	0.34956	0.565	0.572263	0.614024	2.41701
planned1	-1.15612	0.3147	0.27386	-4.222	2.43e-05	0.183989	0.538288			planned1	-1.1561	0.3147	0.2739	-4.222	2.43e-05	0.183988	0.538288			planned1	-1.15612	0.314704	0.273862	-4.222	2.43e-05	0.183989	0.538288			planned1	-1.15612	0.314704	0.273862	-4.222	2.43e-05	0.183989	0.538288
multi1	-0.63183	0.53162	0.21189	-2.982	0.00287	0.350943	0.805314			multi1	-0.6318	0.5316	0.2119	-2.982	0.00287	0.350943	0.805314			multi1	-0.631827	0.531619	0.211894	-2.982	0.00287	0.350943	0.805314			multi1	-0.631827	0.531619	0.211894	-2.982	0.002866	0.350943	0.805314
uniedu1	-0.61199	0.54227	0.21401	-2.86	0.00424	0.356493	0.824869			uniedu1	-0.612	0.5423	0.214	-2.86	0.00424	0.356493	0.824869			uniedu1	-0.611985	0.542273	0.214011	-2.86	0.00424	0.356493	0.824869			uniedu1	-0.611985	0.542273	0.214011	-2.86	0.004242	0.356493	0.824869
sorethr1:MGMHelpful_InfoPost5not	-0.79468	0.45172	1.00362	-0.792	0.42847	0.0631812	3.22968			sorethr1:MGMHelpful_InfoPost5absent	0.7947	2.2137	1.0036	0.792	0.42847	0.309628	15.8275			sorethr1:MGMHelpful_InfoPost5not	-0.679672	0.506783	1.13555	-0.599	0.54948	0.0547322	4.69247			sorethr1:MGMHelpful_InfoPost5neither	-0.700902	0.496138	0.945593	-0.741	0.458554	0.0777521	3.16587
sorethr1:MGMHelpful_InfoPost5help	-0.09378	0.91048	0.47002	-0.2	0.84185	0.362404	2.28744			sorethr1:MGMHelpful_InfoPost5help	0.7009	2.0156	0.9456	0.741	0.45855	0.315869	12.8614			sorethr1:MGMHelpful_InfoPost5absent	0.115011	1.12189	0.787547	0.146	0.88389	0.239655	5.25182			sorethr1:MGMHelpful_InfoPost5absent	-0.02123	0.978993	0.709881	-0.03	0.976141	0.243516	3.93578
sorethr1:MGMHelpful_InfoPost5neither	-0.11501	0.89136	0.78755	-0.146	0.88389	0.19041	4.17266			sorethr1:MGMHelpful_InfoPost5neither	0.6797	1.9732	1.1355	0.599	0.54948	0.213107	18.2708			sorethr1:MGMHelpful_InfoPost5help	0.02123	1.02146	0.709881	0.03	0.97614	0.254079	4.1065			sorethr1:MGMHelpful_InfoPost5help	0.09378	1.09832	0.470016	0.2	0.841851	0.43717	2.75935
---										---										---										---
	SURVIVAL		0.95		VIF	proportional hazards					SURVIVAL		0.95		VIF	proportional hazards					SURVIVAL		0.95		VIF	proportional hazards					SURVIVAL		0.95		VIF	proportional hazards
	exp(coef)	exp(-coef)	2.5	97.5	GVIF	rho	chisq	p			exp(coef)	exp(-coef)	2.5	97.5	GVIF	rho	chisq	p			exp(coef)	exp(-coef)	2.5	97.5	GVIF	rho	chisq	p			exp(coef)	exp(-coef)	2.5	97.5	GVIF	rho	chisq	p
sorethr1	0.464	2.1554	0.20727	1.0385	4.81966	0.05659	0.36806	0.544		sorethr1	0.2096	4.7714	0.03476	1.2637		-0.0669	0.53	0.467		sorethr1	0.4136	2.4181	0.11097	1.5411		0.04282	0.21223	0.645		sorethr1	0.4224	2.3673	0.26928	0.6627		-0.0809	0.76	0.383
MGMHelpful_InfoPost5not	1.4362	0.6963	0.39955	5.1627	8.61401	0.09159	0.94226	0.332		MGMHelpful_InfoPost5absent	0.6963	1.4362	0.1937	2.5028		-0.0916	0.942	0.332		MGMHelpful_InfoPost5not	1.746	0.5727	0.39005	7.8161		0.09418	1.02597	0.311		MGMHelpful_InfoPost5neither	1.7497	0.5715	0.534	5.7329		0.0377	0.167	0.683
MGMHelpful_InfoPost5help	0.8209	1.2182	0.41374	1.6286		0.10202	1.22014	0.269		MGMHelpful_InfoPost5help	0.5715	1.7497	0.17443	1.8727		-0.0377	0.167	0.683		MGMHelpful_InfoPost5absent	1.2157	0.8226	0.38561	3.8327		0.02223	0.05787	0.81		MGMHelpful_InfoPost5absent	1.0021	0.9979	0.35437	2.8337		-0.0906	0.988	0.32
MGMHelpful_InfoPost5neither	0.8226	1.2157	0.26092	2.5933		-0.02223	0.05787	0.81		MGMHelpful_InfoPost5neither	0.5727	1.746	0.12794	2.5638		-0.0942	1.026	0.311		MGMHelpful_InfoPost5help	0.9979	1.0021	0.3529	2.8219		0.0906	0.98758	0.32		MGMHelpful_InfoPost5help	1.2182	0.8209	0.61402	2.417		-0.102	1.22	0.269
planned1	0.3147	3.1776	0.18399	0.5383	1.02935	0.13373	2.21477	0.137		planned1	0.3147	3.1776	0.18399	0.5383		0.1337	2.215	0.137		planned1	0.3147	3.1776	0.18399	0.5383		0.13373	2.21477	0.137		planned1	0.3147	3.1776	0.18399	0.5383		0.1337	2.215	0.137
multi1	0.5316	1.881	0.35094	0.8053	1.03687	-0.09214	0.97265	0.324		multi1	0.5316	1.881	0.35094	0.8053		-0.0921	0.973	0.324		multi1	0.5316	1.881	0.35094	0.8053		-0.09214	0.97265	0.324		multi1	0.5316	1.881	0.35094	0.8053		-0.0921	0.973	0.324
uniedu1	0.5423	1.8441	0.35649	0.8249	1.01522	0.1134	1.53639	0.215		uniedu1	0.5423	1.8441	0.35649	0.8249		0.1134	1.536	0.215		uniedu1	0.5423	1.8441	0.35649	0.8249		0.1134	1.53639	0.215		uniedu1	0.5423	1.8441	0.35649	0.8249		0.1134	1.536	0.215
sorethr1:MGMHelpful_InfoPost5not	0.4517	2.2137	0.06318	3.2297	22.9284	-0.08506	0.8346	0.361		sorethr1:MGMHelpful_InfoPost5absent	2.2137	0.4517	0.30963	15.8275		0.0851	0.835	0.361		sorethr1:MGMHelpful_InfoPost5not	0.5068	1.9732	0.05473	4.6925		-0.07957	0.73973	0.39		sorethr1:MGMHelpful_InfoPost5neither	0.4961	2.0156	0.07775	3.1659		-0.0453	0.244	0.621
sorethr1:MGMHelpful_InfoPost5help	0.9105	1.0983	0.3624	2.2874		-0.0884	0.91566	0.339		sorethr1:MGMHelpful_InfoPost5help	2.0156	0.4961	0.31587	12.8614		0.0453	0.244	0.621		sorethr1:MGMHelpful_InfoPost5absent	1.1219	0.8914	0.23966	5.2518		-0.00704	0.00576	0.939		sorethr1:MGMHelpful_InfoPost5absent	0.979	1.0215	0.24352	3.9358		0.0665	0.515	0.473
sorethr1:MGMHelpful_InfoPost5neither	0.8914	1.1219	0.19041	4.1727		0.00704	0.00576	0.939		sorethr1:MGMHelpful_InfoPost5neither	1.9732	0.5068	0.21311	18.2708		0.0796	0.74	0.39		sorethr1:MGMHelpful_InfoPost5help	1.0215	0.979	0.25408	4.1065		-0.06655	0.51522	0.473		sorethr1:MGMHelpful_InfoPost5help	1.0983	0.9105	0.43717	2.7593		0.0884	0.916	0.339
						NA	7.36465	0.691								NA	7.365	0.691								NA	7.36465	0.691								NA	7.365	0.691
R2
McFadden	Cox & Snell
0.0349578	0.075349
																															n=	565,	number	of	events=	115
																															(1	observation	deleted	due	to	missingness)
																															coef	exp(coef)	se(coef)	z	Pr(>|z|)
																																								0.1	‘	’	1
																														MGMHelpful_InfoPost5neither	-0.0906	0.988	0.32
																														MGMHelpful_InfoPost5absent	-0.102	1.22	0.269
																														planned1	0.1337	2.215	0.137
																														multi1	-0.0921	0.973	0.324
																														uniedu1	0.1134	1.536	0.215
																														sorethr1:MGMHelpful_InfoPost5not	-0.0453	0.244	0.621
																														sorethr1:MGMHelpful_InfoPost5neither	0.0665	0.515	0.473
																														sorethr1:MGMHelpful_InfoPost5absent	0.0884	0.916	0.339
																														GLOBAL	NA	7.365	0.691
																														>
																														>	#	only	run	once
																														>	vif(models)
																															GVIF	Df	GVIF^(1/(2*Df))
																														sorethr	1.50502	1	1.22679
																														MGMHelpful_InfoPost5	8.61401	3	1.43175
																														planned	1.02935	1	1.01457
																														multi	1.03687	1	1.01827
																														uniedu	1.01522	1	1.00758
																														sorethr:MGMHelpful_InfoPost5	10.2293	3	1.47336

## Sheet: Partner models
NOT ENOUGH MODELS
Base Emotional interaction model - ref is partner absent										second EMOTION interaction model - ref is partner not helpful										third EMOTION interaction model - ref is neither helpful or unhelpful										fourth EMOTION interaction model - ref is helpful
	n=	565,	number	of	events=	115					n=	565,	number	of	events=	115					n=	565,	number	of	events=	115					n=	565,	number	of	events=	115
	(1	observation	deleted	due	to	missingness)					(1	observation	deleted	due	to	missingness)					(1	observation	deleted	due	to	missingness)					(1	observation	deleted	due	to	missingness)
	HAZARD RATIO					95% CI					HAZARD RATIO					95% CI					HAZARD RATIO					95% CI					HAZARD RATIO					95% CI
	coef	exp(coef)	se(coef)	z	Pr(>|z|)	2.5	97.5				coef	exp(coef)	se(coef)	z	Pr(>|z|)	2.5	97.5				coef	exp(coef)	se(coef)	z	Pr(>|z|)	2.5	97.5				coef	exp(coef)	se(coef)	z	Pr(>|z|)	2.5	97.5
notenough1 absent	1.03595	2.8178	0.50488	2.052	0.040182	1.0475	7.57996			notenough1 not helpful	0.4666	1.5946	1.2309	0.379	0.704639	0.142847	17.7999			notenough1 neither	2.90031	18.1797	1.11409	2.603	0.009233	2.04773	161.4			notenough1 helpful	1.1856	3.2726	0.2139	5.543	2.98e-08	2.15186	4.9769
PartEmoPost5neither	-0.01336	0.98673	1.05935	-0.013	0.989941	0.123732	7.86897			PartEmoPost5absent	-0.5256	0.5912	0.7849	-0.67	0.503086	0.126944	2.75327			PartEmoPost5not	0.53897	1.71423	1.23443	0.437	0.662395	0.152517	19.2674			PartEmoPost5neither	0.1986	1.2197	1.018	0.195	0.845338	0.16584	8.97021
PartEmoPost5help	-0.21194	0.80901	0.37201	-0.57	0.568864	0.390208	1.6773			PartEmoPost5neither	-0.539	0.5834	1.2344	-0.437	0.662395	0.0519012	6.55666			PartEmoPost5absent	0.01336	1.01345	1.05935	0.013	0.989941	0.127081	8.08199			PartEmoPost5not	0.7376	2.0908	0.7295	1.011	0.311997	0.500453	8.7351
PartEmoPost5not	0.52561	1.69149	0.78491	0.67	0.503086	0.363204	7.87749			PartEmoPost5help	-0.7376	0.4783	0.7295	-1.011	0.311997	0.114481	1.99819			PartEmoPost5help	-0.19859	0.81989	1.01804	-0.195	0.845338	0.11148	6.02991			PartEmoPost5absent	0.2119	1.2361	0.372	0.57	0.568864	0.596196	2.56273
planned1	-0.93418	0.39291	0.2799	-3.338	0.000845	0.227007	0.680053			planned1	-0.9342	0.3929	0.2799	-3.338	0.000845	0.227007	0.680053			planned1	-0.93418	0.39291	0.2799	-3.338	0.000845	0.227007	0.680053			planned1	-0.9342	0.3929	0.2799	-3.338	0.000845	0.227007	0.680053
multi1	-0.55214	0.57572	0.214	-2.58	0.009876	0.378489	0.875713			multi1	-0.5521	0.5757	0.214	-2.58	0.009876	0.378489	0.875713			multi1	-0.55214	0.57572	0.214	-2.58	0.009876	0.378489	0.875713			multi1	-0.5521	0.5757	0.214	-2.58	0.009876	0.378489	0.875713
uniedu1	-0.71271	0.49032	0.21668	-3.289	0.001005	0.320655	0.749745			uniedu1	-0.7127	0.4903	0.2167	-3.289	0.001005	0.320655	0.749745			uniedu1	-0.71271	0.49032	0.21668	-3.289	0.001005	0.320655	0.749745			uniedu1	-0.7127	0.4903	0.2167	-3.289	0.001005	0.320655	0.749745
notenough1:PartEmoPost5neither	1.86435	6.45176	1.21965	1.529	0.126365	0.590893	70.4445	18.1798		notenough1:PartEmoPost5absent	0.5693	1.7671	1.3321	0.427	0.669079	0.129835	24.0513	2.81782		notenough1:PartEmoPost5not	-2.4337	0.08771	1.67208	-1.455	0.145532	0.00330965	2.32451	1.59454		notenough1:PartEmoPost5neither	1.7147	5.5552	1.1313	1.516	0.129603	0.604927	51.0151	18.1799
notenough1:PartEmoPost5help	0.14962	1.16139	0.54725	0.273	0.784551	0.397334	3.39468	3.27256		notenough1:PartEmoPost5neither	2.4337	11.401	1.6721	1.455	0.145532	0.430199	302.147	18.18		notenough1:PartEmoPost5absent	-1.86435	0.155	1.21965	-1.529	0.126365	0.0141956	1.69235	2.81786		notenough1:PartEmoPost5not	-0.719	0.4873	1.2511	-0.575	0.565532	0.0419544	5.65897	1.59474
notenough1:PartEmoPost5not	-0.56935	0.56589	1.33209	-0.427	0.669079	0.0415777	7.70209	1.59456		notenough1:PartEmoPost5help	0.719	2.0523	1.2511	0.575	0.565532	0.176711	23.8354	3.2726		notenough1:PartEmoPost5help	-1.71474	0.18001	1.13134	-1.516	0.129603	0.019602	1.65309	3.27253		notenough1:PartEmoPost5absent	-0.1496	0.861	0.5473	-0.273	0.784551	0.294579	2.51677	2.81771
---										---										---										---
	SURVIVAL		0.95		VIF	proportional hazards					SURVIVAL		0.95		VIF	proportional hazards					SURVIVAL		0.95		VIF	proportional hazards					SURVIVAL		0.95		VIF	proportional hazards
	exp(coef)	exp(-coef)	2.5	97.5	GVIF	rho	chisq	p			exp(coef)	exp(-coef)	2.5	97.5	GVIF	rho	chisq	p			exp(coef)	exp(-coef)	2.5	97.5	GVIF	rho	chisq	p			exp(coef)	exp(-coef)	2.5	97.5	GVIF	rho	chisq	p
notenough1	2.8178	0.3549	1.0475	7.58	2.6778	-0.00871	0.00876	0.925		notenough1	1.5946	0.62713	0.1428	17.7999		-0.07377	0.6332	0.426		notenough1	18.1797	0.05501	2.04773	161.4		-0.0253	0.0714	0.789		notenough1	3.2726	0.3056	2.15186	4.9769		0.17462	3.6334	0.0566
PartEmoPost5neither	0.9867	1.0134	0.12373	7.869	1.59455	0.10909	1.37279	0.241		PartEmoPost5absent	0.5912	1.69149	0.1269	2.7533		-0.04216	0.2032	0.652		PartEmoPost5not	1.71423	0.58335	0.15252	19.2674		-0.0672	0.5167	0.472		PartEmoPost5neither	1.2197	0.8199	0.16584	8.9702		0.08663	0.8552	0.3551
PartEmoPost5help	0.809	1.2361	0.39021	1.6773		0.07467	0.64921	0.42		PartEmoPost5neither	0.5834	1.71423	0.0519	6.5567		0.06723	0.5167	0.472		PartEmoPost5absent	1.01345	0.98673	0.12708	8.082		-0.1091	1.3728	0.241		PartEmoPost5not	2.0908	0.4783	0.50045	8.7351		0.00694	0.0055	0.9409
PartEmoPost5not	1.6915	0.5912	0.3632	7.8775		0.04216	0.20324	0.652		PartEmoPost5help	0.4783	2.09082	0.1145	1.9982		-0.00694	0.0055	0.941		PartEmoPost5help	0.81989	1.21968	0.11148	6.0299		-0.0866	0.8552	0.355		PartEmoPost5absent	1.2361	0.809	0.5962	2.5627		-0.07467	0.6492	0.4204
planned1	0.3929	2.5451	0.22701	0.6801	1.03626	0.10827	1.40287	0.236		planned1	0.3929	2.54513	0.227	0.6801		0.10827	1.4029	0.236		planned1	0.39291	2.54513	0.22701	0.6801		0.1083	1.4029	0.236		planned1	0.3929	2.5451	0.22701	0.6801		0.10827	1.4029	0.2362
multi1	0.5757	1.737	0.37849	0.8757	1.02804	-0.07601	0.68615	0.407		multi1	0.5757	1.73697	0.3785	0.8757		-0.07601	0.6862	0.407		multi1	0.57572	1.73697	0.37849	0.8757		-0.076	0.6862	0.407		multi1	0.5757	1.737	0.37849	0.8757		-0.07601	0.6862	0.4075
uniedu1	0.4903	2.0395	0.32065	0.7497	1.01938	0.06989	0.56646	0.452		uniedu1	0.4903	2.0395	0.3207	0.7497		0.06989	0.5665	0.452		uniedu1	0.49032	2.0395	0.32065	0.7497		0.0699	0.5665	0.452		uniedu1	0.4903	2.0395	0.32065	0.7497		0.06989	0.5665	0.4517
notenough1:PartEmoPost5neither	6.4518	0.155	0.59089	70.4445	2.04665	-0.01935	0.04219	0.837		notenough1:PartEmoPost5absent	1.7671	0.56589	0.1298	24.0513		0.06476	0.4898	0.484		notenough1:PartEmoPost5not	0.08771	11.401	0.00331	2.3245		-0.0379	0.1662	0.683		notenough1:PartEmoPost5neither	5.5552	0.18	0.60493	51.0151		-0.05914	0.3889	0.5329
notenough1:PartEmoPost5help	1.1614	0.861	0.39733	3.3947		0.07742	0.69119	0.406		notenough1:PartEmoPost5neither	11.401	0.08771	0.4302	302.147		0.03793	0.1662	0.683		notenough1:PartEmoPost5absent	0.155	6.45176	0.0142	1.6924		0.0193	0.0422	0.837		notenough1:PartEmoPost5not	0.4873	2.0523	0.04195	5.659		-0.10238	1.2293	0.2675
notenough1:PartEmoPost5not	0.5659	1.7671	0.04158	7.7021		-0.06476	0.48977	0.484		notenough1:PartEmoPost5help	2.0523	0.48726	0.1767	23.8354		0.10238	1.2293	0.268		notenough1:PartEmoPost5help	0.18001	5.55522	0.0196	1.6531		0.0591	0.3889	0.533		notenough1:PartEmoPost5absent	0.861	1.1614	0.29458	2.5168		-0.07742	0.6912	0.4058
						NA	13.7329	0.186								NA	13.7329	0.186								NA	13.7329	0.186								NA	13.7329	0.1855
R2
McFadden	Cox & Snell
0.0364085	0.07835
Base PRACTICAL interaction model - ref is partner absent,										SECOND PRACTICAL MODEL - ref is partner not helpful										not run - combined with not helpfpul										fourth EMOTION interaction model - ref is partner helpful										Main effects
	n=	565,	number	of	events=	115					n=	565,	number	of	events=	115															n=	565,	number	of	events=	115
	(1	observation	deleted	due	to	missingness)					(1	observation	deleted	due	to	missingness)															(1	observation	deleted	due	to	missingness)
	HAZARD RATIO					95% CI					HAZARD RATIO					95% CI															HAZARD RATIO					95% CI
	coef	exp(coef)	se(coef)	z	Pr(>|z|)	2.5	97.5				coef	exp(coef)	se(coef)	z	Pr(>|z|)	2.5	97.5														coef	exp(coef)	se(coef)	z	Pr(>|z|)	2.5	97.5
notenough1 absent	1.0906	2.9761	0.4881	2.234	0.025459	1.14332	7.74691			notenough1 not helpful	1.63023	5.10505	1.23142	1.324	0.185548	0.456894	57.0406													notenough1 help	1.21383	3.36637	0.20847	5.823	5.79e-09	2.23724	5.06537
PartHelpful_PractPost6neither	-0.3728	0.6888	1.0559	-0.353	0.724078	0.0869553	5.45667			PartHelpful_PractPost6help	-0.03043	0.97003	1.0155	-0.03	0.976093	0.132553	7.09868													PartHelpful_PractPost6absent	0.40319	1.49659	0.36995	1.09	0.275778	0.724772	3.09035
PartHelpful_PractPost6help	-0.4032	0.6682	0.37	-1.09	0.275778	0.323588	1.37974			PartHelpful_PractPost6absent	0.37276	1.45174	1.05594	0.353	0.724078	0.183262	11.5002													PartHelpful_PractPost6neither	0.03043	1.0309	1.0155	0.03	0.976093	0.140871	7.54414
planned1	-1.0271	0.358	0.2743	-3.744	0.000181	0.209139	0.612957			planned1	-1.02711	0.35804	0.27432	-3.744	0.000181	0.209139	0.612957													planned1	-1.02711	0.35804	0.27432	-3.744	0.000181	0.209139	0.612957
multi1	-0.4796	0.6191	0.2115	-2.268	0.023332	0.409013	0.93695			multi1	-0.47957	0.61905	0.21145	-2.268	0.023332	0.409013	0.93695													multi1	-0.47957	0.61905	0.21145	-2.268	0.023332	0.409013	0.93695
uniedu1	-0.6737	0.5098	0.2151	-3.133	0.001733	0.334459	0.777106			uniedu1	-0.67371	0.50981	0.21507	-3.133	0.001733	0.334459	0.777106													uniedu1	-0.67371	0.50981	0.21507	-3.133	0.001733	0.334459	0.777106
notenough1:PartHelpful_PractPost6nnot	0.5396	1.7153	1.3275	0.406	0.684377	0.127177	23.1364			notenough1:PartHelpful_PractPost6help	-0.4164	0.65942	1.25077	-0.333	0.739202	0.05682	7.65283													notenough1:PartHelpful_PractPost6absent	-0.12322	0.88407	0.52911	-0.233	0.815856	0.313406	2.49383
notenough1:PartHelpful_PractPost6help	0.1232	1.1311	0.5291	0.233	0.815856	0.40099	3.19075			notenough1:PartHelpful_PractPost6absent	-0.53961	0.58297	1.32747	-0.406	0.684377	0.043222	7.86308													notenough1:PartHelpful_PractPost6not	0.4164	1.51649	1.25077	0.333	0.739202	0.13067	17.5994
---										---																				---
	SURVIVAL		0.95		VIF	proportional hazards					SURVIVAL		0.95		VIF	proportional hazards															SURVIVAL		0.95		VIF	proportional hazards
	exp(coef)	exp(-coef)	2.5	97.5	GVIF	rho	chisq	p			exp(coef)	exp(-coef)	2.5	97.5	GVIF	rho	chisq	p													exp(coef)	exp(-coef)	2.5	97.5	GVIF	rho	chisq	p
notenough1	2.9761	0.336	1.14332	7.7469	2.5942	-0.0433	0.216	0.642		notenough1	5.105	0.1959	0.45689	57.0406		0.1477	2.512	0.113												notenough1	3.3664	0.2971	2.2372	5.0654		0.1422	2.402	0.121
PartHelpful_PractPost6neither	0.6888	1.4517	0.08696	5.4567	1.55907	-0.1266	1.823	0.177		PartHelpful_PractPost6absent	0.97	1.0309	0.13255	7.0987		0.1474	2.468	0.116												PartHelpful_PractPost6absent	1.4966	0.6682	0.7248	3.0903		-0.0423	0.21	0.647
PartHelpful_PractPost6help	0.6682	1.4966	0.32359	1.3797		0.0423	0.21	0.647		PartHelpful_PractPost6neither	1.4517	0.6888	0.18326	11.5002		0.1266	1.823	0.177												PartHelpful_PractPost6neither	1.0309	0.97	0.1409	7.5441		-0.1474	2.468	0.116
planned1	0.358	2.793	0.20914	0.613	1.01666	0.0995	1.143	0.285		planned1	0.358	2.793	0.20914	0.613		0.0995	1.143	0.285												planned1	0.358	2.793	0.2091	0.613		0.0995	1.143	0.285
multi1	0.6191	1.6154	0.40901	0.937	1.01617	-0.0899	0.957	0.328		multi1	0.6191	1.6154	0.40901	0.937		-0.0899	0.957	0.328												multi1	0.6191	1.6154	0.409	0.937		-0.0899	0.957	0.328
uniedu1	0.5098	1.9615	0.33446	0.7771	1.01193	0.08	0.749	0.387		uniedu1	0.5098	1.9615	0.33446	0.7771		0.08	0.749	0.387												uniedu1	0.5098	1.9615	0.3345	0.7771		0.08	0.749	0.387
notenough1:PartHelpful_PractPost6neither	1.7153	0.583	0.12718	23.1364	2.21567	0.1529	2.693	0.101		notenough1:PartHelpful_PractPost6absent	0.6594	1.5165	0.05682	7.6528		-0.1212	1.695	0.193												notenough1:PartHelpful_PractPost6absent	0.8841	1.1311	0.3134	2.4938		-0.0969	1.079	0.299
notenough1:PartHelpful_PractPost6help	1.1311	0.8841	0.40099	3.1907		0.0969	1.079	0.299		notenough1:PartHelpful_PractPost6neither	0.583	1.7153	0.04322	7.8631		-0.1529	2.693	0.101												notenough1:PartHelpful_PractPost6neither	1.5165	0.6594	0.1307	17.5994		0.1212	1.695	0.193
R2						NA	12.371	0.135								NA	12.371	0.135																		NA	12.371	0.135
McFadden	Cox & Snell
0.0481438	0.102272
Base INFO interaction model - ref is partner absent,										SECOND INFO MODEL - ref is partner not helpful										second INFO MODEL - ref is partner neither										fourth EMOTION interaction model - ref is partner helpful										Main effects
	n=	565,	number	of	events=	115					n=	565,	number	of	events=	115					n=	565,	number	of	events=	115					n=	565,	number	of	events=	115
	(1	observation	deleted	due	to	missingness)					(1	observation	deleted	due	to	missingness)					(1	observation	deleted	due	to	missingness)					(1	observation	deleted	due	to	missingness)
	HAZARD RATIO					95% CI					HAZARD RATIO					95% CI					HAZARD RATIO					95% CI					HAZARD RATIO					95% CI
	coef	exp(coef)	se(coef)	z	Pr(>|z|)	2.5	97.5				coef	exp(coef)	se(coef)	z	Pr(>|z|)	2.5	97.5				coef	exp(coef)	se(coef)	z	Pr(>|z|)	2.5	97.5				coef	exp(coef)	se(coef)	z	Pr(>|z|)	2.5	97.5
notenough1 absent	0.8183	2.2667	0.4287	1.909	0.056257	0.978407	5.25129			notenough1 not	1.16107	3.19334	1.2305	0.944	0.345389	0.286311	35.6165			notenough1 neither	1.5602	4.7596	0.5782	2.698	0.006973	1.53241	14.7831			notenough1 helpful	1.25023	3.49115	0.23869	5.238	1.62e-07	2.18673	5.57367
PartHelpful_InfoPost5not	0.3871	1.4728	0.7575	0.511	0.6093	0.333691	6.5001			PartHelpful_InfoPost5absent	-0.38714	0.679	0.7575	-0.511	0.6093	0.153844	2.99678			PartHelpful_InfoPost5help	-0.0941	0.9102	0.532	-0.177	0.859591	0.320856	2.58198			PartHelpful_InfoPost5not	0.70935	2.03266	0.73347	0.967	0.333492	0.482759	8.55852
PartHelpful_InfoPost5neither	-0.2281	0.796	0.5673	-0.402	0.687606	0.261866	2.41989			PartHelpful_InfoPost5neither	-0.61524	0.54051	0.8676	-0.709	0.478242	0.0986972	2.96008			PartHelpful_InfoPost5not	0.6152	1.8501	0.8676	0.709	0.478242	0.337829	10.132			PartHelpful_InfoPost5absent	0.32221	1.38017	0.3233	0.997	0.318946	0.732389	2.60089
PartHelpful_InfoPost5help	-0.3222	0.7245	0.3233	-0.997	0.318946	0.384483	1.36539			PartHelpful_InfoPost5help	-0.70935	0.49197	0.73347	-0.967	0.333492	0.116843	2.07142			PartHelpful_InfoPost5absent	0.2281	1.2562	0.5673	0.402	0.687606	0.413243	3.81875			PartHelpful_InfoPost5neither	0.0941	1.09867	0.53198	0.177	0.859591	0.3873	3.11667
planned1	-1.0147	0.3625	0.2734	-3.711	0.000206	0.212121	0.619513			planned1	-1.01471	0.36251	0.27342	-3.711	0.000206	0.212121	0.619513			planned1	-1.0147	0.3625	0.2734	-3.711	0.000206	0.212121	0.619513			planned1	-1.01471	0.36251	0.27342	-3.711	0.000206	0.212121	0.619513
multi1	-0.472	0.6238	0.2109	-2.238	0.025249	0.412549	0.943124			multi1	-0.47198	0.62377	0.21093	-2.238	0.025249	0.412549	0.943124			multi1	-0.472	0.6238	0.2109	-2.238	0.025249	0.412549	0.943124			multi1	-0.47198	0.62377	0.21093	-2.238	0.025249	0.412549	0.943124
uniedu1	-0.6739	0.5097	0.2151	-3.133	0.00173	0.334391	0.776988			uniedu1	-0.67389	0.50972	0.21508	-3.133	0.00173	0.334391	0.776988			uniedu1	-0.6739	0.5097	0.2151	-3.133	0.00173	0.334391	0.776988			uniedu1	-0.67389	0.50972	0.21508	-3.133	0.00173	0.334391	0.776988
notenough1:PartHelpful_InfoPost5not	0.3427	1.4088	1.3008	0.263	0.792176	0.110053	18.0344			notenough1:PartHelpful_InfoPost5absent	-0.34274	0.70982	1.30081	-0.263	0.792176	0.0554496	9.08651			notenough1:PartHelpful_InfoPost5help	-0.3099	0.7335	0.6248	-0.496	0.619879	0.215543	2.49609			notenough1:PartHelpful_InfoPost5not	-0.08916	0.9147	1.25472	-0.071	0.943348	0.0782099	10.6977
notenough1:PartHelpful_InfoPost5neither	0.7418	2.0998	0.7201	1.03	0.302911	0.511963	8.61224			notenough1:PartHelpful_InfoPost5neither	0.3991	1.49048	1.35951	0.294	0.769094	0.103779	21.4062			notenough1:PartHelpful_InfoPost5not	-0.3991	0.6709	1.3595	-0.294	0.769094	0.0467154	9.63582			notenough1:PartHelpful_InfoPost5absent	-0.43191	0.64927	0.49109	-0.879	0.379137	0.247975	1.69997
notenough1:PartHelpful_InfoPost5help	0.4319	1.5402	0.4911	0.879	0.379137	0.588245	4.03267			notenough1:PartHelpful_InfoPost5help	0.08916	1.09326	1.25472	0.071	0.943348	0.0934776	12.7861			notenough1:PartHelpful_InfoPost5absent	-0.7418	0.4762	0.7201	-1.03	0.302911	0.116114	1.95326			notenough1:PartHelpful_InfoPost5neither	0.30993	1.36333	0.62484	0.496	0.619879	0.400626	4.63944
---										---										---										---
	SURVIVAL		0.95		VIF	proportional hazards					SURVIVAL		0.95		VIF	proportional hazards				Signif.	codes:	0	‘***’	0.001	‘**’	0.01					SURVIVAL		0.95		VIF	proportional hazards
	exp(coef)	exp(-coef)	2.5	97.5	GVIF	rho	chisq	p			exp(coef)	exp(-coef)	2.5	97.5	GVIF	rho	chisq	p			SURVIVAL		0.95		VIF	proportional hazards					exp(coef)	exp(-coef)	2.5	97.5	GVIF	rho	chisq	p
notenough1	2.2667	0.4412	0.9784	5.2513	2.27786	0.02373	0.0653	0.798		notenough1	3.1933	0.3132	0.28631	35.6165		0.00225	0.000575	0.981			exp(coef)	exp(-coef)	2.5	97.5	GVIF	rho	chisq	p		notenough1	3.4911	0.2864	2.18673	5.5737		0.1285	1.9699	0.16
PartHelpful_InfoPost5not	1.4728	0.679	0.3337	6.5001	1.47859	0.02579	0.07599	0.783		PartHelpful_InfoPost5absent	0.679	1.4728	0.15384	2.9968		-0.02579	0.076	0.783		notenough1	4.7596	0.2101	1.53241	14.7831		-0.0213	0.0529	0.818		PartHelpful_InfoPost5not	2.0327	0.492	0.48276	8.5585		0.0212	0.0511	0.821
PartHelpful_InfoPost5neither	0.796	1.2562	0.2619	2.4199		0.14348	2.39157	0.122		PartHelpful_InfoPost5neither	0.5405	1.8501	0.0987	2.9601		0.07185	0.594	0.441		PartHelpful_InfoPost5help	0.9102	1.0987	0.32086	2.582		-0.1462	2.4593	0.117		PartHelpful_InfoPost5absent	1.3802	0.7245	0.73239	2.6009		-0.0125	0.0177	0.894
PartHelpful_InfoPost5help	0.7245	1.3802	0.3845	1.3654		0.01245	0.0177	0.894		PartHelpful_InfoPost5help	0.492	2.0327	0.11684	2.0714		-0.02124	0.0511	0.821		PartHelpful_InfoPost5not	1.8501	0.5405	0.33783	10.132		-0.0718	0.5936	0.441		PartHelpful_InfoPost5neither	1.0987	0.9102	0.3873	3.1167		0.1462	2.4593	0.117
planned1	0.3625	2.7586	0.2121	0.6195	1.01345	0.14481	2.34087	0.126		planned1	0.3625	2.7586	0.21212	0.6195		0.14481	2.34	0.126		PartHelpful_InfoPost5absent	1.2562	0.796	0.41324	3.8188		-0.1435	2.3916	0.122		planned1	0.3625	2.7586	0.21212	0.6195		0.1448	2.3409	0.126
multi1	0.6238	1.6032	0.4125	0.9431	1.01367	-0.06787	0.55051	0.458		multi1	0.6238	1.6032	0.41255	0.9431		-0.06787	0.551	0.458		planned1	0.3625	2.7586	0.21212	0.6195		0.1448	2.3409	0.126		multi1	0.6238	1.6032	0.41255	0.9431		-0.0679	0.5505	0.458
uniedu1	0.5097	1.9618	0.3344	0.777	1.01198	0.07653	0.67754	0.41		uniedu1	0.5097	1.9618	0.33439	0.777		0.07653	0.678	0.41		multi1	0.6238	1.6032	0.41255	0.9431		-0.0679	0.5505	0.458		uniedu1	0.5097	1.9618	0.33439	0.777		0.0765	0.6775	0.41
notenough1:PartHelpful_InfoPost5not	1.4088	0.7098	0.1101	18.0344	1.82495	-0.00574	0.00378	0.951		notenough1:PartHelpful_InfoPost5absent	0.7098	1.4088	0.05545	9.0865		0.00574	0.00378	0.951		uniedu1	0.5097	1.9618	0.33439	0.777		0.0765	0.6775	0.41		notenough1:PartHelpful_InfoPost5not	0.9147	1.0933	0.07821	10.6977		-0.0228	0.0593	0.808
notenough1:PartHelpful_InfoPost5neither	2.0998	0.4762	0.512	8.6122		-0.03102	0.11343	0.736		notenough1:PartHelpful_InfoPost5neither	1.4905	0.6709	0.10378	21.4062		-0.01116	0.0143	0.905		notenough1:PartHelpful_InfoPost5help	0.7335	1.3633	0.21554	2.4961		0.0697	0.561	0.454		notenough1:PartHelpful_InfoPost5absent	0.6493	1.5402	0.24797	1.7		-0.0424	0.2108	0.646
notenough1:PartHelpful_InfoPost5help	1.5402	0.6493	0.5882	4.0327		0.04238	0.2108	0.646		notenough1:PartHelpful_InfoPost5help	1.0933	0.9147	0.09348	12.7861		0.02282	0.0593	0.808		notenough1:PartHelpful_InfoPost5not	0.6709	1.4905	0.04672	9.6358		0.0112	0.0143	0.905		notenough1:PartHelpful_InfoPost5neither	1.3633	0.7335	0.40063	4.6394		-0.0697	0.561	0.454
R2						NA	11.1665	0.345								NA	11.2	0.345		notenough1:PartHelpful_InfoPost5absent	0.4762	2.0998	0.11611	1.9533		0.031	0.1134	0.736								NA	11.1665	0.345
McFadden	Cox & Snell																									NA	11.1665	0.345
0.0492735	0.104542
LATCH MODELS
Base Emotional interaction model - ref is partner absent										second EMOTION interaction model - ref is partner not helpful										not run - combined with not helpfpul										fourth EMOTION interaction model - ref is helpful
	n=	565,	number	of	events=	115					n=	565,	number	of	events=	115															n=	565,	number	of	events=	115
	(1	observation	deleted	due	to	missingness)					(1	observation	deleted	due	to	missingness)															(1	observation	deleted	due	to	missingness)
	HAZARD RATIO					95% CI					HAZARD RATIO					95% CI															HAZARD RATIO					95% CI
	coef	exp(coef)	se(coef)	z	Pr(>|z|)	2.5	97.5				coef	exp(coef)	se(coef)	z	Pr(>|z|)	2.5	97.5														coef	exp(coef)	se(coef)	z	Pr(>|z|)	2.5	97.5
latch1 absent	0.5925	1.8084	0.5777	1.026	0.30512	0.582832	5.61138			latch1 not	0.89058	2.43655	0.81285	1.096	0.27324	0.495311	11.986													latch1 helpful	0.95215	2.59126	0.24336	3.912	9.13e-05	1.60828	4.17503
PartEmoPost6not	0.605	1.8312	0.8675	0.697	0.48558	0.334431	10.0268			PartEmoPost6absent	-0.60497	0.54609	0.86751	-0.697	0.48558	0.0997332	2.99015													PartEmoPost6not	0.8307	2.29494	0.74263	1.119	0.26331	0.535354	9.83784
PartEmoPost6help	-0.2257	0.7979	0.5433	-0.416	0.67777	0.275119	2.31423			PartEmoPost6help	-0.8307	0.43574	0.74263	-1.119	0.26331	0.101648	1.86792													PartEmoPost6absent	0.22574	1.25325	0.54328	0.416	0.67777	0.43211	3.63479
planned1	-1.2104	0.2981	0.2748	-4.404	1.06e-05	0.173944	0.510813			planned1	-1.21039	0.29808	0.27482	-4.404	1.06e-05	0.173944	0.510813													planned1	-1.21039	0.29808	0.27482	-4.404	1.06e-05	0.173944	0.510813
multi1	-0.4964	0.6087	0.2146	-2.313	0.02074	0.399676	0.927087			multi1	-0.4964	0.60872	0.21465	-2.313	0.02074	0.399676	0.927087													multi1	-0.4964	0.60872	0.21465	-2.313	0.02074	0.399676	0.927087
uniedu1	-0.6162	0.54	0.2156	-2.858	0.00426	0.35389	0.823932			uniedu1	-0.61622	0.53998	0.21559	-2.858	0.00426	0.35389	0.823932													uniedu1	-0.61622	0.53998	0.21559	-2.858	0.00426	0.35389	0.823932
latch1:PartEmoPost6not	0.2981	1.3473	0.9977	0.299	0.76509	0.190644	9.52173			latch1:PartEmoPost6absent	-0.29811	0.74222	0.9977	-0.299	0.76509	0.105023	5.24539													latch1:PartEmoPost6not	-0.06156	0.94029	0.85066	-0.072	0.94231	0.177493	4.98134
latch1:PartEmoPost6help	0.3597	1.4329	0.6263	0.574	0.56578	0.419846	4.89013			latch1:PartEmoPost6help	0.06156	1.0635	0.85066	0.072	0.94231	0.200749	5.63402													latch1:PartEmoPost6absent	-0.35968	0.6979	0.62631	-0.574	0.56578	0.204494	2.38183
---										---																				---
	SURVIVAL		0.95		VIF	proportional hazards					SURVIVAL		0.95		VIF	proportional hazards															SURVIVAL		0.95		VIF	proportional hazards
	exp(coef)	exp(-coef)	2.5	97.5	GVIF	rho	chisq	p			exp(coef)	exp(-coef)	2.5	97.5	GVIF	rho	chisq	p													exp(coef)	exp(-coef)	2.5	97.5	GVIF	rho	chisq	p
latch1	1.8084	0.553	0.5828	5.6114	2.6892	-0.0155	0.0276	0.8682		latch1	2.4366	0.4104	0.49531	11.986		0.0966	1.152	0.2831												latch1	2.5913	0.3859	1.6083	4.175		0.1842	3.8522	0.0497
PartEmoPost6not	1.8312	0.5461	0.3344	10.0268	2.06182	-0.0443	0.2255	0.6348		PartEmoPost6absent	0.5461	1.8312	0.09973	2.9901		0.0443	0.226	0.6348												PartEmoPost6not	2.2949	0.4357	0.5354	9.8378		-0.0669	0.529	0.467
PartEmoPost6help	0.7979	1.2532	0.2751	2.3142		0.0218	0.0556	0.8135		PartEmoPost6help	0.4357	2.2949	0.10165	1.8679		0.0669	0.529	0.467												PartEmoPost6absent	1.2532	0.7979	0.4321	3.6348		-0.0218	0.0556	0.8135
planned1	0.2981	3.3548	0.1739	0.5108	1.01936	0.1088	1.4225	0.233		planned1	0.2981	3.3548	0.17394	0.5108		0.1088	1.422	0.233												planned1	0.2981	3.3548	0.1739	0.5108		0.1088	1.4225	0.233
multi1	0.6087	1.6428	0.3997	0.9271	1.0315	-0.09	1.0068	0.3157		multi1	0.6087	1.6428	0.39968	0.9271		-0.09	1.007	0.3157												multi1	0.6087	1.6428	0.3997	0.9271		-0.09	1.0068	0.3157
uniedu1	0.54	1.8519	0.3539	0.8239	1.01493	0.0891	0.9348	0.3336		uniedu1	0.54	1.8519	0.35389	0.8239		0.0891	0.935	0.3336												uniedu1	0.54	1.8519	0.3539	0.8239		0.0891	0.9348	0.3336
latch1:PartEmoPost6not	1.3473	0.7422	0.1906	9.5217	2.6149	0.0882	0.9423	0.3317		latch1:PartEmoPost6absent	0.7422	1.3473	0.10502	5.2454		-0.0882	0.942	0.3317												latch1:PartEmoPost6not	0.9403	1.0635	0.1775	4.9813		0.0414	0.2155	0.6425
latch1:PartEmoPost6help	1.4329	0.6979	0.4198	4.8901		0.0854	0.8386	0.3598		latch1:PartEmoPost6help	1.0635	0.9403	0.20075	5.634		-0.0414	0.216	0.6425												latch1:PartEmoPost6absent	0.6979	1.4329	0.2045	2.3818		-0.0854	0.8386	0.3598
						NA	14.5022	0.0696								NA	14.502	0.0696																		NA	14.5022	0.0696
R2
McFadden	Cox & Snell
0.0364662	0.0784693
Base PRACTICAL interaction model - ref is partner absent, split at 2.5 w										SECOND PRACTICAL MODEL - ref is partner not helpful										not run - combined with not helpfpul										fourth EMOTION interaction model - ref is partner helpful										Main effects
	n=	1074,	number	of	events=	115					n=	1074,	number	of	events=	115															n=	1074,	number	of	events=	115					HAZARD RATIO					95% CI
	(1	observation	deleted	due	to	missingness)					(1	observation	deleted	due	to	missingness)															(1	observation	deleted	due	to	missingness)				Helpful	coef	exp(coef)	se(coef)	z	Pr(>|z|)	2.5	97.5
	HAZARD RATIO					95% CI					HAZARD RATIO					95% CI															HAZARD RATIO					95% CI				< 2.5 weeks	0.3252	1.384	0.3278	0.992	0.32127	0.72805	2.63196
	coef	exp(coef)	se(coef)	z	Pr(>|z|)	2.5	97.5				coef	exp(coef)	se(coef)	z	Pr(>|z|)	2.5	97.5														coef	exp(coef)	se(coef)	z	Pr(>|z|)	2.5	97.5			> 2.5 weeks	1.416	4.12	0.3505	4.04	5.35e-05	2.07292	8.18941
latch1 absent	1.234	3.434	1.096	1.126	0.26021	0.400889	29.4233			latch1 not helpful	-0.3817	0.6827	1.434	-0.266	0.79007	0.0410911	11.3424													latch1 helpful	1.416	4.12	0.3505	4.04	5.35e-05	2.07292	8.18941				HAZARD RATIO					95% CI
planned1	-1.17	0.3102	0.2758	-4.244	2.2e-05	0.180667	0.532657			planned1	-1.171	0.3102	0.2758	-4.244	2.2e-05	0.180667	0.532657													planned1	-1.17	0.3102	0.2758	-4.244	2.2e-05	0.180667	0.532657			Not helpful	coef	exp(coef)	se(coef)	z	Pr(>|z|)	2.5	97.5
uniedu1	-0.6227	0.5365	0.215	-2.896	0.00378	0.352012	0.81766			uniedu1	-0.6227	0.5365	0.215	-2.896	0.00378	0.352012	0.81766													uniedu1	-0.6227	0.5365	0.215	-2.896	0.00378	0.352012	0.81766			< 2.5 weeks	14.72	2480000	1929	0.008	0.99391	0	Inf
multi1	-0.4311	0.6498	0.2113	-2.04	0.04135	0.42946	0.983237			multi1	-0.4311	0.6498	0.2113	-2.04	0.04135	0.42946	0.983237													multi1	-0.4311	0.6498	0.2113	-2.04	0.04135	0.42946	0.983237			> 2.5 weeks	-0.3817	0.6827	1.434	-0.266	0.79007	0.0410911	11.3424
PartHelpful_PractPost6help:strata(tgroup)tgroup=1	-0.1611	0.8512	0.7547	-0.214	0.83093	0.193906	3.7363			PartHelpful_PractPost6help:strata(tgroup)tgroup=1	13.98	1178000	1929	0.007	0.99422	0	Inf													PartHelpful_PractPost6absent:strata(tgroup)tgroup=1	0.1611	1.175	0.7547	0.214	0.83093	0.267644	5.15713				HAZARD RATIO					95% CI
PartHelpful_PractPost6not:strata(tgroup)tgroup=1	-14.14	7.228e-07	1929	-0.007	0.99415	0	Inf			PartHelpful_PractPost6absent:strata(tgroup)tgroup=1	14.14	1384000	1929	0.007	0.99415	0	Inf													PartHelpful_PractPost6not:strata(tgroup)tgroup=1	-13.98	8.492e-07	1929	-0.007	0.99422	0	Inf			Absent	coef	exp(coef)	se(coef)	z	Pr(>|z|)	2.5	97.5
PartHelpful_PractPost6absent:strata(tgroup)tgroup=1	NA	NA	0	NA	NA	NA	NA			PartHelpful_PractPost6not:strata(tgroup)tgroup=1	NA	NA	0	NA	NA	NA	NA													PartHelpful_PractPost6help:strata(tgroup)tgroup=1	NA	NA	0	NA	NA	NA	NA			< 2.5 weeks	0.9517	2.59	0.7835	1.215	0.2245	0.557677	12.0305
PartHelpful_PractPost6help:strata(tgroup)tgroup=2	0.1478	1.159	1.05	0.141	0.88804	0.148009	9.08085			PartHelpful_PractPost6help:strata(tgroup)tgroup=2	-1.568	0.2085	1.067	-1.47	0.14154	0.0257806	1.68619													PartHelpful_PractPost6absent:strata(tgroup)tgroup=2	-0.1478	0.8626	1.05	-0.141	0.88804	0.110122	6.75633			> 2.5 weeks	1.234	3.434	1.096	1.126	0.26021	0.400889	29.4233
PartHelpful_PractPost6not:strata(tgroup)tgroup=2	1.716	5.56	1.421	1.207	0.22741	0.342963	90.1506			PartHelpful_PractPost6absent:strata(tgroup)tgroup=2	-1.716	0.1798	1.421	-1.207	0.22741	0.0110925	2.91577													PartHelpful_PractPost6not:strata(tgroup)tgroup=2	1.568	4.796	1.067	1.47	0.14154	0.593052	38.7889
PartHelpful_PractPost6absent:strata(tgroup)tgroup=2	NA	NA	0	NA	NA	NA	NA			PartHelpful_PractPost6not:strata(tgroup)tgroup=2	NA	NA	0	NA	NA	NA	NA													PartHelpful_PractPost6help:strata(tgroup)tgroup=2	NA	NA	0	NA	NA	NA	NA
latch1:PartHelpful_PractPost6help:strata(tgroup)tgroup=1	-0.9087	0.4031	1.144	-0.794	0.42696	0.042827	3.79322	1.38425		latch1:PartHelpful_PractPost6help:strata(tgroup)tgroup=1	0.7069	2.028	1.472	0.48	0.63108	0.113236	36.3081	1.38452												latch1:PartHelpful_PractPost6absent:strata(tgroup)tgroup=1	-0.4642	0.6287	0.8583	-0.541	0.58866	0.116899	3.38081	2.59024
latch1:PartHelpful_PractPost6not:strata(tgroup)tgroup=1	13.49	722000	1929	0.007	0.99442	0	Inf	2479348		latch1:PartHelpful_PractPost6absent:strata(tgroup)tgroup=1	1.333	3.794	1.63	0.818	0.41327	0.155526	92.557	2.59016												latch1:PartHelpful_PractPost6not:strata(tgroup)tgroup=1	13.31	601800	1929	0.007	0.9945	0	Inf	2479416
latch1:PartHelpful_PractPost6absent:strata(tgroup)tgroup=1	-0.2821	0.7542	1.346	-0.21	0.83399	0.0539128	10.5501	2.58992		latch1:PartHelpful_PractPost6not:strata(tgroup)tgroup=1	15.11	3632000	1929	0.008	0.99375	0	Inf	2.47957e+06												latch1:PartHelpful_PractPost6help:strata(tgroup)tgroup=1	-1.091	0.336	0.4785	-2.279	0.02264	0.131523	0.858228	1.38432
latch1:PartHelpful_PractPost6help:strata(tgroup)tgroup=2	0.182	1.2	1.151	0.158	0.87429	0.125787	11.4415	4.1208		latch1:PartHelpful_PractPost6help:strata(tgroup)tgroup=2	1.798	6.035	1.478	1.216	0.2238	0.333322	109.274	4.12009												latch1:PartHelpful_PractPost6absent:strata(tgroup)tgroup=2	-0.182	0.8336	1.151	-0.158	0.87429	0.0874009	7.94994	3.43443
latch1:PartHelpful_PractPost6not:strata(tgroup)tgroup=2	-1.616	0.1988	1.801	-0.897	0.3698	0.00582159	6.7873	0.682679		latch1:PartHelpful_PractPost6absent:strata(tgroup)tgroup=2	1.616	5.031	1.801	0.897	0.3698	0.147334	171.774	3.43466												latch1:PartHelpful_PractPost6not:strata(tgroup)tgroup=2	-1.798	0.1657	1.478	-1.216	0.2238	0.00915128	3.0001	0.682684
latch1:PartHelpful_PractPost6absent:strata(tgroup)tgroup=2	NA	NA	0	NA	NA	NA	NA			latch1:PartHelpful_PractPost6not:strata(tgroup)tgroup=2	NA	NA	0	NA	NA	NA	NA													latch1:PartHelpful_PractPost6help:strata(tgroup)tgroup=2	NA	NA	0	NA	NA	NA	NA
---										---																				---
	SURVIVAL		0.95		VIF	proportional hazards					SURVIVAL		0.95		VIF	proportional hazards															SURVIVAL		0.95		VIF	proportional hazards
	exp(coef)	exp(-coef)	2.5	97.5	GVIF	rho	chisq	p			exp(coef)	exp(-coef)	2.5	97.5	GVIF	rho	chisq	p													exp(coef)	exp(-coef)	2.5	97.5	GVIF	rho	chisq	p
latch1	3.434	0.2912	0.400889	29.4233		-0.0825	0.782	0.377		latch1	0.6827	1.465	0.04109	11.3424		0.00622	0.00475	0.945												latch1	4.12	0.2427	2.07292	8.1894		-0.00718	0.00595	0.939
planned1	0.3102	3.224	0.180667	0.5327		0.1347	2.3	0.13		planned1	0.3102	3.224	0.18067	0.5327		0.13465	2.3	0.13												planned1	0.3102	3.224	0.180667	0.5327		0.13465	2.3	0.13
uniedu1	0.5365	1.864	0.352012	0.8177		0.0792	0.72	0.396		uniedu1	0.5365	1.864	0.35201	0.8177		0.07917	0.72	0.396												uniedu1	0.5365	1.864	0.352012	0.8177		0.07917	0.72	0.396
multi1	0.6498	1.539	0.42946	0.9832		-0.083	0.804	0.37		multi1	0.6498	1.539	0.42946	0.9832		-0.083	0.804	0.37												multi1	0.6498	1.539	0.42946	0.9832		-0.083	0.804	0.37
PartHelpful_PractPost6help:strata(tgroup)tgroup=1	0.8512	1.175	0.193906	3.7363		-0.0468	0.254	0.614		PartHelpful_PractPost6help:strata(tgroup)tgroup=1	1178000	8.492e-07	0	Inf		-0.36027	3.97e-07	0.999												PartHelpful_PractPost6absent:strata(tgroup)tgroup=1	1.175	0.8512	0.267644	5.1571		0.04684	0.254	0.614
PartHelpful_PractPost6not:strata(tgroup)tgroup=1	7.228e-07	1384000	0	Inf		0.1093	1.87e-07	1		PartHelpful_PractPost6absent:strata(tgroup)tgroup=1	1384000	7.228e-07	0	Inf		-0.10925	1.87e-07	1												PartHelpful_PractPost6not:strata(tgroup)tgroup=1	8.492e-07	1178000	0	Inf		0.36027	3.97e-07	0.999
PartHelpful_PractPost6absent:strata(tgroup)tgroup=1	NA	NA	NA	NA		NA	NaN	NaN		PartHelpful_PractPost6not:strata(tgroup)tgroup=1	NA	NA	NA	NA		NA	NaN	NaN												PartHelpful_PractPost6help:strata(tgroup)tgroup=1	NA	NA	NA	NA		NA	NaN	NaN
PartHelpful_PractPost6help:strata(tgroup)tgroup=2	1.159	0.8626	0.148009	9.0808		-0.0616	0.438	0.508		PartHelpful_PractPost6help:strata(tgroup)tgroup=2	0.2085	4.796	0.02578	1.6862		0.05696	0.408	0.523												PartHelpful_PractPost6absent:strata(tgroup)tgroup=2	0.8626	1.159	0.110122	6.7563		0.06162	0.438	0.508
PartHelpful_PractPost6not:strata(tgroup)tgroup=2	5.56	0.1798	0.342963	90.1506		-0.0891	0.938	0.333		PartHelpful_PractPost6absent:strata(tgroup)tgroup=2	0.1798	5.56	0.01109	2.9158		0.08914	0.938	0.333												PartHelpful_PractPost6not:strata(tgroup)tgroup=2	4.796	0.2085	0.593052	38.7889		-0.05696	0.408	0.523
PartHelpful_PractPost6absent:strata(tgroup)tgroup=2	NA	NA	NA	NA		NA	NaN	NaN		PartHelpful_PractPost6not:strata(tgroup)tgroup=2	NA	NA	NA	NA		NA	NaN	NaN												PartHelpful_PractPost6help:strata(tgroup)tgroup=2	NA	NA	NA	NA		NA	NaN	NaN
latch1:PartHelpful_PractPost6help:strata(tgroup)tgroup=1	0.4031	2.481	0.042827	3.7932		0.1036	1.23	0.268		latch1:PartHelpful_PractPost6help:strata(tgroup)tgroup=1	2.028	0.4932	0.11324	36.3081		0.0121	0.0183	0.892												latch1:PartHelpful_PractPost6absent:strata(tgroup)tgroup=1	0.6287	1.591	0.116899	3.3808		-0.03223	0.118	0.731
latch1:PartHelpful_PractPost6not:strata(tgroup)tgroup=1	722000	1.385e-06	0	Inf		-0.0475	1.58e-07	1		latch1:PartHelpful_PractPost6absent:strata(tgroup)tgroup=1	3.794	0.2636	0.15553	92.557		-0.02353	0.0668	0.796												latch1:PartHelpful_PractPost6not:strata(tgroup)tgroup=1	601800	1.662e-06	0	Inf		-0.1453	7.85e-07	0.999
latch1:PartHelpful_PractPost6absent:strata(tgroup)tgroup=1	0.7542	1.326	0.053913	10.5501		0.045	0.231	0.631		latch1:PartHelpful_PractPost6not:strata(tgroup)tgroup=1	3632000	2.753e-07	0	Inf		-0.0987	9.05e-07	0.999												latch1:PartHelpful_PractPost6help:strata(tgroup)tgroup=1	0.336	2.976	0.131523	0.8582		0.06348	0.461	0.497
latch1:PartHelpful_PractPost6help:strata(tgroup)tgroup=2	1.2	0.8336	0.125787	11.4415		0.0765	0.67	0.413		latch1:PartHelpful_PractPost6help:strata(tgroup)tgroup=2	6.035	0.1657	0.33332	109.274		-0.00765	0.00726	0.932												latch1:PartHelpful_PractPost6absent:strata(tgroup)tgroup=2	0.8336	1.2	0.087401	7.9499		-0.07648	0.67	0.413
latch1:PartHelpful_PractPost6not:strata(tgroup)tgroup=2	0.1988	5.031	0.005822	6.7873		0.054	0.352	0.553		latch1:PartHelpful_PractPost6absent:strata(tgroup)tgroup=2	5.031	0.1988	0.14733	171.774		-0.05401	0.352	0.553												latch1:PartHelpful_PractPost6not:strata(tgroup)tgroup=2	0.1657	6.035	0.009151	3.0001		0.00765	0.00726	0.932
latch1:PartHelpful_PractPost6absent:strata(tgroup)tgroup=2	NA	NA	NA	NA		NA	NaN	NaN		latch1:PartHelpful_PractPost6not:strata(tgroup)tgroup=2	NA	NA	NA	NA		NA	NaN	NaN												latch1:PartHelpful_PractPost6help:strata(tgroup)tgroup=2	NA	NA	NA	NA		NA	NaN	NaN
						NA	7.4	0.965								NA	7.4	0.965																		NA	7.4	0.965
R2
McFadden	Cox & Snell
0.0404062	0.0865701
Base INFO interaction model - ref is partner absent,										SECOND INFO MODEL - ref is partner not helpful										third INFO MODEL - ref is partner neither										fourth EMOTION interaction model - ref is partner helpful										Main effects
	n=	565,	number	of	events=	115					n=	565,	number	of	events=	115					n=	565,	number	of	events=	115					n=	565,	number	of	events=	115
	(1	observation	deleted	due	to	missingness)					(1	observation	deleted	due	to	missingness)					(1	observation	deleted	due	to	missingness)					(1	observation	deleted	due	to	missingness)
	HAZARD RATIO					95% CI					HAZARD RATIO					95% CI					HAZARD RATIO					95% CI					HAZARD RATIO					95% CI
	coef	exp(coef)	se(coef)	z	Pr(>|z|)	2.5	97.5				coef	exp(coef)	se(coef)	z	Pr(>|z|)	2.5	97.5				coef	exp(coef)	se(coef)	z	Pr(>|z|)	2.5	97.5				coef	exp(coef)	se(coef)	z	Pr(>|z|)	2.5	97.5
latch1	1.3361	3.8041	0.5525	2.418	0.0156	1.28808	11.2344			latch1	1.0111	2.7486	1.2339	0.819	0.41254	0.244805	30.8607			latch1	0.5496	1.7326	0.5792	0.949	0.34271	0.556723	5.39183			latch1	0.8519	2.3442	0.2646	3.219	0.00129	1.3955	3.93773
PartHelpful_InfoPost5neither	0.9737	2.6478	0.7082	1.375	0.16913	0.660826	10.6096			PartHelpful_InfoPost5absent	-0.7604	0.4675	1.123	-0.677	0.49835	0.0517413	4.22367			PartHelpful_InfoPost5not	-0.2133	0.8079	1.1232	-0.19	0.84934	0.0893958	7.30081			PartHelpful_InfoPost5neither	0.6036	1.8288	0.5503	1.097	0.2727	0.621888	5.37782
PartHelpful_InfoPost5help	0.3701	1.4479	0.5486	0.675	0.49991	0.494044	4.24327			PartHelpful_InfoPost5neither	0.2133	1.2378	1.1232	0.19	0.84934	0.136971	11.1862			PartHelpful_InfoPost5absent	-0.9737	0.3777	0.7082	-1.375	0.16913	0.0942546	1.51326			PartHelpful_InfoPost5not	0.3903	1.4774	1.0319	0.378	0.70527	0.195491	11.1656
PartHelpful_InfoPost5not	0.7604	2.1391	1.123	0.677	0.49835	0.236761	19.3269			PartHelpful_InfoPost5help	-0.3903	0.6769	1.0319	-0.378	0.70527	0.0895611	5.11533			PartHelpful_InfoPost5help	-0.6036	0.5468	0.5503	-1.097	0.2727	0.185949	1.60801			PartHelpful_InfoPost5absent	-0.3701	0.6907	0.5486	-0.675	0.49991	0.235668	2.02411
planned1	-1.1939	0.303	0.274	-4.357	1.32e-05	0.177114	0.518491			planned1	-1.1939	0.303	0.274	-4.357	1.32e-05	0.177114	0.518491			planned1	-1.1939	0.303	0.274	-4.357	1.32e-05	0.177114	0.518491			planned1	-1.1939	0.303	0.274	-4.357	1.32e-05	0.177114	0.518491
multi1	-0.4367	0.6462	0.2107	-2.073	0.03821	0.4276	0.976545			multi1	-0.4367	0.6462	0.2107	-2.073	0.03821	0.4276	0.976545			multi1	-0.4367	0.6462	0.2107	-2.073	0.03821	0.4276	0.976545			multi1	-0.4367	0.6462	0.2107	-2.073	0.03821	0.4276	0.976545
uniedu1	-0.6232	0.5362	0.2164	-2.88	0.00398	0.350832	0.819519			uniedu1	-0.6232	0.5362	0.2164	-2.88	0.00398	0.350832	0.819519			uniedu1	-0.6232	0.5362	0.2164	-2.88	0.00398	0.350832	0.819519			uniedu1	-0.6232	0.5362	0.2164	-2.88	0.00398	0.350832	0.819519
latch1:PartHelpful_InfoPost5neither	-0.7865	0.4554	0.7995	-0.984	0.32525	0.0950444	2.1825			latch1:PartHelpful_InfoPost5absent	0.325	1.384	1.3511	0.241	0.80993	0.0979564	19.5539			latch1:PartHelpful_InfoPost5not	0.4615	1.5864	1.3629	0.339	0.7349	0.109726	22.9372			latch1:PartHelpful_InfoPost5neither	-0.3023	0.7391	0.6391	-0.473	0.63618	0.211194	2.58653
latch1:PartHelpful_InfoPost5help	-0.4841	0.6162	0.6126	-0.79	0.42937	0.185468	2.04745			latch1:PartHelpful_InfoPost5neither	-0.4615	0.6303	1.3629	-0.339	0.7349	0.0435972	9.11359			latch1:PartHelpful_InfoPost5absent	0.7865	2.1956	0.7995	0.984	0.32525	0.45819	10.5214			latch1:PartHelpful_InfoPost5not	0.1592	1.1725	1.2614	0.126	0.89959	0.0989542	13.8936
latch1:PartHelpful_InfoPost5not	-0.325	0.7225	1.3511	-0.241	0.80993	0.0511406	10.2086			latch1:PartHelpful_InfoPost5help	-0.1592	0.8529	1.2614	-0.126	0.89959	0.0719754	10.1057			latch1:PartHelpful_InfoPost5help	0.3023	1.353	0.6391	0.473	0.63618	0.386619	4.73498			latch1:PartHelpful_InfoPost5absent	0.4841	1.6228	0.6126	0.79	0.42937	0.488413	5.39176
---										---										---										---
	SURVIVAL		0.95		VIF	proportional hazards					SURVIVAL		0.95		VIF	proportional hazards					SURVIVAL		0.95		VIF	proportional hazards					SURVIVAL		0.95		VIF	proportional hazards
	exp(coef)	exp(-coef)	2.5	97.5	GVIF	rho	chisq	p			exp(coef)	exp(-coef)	2.5	97.5	GVIF	rho	chisq	p			exp(coef)	exp(-coef)	2.5	97.5	GVIF	rho	chisq	p			exp(coef)	exp(-coef)	2.5	97.5	GVIF	rho	chisq	p
latch1	3.8041	0.2629	1.28808	11.2344	2.57227	0.18101	3.66947	0.0554		latch1	2.7486	0.3638	0.24481	30.8607		-0.0199	0.0477	0.8272		latch1	1.7326	0.5772	0.55672	5.3918		0.1591	2.95575	0.0856		latch1	2.3442	0.4266	1.3955	3.9377		0.0658	0.5001	0.4795
PartHelpful_InfoPost5neither	2.6478	0.3777	0.66083	10.6096	2.00528	0.10369	1.22154	0.2691		PartHelpful_InfoPost5absent	0.4675	2.1391	0.05174	4.2237		-0.0967	1.118	0.2904		PartHelpful_InfoPost5not	0.8079	1.2378	0.0894	7.3008		0.03278	0.12985	0.7186		PartHelpful_InfoPost5neither	1.8288	0.5468	0.62189	5.3778		-0.0154	0.0274	0.8685
PartHelpful_InfoPost5help	1.4479	0.6907	0.49404	4.2433		0.14888	2.53701	0.1112		PartHelpful_InfoPost5neither	1.2378	0.8079	0.13697	11.1862		-0.0328	0.1298	0.7186		PartHelpful_InfoPost5absent	0.3777	2.6478	0.09425	1.5133		-0.10369	1.22154	0.2691		PartHelpful_InfoPost5not	1.4774	0.6769	0.19549	11.1656		0.0278	0.0924	0.7612
PartHelpful_InfoPost5not	2.1391	0.4675	0.23676	19.3269		0.09666	1.11796	0.2904		PartHelpful_InfoPost5help	0.6769	1.4774	0.08956	5.1153		-0.0278	0.0924	0.7612		PartHelpful_InfoPost5help	0.5468	1.8288	0.18595	1.608		0.01543	0.0274	0.8685		PartHelpful_InfoPost5absent	0.6907	1.4479	0.23567	2.0241		-0.1489	2.537	0.1112
planned1	0.303	3.2999	0.17711	0.5185	1.01643	0.16045	3.1297	0.0769		planned1	0.303	3.2999	0.17711	0.5185		0.1605	3.1297	0.0769		planned1	0.303	3.2999	0.17711	0.5185		0.16045	3.1297	0.0769		planned1	0.303	3.2999	0.17711	0.5185		0.1605	3.1297	0.0769
multi1	0.6462	1.5475	0.4276	0.9765	1.01243	-0.09815	1.10402	0.2934		multi1	0.6462	1.5475	0.4276	0.9765		-0.0981	1.104	0.2934		multi1	0.6462	1.5475	0.4276	0.9765		-0.09815	1.10402	0.2934		multi1	0.6462	1.5475	0.4276	0.9765		-0.0981	1.104	0.2934
uniedu1	0.5362	1.865	0.35083	0.8195	1.01883	0.11501	1.53447	0.2154		uniedu1	0.5362	1.865	0.35083	0.8195		0.115	1.5345	0.2154		uniedu1	0.5362	1.865	0.35083	0.8195		0.11501	1.53447	0.2154		uniedu1	0.5362	1.865	0.35083	0.8195		0.115	1.5345	0.2154
latch1:PartHelpful_InfoPost5neither	0.4554	2.1956	0.09504	2.1825	2.23088	-0.00734	0.00612	0.9376		latch1:PartHelpful_InfoPost5absent	1.384	0.7225	0.09796	19.5539		0.0889	0.9657	0.3258		latch1:PartHelpful_InfoPost5not	1.5864	0.6303	0.10973	22.9372		-0.08347	0.86176	0.3532		latch1:PartHelpful_InfoPost5neither	0.7391	1.353	0.21119	2.5865		0.1162	1.6011	0.2057
latch1:PartHelpful_InfoPost5help	0.6162	1.6228	0.18547	2.0474		-0.13248	2.02251	0.155		latch1:PartHelpful_InfoPost5neither	0.6303	1.5864	0.0436	9.1136		0.0835	0.8618	0.3532		latch1:PartHelpful_InfoPost5absent	2.1956	0.4554	0.45819	10.5214		0.00734	0.00612	0.9376		latch1:PartHelpful_InfoPost5not	1.1725	0.8529	0.09895	13.8936		-0.0329	0.131	0.7174
latch1:PartHelpful_InfoPost5not	0.7225	1.384	0.05114	10.2086		-0.08893	0.96568	0.3258		latch1:PartHelpful_InfoPost5help	0.8529	1.1725	0.07198	10.1057		0.0329	0.131	0.7174		latch1:PartHelpful_InfoPost5help	1.353	0.7391	0.38662	4.735		-0.11625	1.6011	0.2057		latch1:PartHelpful_InfoPost5absent	1.6228	0.6162	0.48841	5.3918		0.1325	2.0225	0.155
R2						NA	16.9623	0.0752								NA	16.9622	0.0752								NA	16.9623	0.0752								NA	16.9622	0.0752
McFadden	Cox & Snell
0.0356052	0.0766894
TOO MUCH MILK MODELS
Base Emotional interaction model - ref is partner absent. Spilt at 2 w										second EMOTION interaction model - ref is partner not helpful, split at 2 ws										not run - combined with not helpfpul										fourth EMOTION interaction model - ref is helpful, split at 2 w										Main effects
	n=	1061,	number	of	events=	115					n=	1061,	number	of	events=	115																									HAZARD RATIO					95% CI
	(1	observation	deleted	due	to	missingness)					(1	observation	deleted	due	to	missingness)															n=	1083,	number	of	events=	115				Helpful	coef	exp(coef)	se(coef)	z	Pr(>|z|)	2.5	97.5
	HAZARD RATIO					95% CI					HAZARD RATIO					95% CI															(1	observation	deleted	due	to	missingness)				< 3 weeks	-1.1126	0.3287	0.3895	-2.856	0.004285	0.153209	0.705279
	coef	exp(coef)	se(coef)	z	Pr(>|z|)	2.5	97.5				coef	exp(coef)	se(coef)	z	Pr(>|z|)	2.5	97.5														HAZARD RATIO					95% CI				> 3 weeks	-1.5506	0.2121	0.4397	-3.526	0.000421	0.0895919	0.5022
toomuch1 absent	0.1051	1.1109	1.0004	0.105	0.916305	0.156347	7.89274			toomuch1	-0.6227	0.5365	1.1583	-0.538	0.590861	0.0554182	5.19397														coef	exp(coef)	se(coef)	z	Pr(>|z|)	2.5	97.5				HAZARD RATIO					95% CI
planned1	-0.9522	0.3859	0.277	-3.437	0.000588	0.224217	0.664162			planned1	-0.9522	0.3859	0.277	-3.437	0.000588	0.224217	0.664162													toomuch1	-1.5506	0.2121	0.4397	-3.526	0.000421	0.0895919	0.5022			Not helpful	coef	exp(coef)	se(coef)	z	Pr(>|z|)	2.5	97.5
uniedu1	-0.6281	0.5336	0.216	-2.908	0.003633	0.349451	0.814784			uniedu1	-0.6281	0.5336	0.216	-2.908	0.003633	0.349451	0.814784													planned1	-0.9522	0.3859	0.277	-3.437	0.000588	0.224217	0.664162			< 3 weeks	-0.8129	0.4436	1.122	-0.725	0.468728	0.0491947	3.99926
multi1	-0.6055	0.5458	0.2105	-2.876	0.004029	0.361266	0.824615			multi1	-0.6055	0.5458	0.2105	-2.876	0.004029	0.361266	0.824615													uniedu1	-0.6281	0.5336	0.216	-2.908	0.003633	0.349451	0.814784			> 3 weeks	-0.6227	0.5365	1.1583	-0.538	0.590861	0.0554182	5.19397
PartEmoPost6help:strata(tgroup)tgroup=1	-0.6189	0.5385	0.3451	-1.793	0.072914	0.273829	1.05918			PartEmoPost6help:strata(tgroup)tgroup=1	-0.8295	0.4363	0.5305	-1.564	0.11791	0.15424	1.23401													multi1	-0.6055	0.5458	0.2105	-2.876	0.004029	0.361266	0.824615				HAZARD RATIO					95% CI
PartEmoPost6not:strata(tgroup)tgroup=1	0.2106	1.2344	0.5857	0.36	0.719156	0.391667	3.8906			PartEmoPost6absent:strata(tgroup)tgroup=1	-0.2106	0.8101	0.5857	-0.36	0.719156	0.25703	2.55319													PartEmoPost6absent:strata(tgroup)tgroup=1	0.6189	1.8568	0.3451	1.793	0.072914	0.944131	3.65192			Absent	coef	exp(coef)	se(coef)	z	Pr(>|z|)	2.5	97.5
PartEmoPost6absent:strata(tgroup)tgroup=1	NA	NA	0	NA	NA	NA	NA			PartEmoPost6not:strata(tgroup)tgroup=1	NA	NA	0	NA	NA	NA	NA													PartEmoPost6not:strata(tgroup)tgroup=1	0.8295	2.2922	0.5305	1.564	0.11791	0.810369	6.48342			< 3 weeks	-2.1195	0.1201	1.0451	-2.028	0.042551	0.0154863	0.931274
PartEmoPost6help:strata(tgroup)tgroup=2	1.105	3.0191	0.7264	1.521	0.128225	0.727048	12.5368			PartEmoPost6help:strata(tgroup)tgroup=2	-0.6364	0.5292	0.6029	-1.056	0.291165	0.162332	1.72508													PartEmoPost6help:strata(tgroup)tgroup=1	NA	NA	0	NA	NA	NA	NA			> 3 weeks	0.1051	1.1109	1.0004	0.105	0.916305	0.156347	7.89274
PartEmoPost6not:strata(tgroup)tgroup=2	1.7414	5.7052	0.9139	1.905	0.056731	0.951338	34.2137			PartEmoPost6absent:strata(tgroup)tgroup=2	-1.7414	0.1753	0.9139	-1.905	0.056731	0.029228	1.05115													PartEmoPost6absent:strata(tgroup)tgroup=2	-1.105	0.3312	0.7264	-1.521	0.128225	0.0797653	1.37543
PartEmoPost6absent:strata(tgroup)tgroup=2	NA	NA	0	NA	NA	NA	NA			PartEmoPost6not:strata(tgroup)tgroup=2	NA	NA	0	NA	NA	NA	NA													PartEmoPost6not:strata(tgroup)tgroup=2	0.6364	1.8897	0.6029	1.056	0.291165	0.579683	6.16021
toomuch1:PartEmoPost6help:strata(tgroup)tgroup=1	-1.2177	0.2959	1.0732	-1.135	0.256549	0.0361088	2.42501	0.328715		toomuch1:PartEmoPost6help:strata(tgroup)tgroup=1	-0.4899	0.6127	1.2207	-0.401	0.688186	0.0560016	6.70337	0.328714												PartEmoPost6help:strata(tgroup)tgroup=2	NA	NA	0	NA	NA	NA	NA
toomuch1:PartEmoPost6not:strata(tgroup)tgroup=1	-0.9181	0.3993	1.5023	-0.611	0.541134	0.0210143	7.5869	0.443582		toomuch1:PartEmoPost6absent:strata(tgroup)tgroup=1	-1.4968	0.2238	1.5586	-0.96	0.33687	0.0105501	4.74916	0.120069												toomuch1:PartEmoPost6absent:strata(tgroup)tgroup=1	-0.5689	0.5662	1.1333	-0.502	0.6157	0.0614111	5.21953	0.120091
toomuch1:PartEmoPost6absent:strata(tgroup)tgroup=1	-2.2246	0.1081	1.4462	-1.538	0.123971	0.00635166	1.84	0.120088		toomuch1:PartEmoPost6not:strata(tgroup)tgroup=1	-0.1903	0.8267	1.6078	-0.118	0.905803	0.0353848	19.3165	0.443525												toomuch1:PartEmoPost6not:strata(tgroup)tgroup=1	0.7377	2.0911	1.2039	0.613	0.540027	0.197536	22.1364	0.443522
toomuch1:PartEmoPost6help:strata(tgroup)tgroup=2	-1.6558	0.1909	1.0924	-1.516	0.129601	0.022441	1.62474	0.212071		toomuch1:PartEmoPost6help:strata(tgroup)tgroup=2	-0.9279	0.3954	1.2377	-0.75	0.453421	0.0349499	4.47247	0.212132												toomuch1:PartEmoPost6help:strata(tgroup)tgroup=1	0.4381	1.5497	0.5869	0.746	0.455403	0.490568	4.89555	0.328691
toomuch1:PartEmoPost6not:strata(tgroup)tgroup=2	-0.7278	0.483	1.5295	-0.476	0.634181	0.0240998	9.67877	0.536565		toomuch1:PartEmoPost6absent:strata(tgroup)tgroup=2	0.7278	2.0705	1.5295	0.476	0.634181	0.103319	41.4941	1.11082												toomuch1:PartEmoPost6absent:strata(tgroup)tgroup=2	1.6558	5.237	1.0924	1.516	0.129601	0.615481	44.5614	1.11077
toomuch1:PartEmoPost6absent:strata(tgroup)tgroup=2	NA	NA	0	NA	NA	NA	NA			toomuch1:PartEmoPost6not:strata(tgroup)tgroup=2	NA	NA	0	NA	NA	NA	NA													toomuch1:PartEmoPost6not:strata(tgroup)tgroup=2	0.9279	2.5293	1.2377	0.75	0.453421	0.22359	28.6124	0.536465
---										---																				toomuch1:PartEmoPost6help:strata(tgroup)tgroup=2	NA	NA	0	NA	NA	NA	NA
	SURVIVAL		0.95		VIF	proportional hazards					SURVIVAL		0.95		VIF	proportional hazards																							‘.’
	exp(coef)	exp(-coef)	2.5	97.5	GVIF	rho	chisq	p			exp(coef)	exp(-coef)	2.5	97.5	GVIF	rho	chisq	p													SURVIVAL		0.95		VIF	proportional hazards
toomuch1	1.1109	0.9002	0.156347	7.8927	2.55268	0.0484	0.2705	0.603		toomuch1	0.5365	1.864	0.05542	5.194		-0.05528	0.3542	0.552													exp(coef)	exp(-coef)	2.5	97.5	GVIF	rho	chisq	p
planned1	0.3859	2.5914	0.224217	0.6642	1.02712	0.1105	1.4777	0.224		planned1	0.3859	2.591	0.22422	0.6642		0.11052	1.47769	0.224												toomuch1	0.2121	4.7144	0.08959	0.5022		0.00856	0.008461	0.927
uniedu1	0.5336	1.8741	0.349451	0.8148	1.012	0.0898	0.9742	0.324		uniedu1	0.5336	1.874	0.34945	0.8148		0.08982	0.97424	0.324												planned1	0.3859	2.5914	0.22422	0.6642		0.11052	1.47769	0.224
multi1	0.5458	1.8322	0.361266	0.8246	1.01721	-0.0951	1.0465	0.306		multi1	0.5458	1.832	0.36127	0.8246		-0.09507	1.04652	0.306												uniedu1	0.5336	1.8741	0.34945	0.8148		0.08982	0.974236	0.324
PartEmoPost6help:strata(tgroup)tgroup=1	0.5385	1.8568	0.273829	1.0592	2.25306	0.0412	0.1963	0.658		PartEmoPost6help:strata(tgroup)tgroup=1	0.4363	2.292	0.15424	1.234		0.09621	1.03165	0.31												multi1	0.5458	1.8322	0.36127	0.8246		-0.09507	1.04652	0.306
PartEmoPost6not:strata(tgroup)tgroup=1	1.2344	0.8101	0.391667	3.8906		-0.0618	0.4342	0.51		PartEmoPost6absent:strata(tgroup)tgroup=1	0.8101	1.234	0.25703	2.5532		0.06184	0.43418	0.51												PartEmoPost6not:strata(tgroup)tgroup=1	1.8568	0.5385	0.94413	3.6519		-0.04116	0.196304	0.658
PartEmoPost6absent:strata(tgroup)tgroup=1	NA	NA	NA	NA		NA	NaN	NaN		PartEmoPost6not:strata(tgroup)tgroup=1	NA	NA	NA	NA		NA	NaN	NaN												PartEmoPost6absent:strata(tgroup)tgroup=1	2.2922	0.4363	0.81037	6.4834		-0.09621	1.03165	0.31
PartEmoPost6help:strata(tgroup)tgroup=2	3.0191	0.3312	0.727048	12.5368		0.0161	0.0301	0.862		PartEmoPost6help:strata(tgroup)tgroup=2	0.5292	1.89	0.16233	1.7251		-0.00479	0.00263	0.959												PartEmoPost6help:strata(tgroup)tgroup=1	NA	NA	NA	NA		NA	NaN	NaN
PartEmoPost6not:strata(tgroup)tgroup=2	5.7052	0.1753	0.951338	34.2137		0.016	0.0295	0.864		PartEmoPost6absent:strata(tgroup)tgroup=2	0.1753	5.705	0.02923	1.0512		-0.01605	0.02947	0.864												PartEmoPost6not:strata(tgroup)tgroup=2	0.3312	3.0191	0.07977	1.3754		-0.01608	0.030079	0.862
PartEmoPost6absent:strata(tgroup)tgroup=2	NA	NA	NA	NA		NA	NaN	NaN		PartEmoPost6not:strata(tgroup)tgroup=2	NA	NA	NA	NA		NA	NaN	NaN												PartEmoPost6absent:strata(tgroup)tgroup=2	1.8897	0.5292	0.57968	6.1602		0.00479	0.002629	0.959
toomuch1:PartEmoPost6help:strata(tgroup)tgroup=1	0.2959	3.3794	0.036109	2.425	2.69277	-0.0428	0.2109	0.646		toomuch1:PartEmoPost6help:strata(tgroup)tgroup=1	0.6127	1.632	0.056	6.7034		0.05457	0.34486	0.557												PartEmoPost6help:strata(tgroup)tgroup=2	NA	NA	NA	NA		NA	NaN	NaN
toomuch1:PartEmoPost6not:strata(tgroup)tgroup=1	0.3993	2.5044	0.021014	7.5869		0.0461	0.2421	0.623		toomuch1:PartEmoPost6absent:strata(tgroup)tgroup=1	0.2238	4.467	0.01055	4.7492		0.00546	0.00346	0.953												toomuch1:PartEmoPost6not:strata(tgroup)tgroup=1	0.5662	1.7663	0.06141	5.2195		-0.0525	0.317062	0.573
toomuch1:PartEmoPost6absent:strata(tgroup)tgroup=1	0.1081	9.2501	0.006352	1.84		-0.072	0.5977	0.439		toomuch1:PartEmoPost6not:strata(tgroup)tgroup=1	0.8267	1.21	0.03538	19.3165		0.11306	1.46935	0.225												toomuch1:PartEmoPost6absent:strata(tgroup)tgroup=1	2.0911	0.4782	0.19754	22.1364		0.0951	1.02552	0.311
toomuch1:PartEmoPost6help:strata(tgroup)tgroup=2	0.1909	5.237	0.022441	1.6247		-0.0409	0.193	0.66		toomuch1:PartEmoPost6help:strata(tgroup)tgroup=2	0.3954	2.529	0.03495	4.4725		0.05486	0.34766	0.555												toomuch1:PartEmoPost6help:strata(tgroup)tgroup=1	1.5497	0.6453	0.49057	4.8956		-0.00206	0.000487	0.982
toomuch1:PartEmoPost6not:strata(tgroup)tgroup=2	0.483	2.0705	0.0241	9.6788		-0.0734	0.6255	0.429		toomuch1:PartEmoPost6absent:strata(tgroup)tgroup=2	2.0705	0.483	0.10332	41.4941		0.07338	0.62551	0.429												toomuch1:PartEmoPost6not:strata(tgroup)tgroup=2	5.237	0.1909	0.61548	44.5614		0.04091	0.192962	0.66
toomuch1:PartEmoPost6absent:strata(tgroup)tgroup=2	NA	NA	NA	NA		NA	NaN	NaN		toomuch1:PartEmoPost6not:strata(tgroup)tgroup=2	NA	NA	NA	NA		NA	NaN	NaN												toomuch1:PartEmoPost6absent:strata(tgroup)tgroup=2	2.5293	0.3954	0.22359	28.6124		-0.05486	0.347655	0.555
						NA	7.4289	0.964								NA	7.42889	0.964												toomuch1:PartEmoPost6help:strata(tgroup)tgroup=2	NA	NA	NA	NA		NA	NaN	NaN
R2
McFadden	Cox & Snell
0.0496765	0.10535
Base PRACTICAL interaction model - ref is partner absent, split at 5 w										SECOND PRACTICAL MODEL - ref is partner not helpful, split at 5 w										not run - combined with not helpfpul										fourth EMOTION interaction model - ref is partner helpful, split at 5 w										Main effects
	n=	1042,	number	of	events=	115					n=	1042,	number	of	events=	115															n=	1042,	number	of	events=	115					HAZARD RATIO					95% CI
	(1	observation	deleted	due	to	missingness)					(1	observation	deleted	due	to	missingness)															(1	observation	deleted	due	to	missingness)				Helpful	coef	exp(coef)	se(coef)	z	Pr(>|z|)	2.5	97.5
	HAZARD RATIO					95% CI					HAZARD RATIO					95% CI															HAZARD RATIO					95% CI				< 5 weeks	-1.388	0.2495	0.3818	-3.636	0.000277	0.118085	0.527355
	coef	exp(coef)	se(coef)	z	Pr(>|z|)	2.5	97.5				coef	exp(coef)	se(coef)	z	Pr(>|z|)	2.5	97.5														coef	exp(coef)	se(coef)	z	Pr(>|z|)	2.5	97.5			> 5 weeks	-1.424	0.2407	0.4452	-3.199	0.00138	0.100597	0.576063
toomuch1	0.8127	2.254	1.226	0.663	0.507484	0.203797	24.9279			toomuch1	0.2783	1.321	5590	0	0.99996	0	Inf													toomuch1	-1.424	0.2407	0.4452	-3.199	0.00138	0.100597	0.576063				HAZARD RATIO					95% CI
planned1	-1.005	0.366	0.2763	-3.639	0.000274	0.212951	0.62889			planned1	-1.005	0.3659	0.2762	-3.639	0.000274	0.212951	0.62889													planned1	-1.005	0.366	0.2763	-3.639	0.000274	0.212951	0.62889			Not helpful	coef	exp(coef)	se(coef)	z	Pr(>|z|)	2.5	97.5
uniedu1	-0.6824	0.5054	0.215	-3.174	0.001504	0.33163	0.77028			uniedu1	-0.6824	0.5054	0.215	-3.174	0.001504	0.33163	0.77028													uniedu1	-0.6824	0.5054	0.215	-3.174	0.001504	0.33163	0.77028			< 5 weeks	1.72	5.582	1.231	1.397	0.162443	0.500016	62.3156
multi1	-0.5712	0.5649	0.2098	-2.722	0.006483	0.374424	0.852194			multi1	-0.5712	0.5649	0.2098	-2.722	0.006483	0.374424	0.852194													multi1	-0.5712	0.5649	0.2098	-2.722	0.006483	0.374424	0.852194			> 5 weeks	0.2783	1.321	5590	0	0.99996	0	Inf
PartHelpful_PractPost6help:strata(tgroup)tgroup=1	-0.7205	0.4865	0.3161	-2.28	0.02262	0.261842	0.903856			PartHelpful_PractPost6help:strata(tgroup)tgroup=1	0.327	1.387	1.012	0.323	0.746633	0.190792	10.0796													PartHelpful_PractPost6not:strata(tgroup)tgroup=1	-0.327	0.7211	1.012	-0.323	0.746633	0.0992106	5.24131				HAZARD RATIO					95% CI
PartHelpful_PractPost6not:strata(tgroup)tgroup=1	-1.048	0.3508	1.038	-1.009	0.312968	0.0458549	2.68381			PartHelpful_PractPost6absent:strata(tgroup)tgroup=1	1.048	2.851	1.038	1.009	0.312968	0.372605	21.8079													PartHelpful_PractPost6absent:strata(tgroup)tgroup=1	0.7205	2.056	0.3161	2.28	0.02262	1.10637	3.8191			Absent	coef	exp(coef)	se(coef)	z	Pr(>|z|)	2.5	97.5
PartHelpful_PractPost6absent:strata(tgroup)tgroup=1	NA	NA	0	NA	NA	NA	NA			PartHelpful_PractPost6not:strata(tgroup)tgroup=1	NA	NA	0	NA	NA	NA	NA													PartHelpful_PractPost6help:strata(tgroup)tgroup=1	NA	NA	0	NA	NA	NA	NA			< 5 weeks	-2.286	0.1016	1.04	-2.199	0.027884	0.0132444	0.780015
PartHelpful_PractPost6help:strata(tgroup)tgroup=2	1.431	4.182	1.017	1.407	0.15937	0.570054	30.6771			PartHelpful_PractPost6help:strata(tgroup)tgroup=2	15.81	7361000	2537	0.006	0.995028	0	Inf													PartHelpful_PractPost6not:strata(tgroup)tgroup=2	-15.81	1.359e-07	2537	-0.006	0.995028	0	Inf			> 5 weeks	0.8127	2.254	1.226	0.663	0.507484	0.203797	24.9279
PartHelpful_PractPost6not:strata(tgroup)tgroup=2	-14.38	5.681e-07	2537	-0.006	0.995477	0	Inf			PartHelpful_PractPost6absent:strata(tgroup)tgroup=2	14.38	1760000	2537	0.006	0.995477	0	Inf													PartHelpful_PractPost6absent:strata(tgroup)tgroup=2	-1.431	0.2391	1.017	-1.407	0.15937	0.0325976	1.75422
PartHelpful_PractPost6absent:strata(tgroup)tgroup=2	NA	NA	0	NA	NA	NA	NA			PartHelpful_PractPost6not:strata(tgroup)tgroup=2	NA	NA	0	NA	NA	NA	NA													PartHelpful_PractPost6help:strata(tgroup)tgroup=2	NA	NA	0	NA	NA	NA	NA
toomuch1:PartHelpful_PractPost6help:strata(tgroup)tgroup=1	-2.201	0.1107	1.284	-1.715	0.086408	0.00894691	1.37006	0.249518		toomuch1:PartHelpful_PractPost6help:strata(tgroup)tgroup=1	-1.666	0.1889	5590	0	0.999762	0	Inf													toomuch1:PartHelpful_PractPost6not:strata(tgroup)tgroup=1	3.144	23.19	1.309	2.402	0.016293	1.78394	301.404	5.58183
toomuch1:PartHelpful_PractPost6not:strata(tgroup)tgroup=1	0.9069	2.477	1.736	0.522	0.601446	0.0824077	74.4271	5.58316		toomuch1:PartHelpful_PractPost6absent:strata(tgroup)tgroup=1	-2.565	0.07695	5590	0	0.999634	0	Inf													toomuch1:PartHelpful_PractPost6absent:strata(tgroup)tgroup=1	-0.8622	0.4222	1.13	-0.763	0.445587	0.0460663	3.86988	0.101624
toomuch1:PartHelpful_PractPost6absent:strata(tgroup)tgroup=1	-3.099	0.04509	1.605	-1.93	0.053575	0.00193882	1.04885	0.101633		toomuch1:PartHelpful_PractPost6not:strata(tgroup)tgroup=1	1.441	4.226	5590	0	0.999794	0	Inf													toomuch1:PartHelpful_PractPost6help:strata(tgroup)tgroup=1	0.03597	1.037	0.5861	0.061	0.951061	0.328667	3.26955	0.249606
toomuch1:PartHelpful_PractPost6help:strata(tgroup)tgroup=2	-2.237	0.1068	1.304	-1.715	0.086265	0.00829276	1.37553	0.240727		toomuch1:PartHelpful_PractPost6help:strata(tgroup)tgroup=2	-1.702	0.1822	5590	0	0.999757	0	Inf													toomuch1:PartHelpful_PractPost6not:strata(tgroup)tgroup=2	1.702	5.487	5590	0	0.999757	0	Inf	1.32072
toomuch1:PartHelpful_PractPost6not:strata(tgroup)tgroup=2	-0.5344	0.586	5590	0	0.999924	0	Inf	1.32084		toomuch1:PartHelpful_PractPost6absent:strata(tgroup)tgroup=2	0.5344	1.706	5590	0	0.999924	0	Inf													toomuch1:PartHelpful_PractPost6absent:strata(tgroup)tgroup=2	2.237	9.363	1.304	1.715	0.086265	0.726991	120.587	2.25367
---										---																				---
	SURVIVAL		0.95		VIF	proportional hazards					SURVIVAL		0.95		VIF	proportional hazards															SURVIVAL		0.95		VIF	proportional hazards
	exp(coef)	exp(-coef)	2.5	97.5	GVIF	rho	chisq	p			exp(coef)	exp(-coef)	2.5	97.5	GVIF	rho	chisq	p													exp(coef)	exp(-coef)	2.5	97.5	GVIF	rho	chisq	p
toomuch1	2.254	0.4437	0.203797	24.9279	1.15457	-0.00271	0.000846	0.977		toomuch1	1.321	0.7571	0	Inf		-0.10583	7.05e-10	1												toomuch1	0.2407	4.154	0.1006	0.5761		-0.0206	0.0492	0.824
planned1	0.366	2.733	0.212951	0.6289	1.02393	0.09414	1.08	0.3		planned1	0.366	2.733	0.213	0.6289		0.09414	1.08	0.3												planned1	0.366	2.733	0.21295	0.6289		0.09414	1.08	0.3
uniedu1	0.5054	1.979	0.33163	0.7703	1.00815	0.10564	1.3	0.254		uniedu1	0.5054	1.979	0.3316	0.7703		0.10564	1.3	0.254												uniedu1	0.5054	1.979	0.33163	0.7703		0.10564	1.3	0.254
multi1	0.5649	1.77	0.374424	0.8522	1.01325	-0.1026	1.22	4.38429		multi1	0.5649	1.77	0.3744	0.8522		-0.1026	1.22	0.268												multi1	0.5649	1.77	0.37442	0.8522		-0.1026	1.22	0.268
PartHelpful_PractPost6help:strata(tgroup)tgroup=1	0.4865	2.056	0.261842	0.9039	1.38492	0.06688	0.531	5.09271		PartHelpful_PractPost6help:strata(tgroup)tgroup=1	1.387	0.7211	0.1908	10.0796		0.09715	1.06	0.303												PartHelpful_PractPost6not:strata(tgroup)tgroup=1	0.7211	1.387	0.09921	5.2413		-0.09715	1.06	0.303
PartHelpful_PractPost6not:strata(tgroup)tgroup=1	0.3508	2.851	0.045855	2.6838		-0.07327	0.611	7.06193		PartHelpful_PractPost6absent:strata(tgroup)tgroup=1	2.851	0.3508	0.3726	21.8079		0.07327	0.611	0.434												PartHelpful_PractPost6absent:strata(tgroup)tgroup=1	2.056	0.4865	1.10637	3.8191		-0.06688	0.531	0.466
PartHelpful_PractPost6absent:strata(tgroup)tgroup=1	NA	NA	NA	NA		NA	NaN	#VALUE!		PartHelpful_PractPost6not:strata(tgroup)tgroup=1	NA	NA	NA	NA		NA	NaN	NaN												PartHelpful_PractPost6help:strata(tgroup)tgroup=1	NA	NA	NA	NA		NA	NaN	NaN
PartHelpful_PractPost6help:strata(tgroup)tgroup=2	4.182	0.2391	0.570054	30.6771		-0.02415	0.0674	0.592251		PartHelpful_PractPost6help:strata(tgroup)tgroup=2	7361000	1.359e-07	0	Inf		0.60292	1.74e-07	1												PartHelpful_PractPost6not:strata(tgroup)tgroup=2	1.359e-07	7361000	0	Inf		-0.60292	1.74e-07	1
PartHelpful_PractPost6not:strata(tgroup)tgroup=2	5.681e-07	1760000	0	Inf		-0.124	2.71e-07	1		PartHelpful_PractPost6absent:strata(tgroup)tgroup=2	1760000	5.681e-07	0	Inf		0.124	2.71e-07	1												PartHelpful_PractPost6absent:strata(tgroup)tgroup=2	0.2391	4.182	0.0326	1.7542		0.02415	0.0674	0.795
PartHelpful_PractPost6absent:strata(tgroup)tgroup=2	NA	NA	NA	NA		NA	NaN	NaN		PartHelpful_PractPost6not:strata(tgroup)tgroup=2	NA	NA	NA	NA		NA	NaN	NaN												PartHelpful_PractPost6help:strata(tgroup)tgroup=2	NA	NA	NA	NA		NA	NaN	NaN
toomuch1:PartHelpful_PractPost6help:strata(tgroup)tgroup=1	0.1107	9.032	0.008947	1.3701	1.4528	-0.0205	0.0484	0.826		toomuch1:PartHelpful_PractPost6help:strata(tgroup)tgroup=1	0.1889	5.293	0	Inf		-0.04029	9.21e-10	1												toomuch1:PartHelpful_PractPost6not:strata(tgroup)tgroup=1	23.19	0.04313	1.78394	301.404		0.12639	1.79	0.181
toomuch1:PartHelpful_PractPost6not:strata(tgroup)tgroup=1	2.477	0.4038	0.082408	74.4271		0.09125	0.942	0.332		toomuch1:PartHelpful_PractPost6absent:strata(tgroup)tgroup=1	0.07695	13	0	Inf		0.07499	2.22e-08	1												toomuch1:PartHelpful_PractPost6absent:strata(tgroup)tgroup=1	0.4222	2.368	0.04607	3.8699		0.06482	0.479	0.489
toomuch1:PartHelpful_PractPost6absent:strata(tgroup)tgroup=1	0.04509	22.18	0.001939	1.0489		0.04184	0.201	0.654		toomuch1:PartHelpful_PractPost6not:strata(tgroup)tgroup=1	4.226	0.2366	0	Inf		0.13695	1.03e-07	1												toomuch1:PartHelpful_PractPost6help:strata(tgroup)tgroup=1	1.037	0.9647	0.32867	3.2695		-0.03484	0.14	0.708
toomuch1:PartHelpful_PractPost6help:strata(tgroup)tgroup=2	0.1068	9.363	0.008293	1.3755		-0.00451	0.00234	0.961		toomuch1:PartHelpful_PractPost6help:strata(tgroup)tgroup=2	0.1823	5.487	0	Inf		0.01013	7.9e-11	1												toomuch1:PartHelpful_PractPost6not:strata(tgroup)tgroup=2	5.487	0.1823	0	Inf		-0.01013	7.9e-11	1
toomuch1:PartHelpful_PractPost6not:strata(tgroup)tgroup=2	0.586	1.706	0	Inf		-0.00857	4.07e-10	1		toomuch1:PartHelpful_PractPost6absent:strata(tgroup)tgroup=2	1.706	0.586	0	Inf		0.00857	4.07e-10	1												toomuch1:PartHelpful_PractPost6absent:strata(tgroup)tgroup=2	9.363	0.1068	0.72699	120.587		0.00451	0.00234	0.961
toomuch1:PartHelpful_PractPost6absent:strata(tgroup)tgroup=2	NA	NA	NA	NA		NA	NaN	NaN		toomuch1:PartHelpful_PractPost6not:strata(tgroup)tgroup=2	NA	NA	NA	NA		NA	NaN	NaN												toomuch1:PartHelpful_PractPost6help:strata(tgroup)tgroup=2	NA	NA	NA	NA		NA	NaN	NaN
						NA	7.68	0.958								NA	7.68	0.958																		NA	7.68	0.958
R2
McFadden	Cox & Snell
0.0542972	0.114566
Base INFO interaction model - ref is partner absent,										SECOND INFO MODEL - ref is partner not helpful										third INFO MODEL - ref is partner neither										fourth EMOTION interaction model - ref is partner helpful										Main effects
	n=	565,	number	of	events=	115					n=	565,	number	of	events=	115					n=	565,	number	of	events=	115					n=	565,	number	of	events=	115
	(1	observation	deleted	due	to	missingness)					(1	observation	deleted	due	to	missingness)					(1	observation	deleted	due	to	missingness)					(1	observation	deleted	due	to	missingness)
	HAZARD RATIO					95% CI					HAZARD RATIO					95% CI					HAZARD RATIO					95% CI					HAZARD RATIO					95% CI
	coef	exp(coef)	se(coef)	z	Pr(>|z|)	2.5	97.5				coef	exp(coef)	se(coef)	z	Pr(>|z|)	2.5	97.5				coef	exp(coef)	se(coef)	z	Pr(>|z|)	2.5	97.5				coef	exp(coef)	se(coef)	z	Pr(>|z|)	2.5	97.5
toomuch1	-0.80779	0.44584	0.47723	-1.693	0.090518	0.174971	1.13605			toomuch1	1.1429	3.13586	1.23081	0.929	0.353106	0.28099	34.9964			toomuch1	-2.0685	0.1264	1.0367	-1.995	0.046004	0.0165668	0.963977			toomuch1	-1.39523	0.24778	0.32833	-4.249	2.14e-05	0.130191	0.471563
PartHelpful_InfoPost5neither	0.49628	1.6426	0.35691	1.39	0.164385	0.816067	3.30626			PartHelpful_InfoPost5absent	0.14198	1.15256	0.74923	0.19	0.849696	0.26541	5.00505			PartHelpful_InfoPost5not	-0.6383	0.5282	0.7561	-0.844	0.398598	0.120003	2.32497			PartHelpful_InfoPost5neither	0.44185	1.55559	0.28945	1.527	0.126874	0.882098	2.74329
PartHelpful_InfoPost5not	-0.14198	0.86764	0.74923	-0.19	0.849696	0.199798	3.76776			PartHelpful_InfoPost5neither	0.63826	1.89319	0.75612	0.844	0.398598	0.430112	8.33311			PartHelpful_InfoPost5absent	-0.4963	0.6088	0.3569	-1.39	0.164385	0.302456	1.22539			PartHelpful_InfoPost5not	-0.19641	0.82167	0.72125	-0.272	0.785377	0.19988	3.37778
PartHelpful_InfoPost5help	0.05443	1.05594	0.27446	0.198	0.842807	0.616616	1.80826			PartHelpful_InfoPost5help	0.19641	1.21703	0.72125	0.272	0.785377	0.296053	5.00301			PartHelpful_InfoPost5help	-0.4419	0.6428	0.2894	-1.527	0.126874	0.364526	1.13366			PartHelpful_InfoPost5absent	-0.05443	0.94703	0.27446	-0.198	0.842807	0.553019	1.62176
planned1	-1.02925	0.35728	0.27385	-3.758	0.000171	0.208882	0.611094			planned1	-1.02925	0.35728	0.27385	-3.758	0.000171	0.208882	0.611094			planned1	-1.0292	0.3573	0.2739	-3.758	0.000171	0.208882	0.611094			planned1	-1.02925	0.35728	0.27385	-3.758	0.000171	0.208882	0.611094
multi1	-0.56935	0.56589	0.20932	-2.72	0.006527	0.37546	0.85291			multi1	-0.56935	0.56589	0.20932	-2.72	0.006527	0.37546	0.85291			multi1	-0.5694	0.5659	0.2093	-2.72	0.006527	0.37546	0.85291			multi1	-0.56935	0.56589	0.20932	-2.72	0.006527	0.37546	0.85291
uniedu1	-0.62794	0.53369	0.21656	-2.9	0.003736	0.349102	0.815874			uniedu1	-0.62794	0.53369	0.21656	-2.9	0.003736	0.349102	0.815874			uniedu1	-0.6279	0.5337	0.2166	-2.9	0.003736	0.349102	0.815874			uniedu1	-0.62794	0.53369	0.21656	-2.9	0.003736	0.349102	0.815874
toomuch1:PartHelpful_InfoPost5neither	-1.26073	0.28345	1.14442	-1.102	0.270621	0.030084	2.67057			toomuch1:PartHelpful_InfoPost5absent	-1.95069	0.14218	1.32026	-1.478	0.139541	0.0106909	1.89076			toomuch1:PartHelpful_InfoPost5not	3.2114	24.8145	1.6086	1.996	0.04589	1.06037	580.704			toomuch1:PartHelpful_InfoPost5neither	-0.6733	0.51002	1.0886	-0.618	0.536247	0.0603913	4.30733
toomuch1:PartHelpful_InfoPost5not	1.95069	7.03356	1.32026	1.478	0.139541	0.528889	93.5376			toomuch1:PartHelpful_InfoPost5neither	-3.21143	0.0403	1.60861	-1.996	0.04589	0.00172205	0.943071			toomuch1:PartHelpful_InfoPost5absent	1.2607	3.528	1.1444	1.102	0.270621	0.374452	33.2402			toomuch1:PartHelpful_InfoPost5not	2.53813	12.656	1.27225	1.995	0.046043	1.04558	153.192
toomuch1:PartHelpful_InfoPost5help	-0.58744	0.55575	0.57763	-1.017	0.309163	0.179143	1.72408			toomuch1:PartHelpful_InfoPost5help	-2.53813	0.07901	1.27225	-1.995	0.046043	0.00652776	0.956407			toomuch1:PartHelpful_InfoPost5help	0.6733	1.9607	1.0886	0.618	0.536247	0.232162	16.5587			toomuch1:PartHelpful_InfoPost5absent	0.58744	1.79937	0.57763	1.017	0.309163	0.580019	5.58213
---										---										---	SURVIVAL		0.95		VIF	proportional hazards				---	SURVIVAL		0.95		VIF	proportional hazards
	exp(coef)	exp(-coef)	2.5	97.5	GVIF	rho	chisq	p			exp(coef)	exp(-coef)	2.5	97.5	GVIF	rho	chisq	p			exp(coef)	exp(-coef)	2.5	97.5	GVIF	rho	chisq	p			exp(coef)	exp(-coef)	2.5	97.5	GVIF	rho	chisq	p
toomuch1	0.4458	2.2429	0.17497	1.1361	1.8995	0.1516	2.5956	0.1072		toomuch1	3.13586	0.3189	0.28099	34.9964		-0.00142	0.00023	0.988		toomuch1	0.1264	7.9131	0.01657	0.964		0.0806	0.7488	0.387		toomuch1	0.2478	4.03589	0.13019	0.4716	-0.06518	0.49528	0.4816
PartHelpful_InfoPost5neither	1.6426	0.6088	0.81607	3.3063	1.13855	0.2301	6.3143	0.012		PartHelpful_InfoPost5absent	1.15256	0.8676	0.26541	5.0051		-0.04717	0.25346	0.615		PartHelpful_InfoPost5not	0.5282	1.8932	0.12	2.325		-0.064	0.4723	0.492		PartHelpful_InfoPost5neither	1.5556	0.64284	0.8821	2.7433	0.15042	2.62973	0.1049
PartHelpful_InfoPost5not	0.8676	1.1526	0.1998	3.7678		0.0472	0.2535	0.6146		PartHelpful_InfoPost5neither	1.89319	0.5282	0.430112	8.3331		0.06403	0.47235	0.492		PartHelpful_InfoPost5absent	0.6088	1.6426	0.30246	1.2254		-0.2301	6.3143	0.012		PartHelpful_InfoPost5not	0.8217	1.21703	0.19988	3.3778	-0.00655	0.00486	0.9444
PartHelpful_InfoPost5help	1.0559	0.947	0.61662	1.8083		0.1452	2.4259	0.1193		PartHelpful_InfoPost5help	1.21703	0.8217	0.296053	5.003		0.00655	0.00486	0.944		PartHelpful_InfoPost5help	0.6428	1.5556	0.36453	1.1337		-0.1504	2.6297	0.105		PartHelpful_InfoPost5absent	0.947	1.05594	0.55302	1.6218	-0.14522	2.42593	0.1193
planned1	0.3573	2.799	0.20888	0.6111	1.01559	0.1398	2.2963	0.1297		planned1	0.35728	2.799	0.208882	0.6111		0.13975	2.29626	0.13		planned1	0.3573	2.799	0.20888	0.6111		0.1398	2.2963	0.13		planned1	0.3573	2.79895	0.20888	0.6111	0.13975	2.29626	0.1297
multi1	0.5659	1.7671	0.37546	0.8529	1.00589	-0.0877	0.8899	0.3455		multi1	0.56589	1.7671	0.37546	0.8529		-0.08767	0.88988	0.346		multi1	0.5659	1.7671	0.37546	0.8529		-0.0877	0.8899	0.346		multi1	0.5659	1.76712	0.37546	0.8529	-0.08767	0.88988	0.3455
uniedu1	0.5337	1.8738	0.3491	0.8159	1.01936	0.1254	1.817	0.1777		uniedu1	0.53369	1.8738	0.349102	0.8159		0.12541	1.81696	0.178		uniedu1	0.5337	1.8738	0.3491	0.8159		0.1254	1.817	0.178		uniedu1	0.5337	1.87375	0.3491	0.8159	0.12541	1.81696	0.1777
toomuch1:PartHelpful_InfoPost5neither	0.2834	3.528	0.03008	2.6706	1.34515	0.0105	0.0125	0.9108		toomuch1:PartHelpful_InfoPost5absent	0.14218	7.0336	0.010691	1.8908		0.05621	0.35578	0.551		toomuch1:PartHelpful_InfoPost5not	24.8145	0.0403	1.06037	580.704		-0.053	0.324	0.569		toomuch1:PartHelpful_InfoPost5neither	0.51	1.96069	0.06039	4.3073	0.09616	1.07392	0.3001
toomuch1:PartHelpful_InfoPost5not	7.0336	0.1422	0.52889	93.5376		-0.0562	0.3558	0.5509		toomuch1:PartHelpful_InfoPost5neither	0.0403	24.8145	0.001722	0.9431		0.05299	0.32404	0.569		toomuch1:PartHelpful_InfoPost5absent	3.528	0.2834	0.37445	33.2402		-0.0105	0.0125	0.911		toomuch1:PartHelpful_InfoPost5not	12.656	0.07901	1.04558	153.192	0.01564	0.02788	0.8674
toomuch1:PartHelpful_InfoPost5help	0.5557	1.7994	0.17914	1.7241		-0.1624	2.9967	0.0834		toomuch1:PartHelpful_InfoPost5help	0.07901	12.656	0.006528	0.9564		-0.01564	0.02788	0.867		toomuch1:PartHelpful_InfoPost5help	1.9607	0.51	0.23216	16.5587		-0.0962	1.0739	0.3		toomuch1:PartHelpful_InfoPost5absent	1.7994	0.55575	0.58002	5.5821	0.16237	2.99666	0.0834
						NA	14.3685	0.1568								NA	14.3685	0.157								NA	14.3685	0.157							NA	14.3685	0.1568
R2
McFadden	Cox & Snell
0.045886	0.0977182
BLOCK MASTITS MODELS
Base Emotional interaction model - ref is partner absent										second EMOTION interaction model - ref is partner not helpful										not run - combined with not helpfpul										fourth EMOTION interaction model - ref is helpful
	n=	565,	number	of	events=	115					n=	565,	number	of	events=	115															n=	565,	number	of	events=	115
	(1	observation	deleted	due	to	missingness)					(1	observation	deleted	due	to	missingness)															(1	observation	deleted	due	to	missingness)
	HAZARD RATIO					95% CI					HAZARD RATIO					95% CI															HAZARD RATIO					95% CI
	coef	exp(coef)	se(coef)	z	Pr(>|z|)	2.5	97.5				coef	exp(coef)	se(coef)	z	Pr(>|z|)	2.5	97.5														coef	exp(coef)	se(coef)	z	Pr(>|z|)	2.5	97.5
blockmas1	-2.52367	0.08016	1.03651	-2.435	0.0149	0.0105125	0.611306			blockmas1	-0.1834	0.8325	0.8196	-0.224	0.823	0.167009	4.1494													blockmas1	-1.0072	0.3652	0.2546	-3.955	7.64e-05	0.221724	0.601614
PartEmoPost6help	-0.24829	0.78013	0.28598	-0.868	0.3853	0.445394	1.36644			PartEmoPost6absent	-0.3358	0.7148	0.4591	-0.731	0.4645	0.290644	1.75779													PartEmoPost6not	0.5841	1.7934	0.3988	1.464	0.1431	0.820669	3.91894
PartEmoPost6not	0.3358	1.39906	0.45912	0.731	0.4645	0.568896	3.44063			PartEmoPost6help	-0.5841	0.5576	0.3988	-1.464	0.1431	0.255171	1.21852													PartEmoPost6absent	0.2483	1.2818	0.286	0.868	0.3853	0.731828	2.24521
planned1	-1.15008	0.31661	0.27245	-4.221	2.43e-05	0.185618	0.540053			planned1	-1.1501	0.3166	0.2725	-4.221	2.43e-05	0.185618	0.540053													planned1	-1.1501	0.3166	0.2724	-4.221	2.43e-05	0.185618	0.540053
multi1	-0.56581	0.5679	0.21369	-2.648	0.0081	0.373577	0.863302			multi1	-0.5658	0.5679	0.2137	-2.648	0.0081	0.373577	0.863302													multi1	-0.5658	0.5679	0.2137	-2.648	0.0081	0.373577	0.863302
uniedu1	-0.49256	0.61106	0.21507	-2.29	0.022	0.400885	0.931429			uniedu1	-0.4926	0.6111	0.2151	-2.29	0.022	0.400885	0.931429													uniedu1	-0.4926	0.6111	0.2151	-2.29	0.022	0.400885	0.931429
blockmas1:PartEmoPost6help	1.51644	4.55599	1.0681	1.42	0.1557	0.561584	36.9615			blockmas1:PartEmoPost6absent	-2.3403	0.0963	1.3241	-1.767	0.0772	0.00718633	1.29043													blockmas1:PartEmoPost6not	0.8239	2.2793	0.8562	0.962	0.3359	0.425614	12.2061
blockmas1:PartEmoPost6not	2.3403	10.3844	1.32414	1.767	0.0772	0.774937	139.153			blockmas1:PartEmoPost6help	-0.8239	0.4387	0.8562	-0.962	0.3359	0.081926	2.34954													blockmas1:PartEmoPost6absent	-1.5164	0.2195	1.0681	-1.42	0.1557	0.0270552	1.78068
---										---																				---
	exp(coef)	exp(-coef)	2.5	97.5	GVIF	rho	chisq	p			exp(coef)	exp(-coef)	2.5	97.5	GVIF	rho	chisq	p													exp(coef)	exp(-coef)	2.5	97.5	GVIF	rho	chisq	p
blockmas1	0.08016	12.4743	0.01051	0.6113	4.44431	-0.04964	0.28614	0.5927		blockmas1	0.8325	1.201	0.167009	4.1494		0.0917	0.96555	0.3258												blockmas1	0.3652	2.738	0.22172	0.6016		0.1752	3.61	0.0574
PartEmoPost6help	0.78013	1.2818	0.44539	1.3664	1.09534	0.13009	1.91064	0.1669		PartEmoPost6absent	0.7148	1.399	0.290644	1.7578		-0.00874	0.00876	0.9254												PartEmoPost6not	1.7934	0.5576	0.82067	3.9189		-0.0829	0.78	0.3771
PartEmoPost6not	1.39906	0.7148	0.5689	3.4406		0.00874	0.00876	0.9254		PartEmoPost6help	0.5576	1.793	0.255171	1.2185		0.08295	0.78026	0.3771												PartEmoPost6absent	1.2818	0.7801	0.73183	2.2452		-0.1301	1.911	0.1669
planned1	0.31661	3.1584	0.18562	0.5401	1.01021	0.1117	1.4445	0.2294		planned1	0.3166	3.158	0.185618	0.5401		0.1117	1.4445	0.2294												planned1	0.3166	3.1584	0.18562	0.5401		0.1117	1.445	0.2294
multi1	0.5679	1.7609	0.37358	0.8633	1.0269	-0.11529	1.51916	0.2177		multi1	0.5679	1.761	0.373577	0.8633		-0.11529	1.51916	0.2177												multi1	0.5679	1.7609	0.37358	0.8633		-0.1153	1.519	0.2177
uniedu1	0.61106	1.6365	0.40089	0.9314	1.01256	0.08163	0.78204	0.3765		uniedu1	0.6111	1.636	0.400885	0.9314		0.08163	0.78204	0.3765												uniedu1	0.6111	1.6365	0.40089	0.9314		0.0816	0.782	0.3765
blockmas1:PartEmoPost6help	4.55599	0.2195	0.56158	36.9615	2.27731	0.09008	0.9449	0.331		blockmas1:PartEmoPost6absent	0.0963	10.384	0.007186	1.2904		-0.09503	1.05455	0.3045												blockmas1:PartEmoPost6not	2.2793	0.4387	0.42561	12.2061		0.0353	0.141	0.7073
blockmas1:PartEmoPost6not	10.3844	0.0963	0.77494	139.153		0.09503	1.05455	0.3045		blockmas1:PartEmoPost6help	0.4387	2.279	0.081926	2.3495		-0.03526	0.14102	0.7073												blockmas1:PartEmoPost6absent	0.2195	4.556	0.02706	1.7807		-0.0901	0.945	0.331
						NA	13.8543	0.0856								NA	13.8543	0.0856																		NA	13.854	0.0856
R2
McFadden	Cox & Snell
0.043847	0.0935861
Base Emotional interaction model - ref is partner absent										second EMOTION interaction model - ref is partner not helpful										not run - combined with not helpfpul										fourth EMOTION interaction model - ref is helpful, split at 2.5 w										Main effects
	n=	1074,	number	of	events=	115					n=	1074,	number	of	events=	115															n=	1074,	number	of	events=	115					HAZARD RATIO					95% CI
	(1	observation	deleted	due	to	missingness)					(1	observation	deleted	due	to	missingness)															(1	observation	deleted	due	to	missingness)				Helpful	coef	exp(coef)	se(coef)	z	Pr(>|z|)	2.5	97.5
	HAZARD RATIO					95% CI					HAZARD RATIO					95% CI															HAZARD RATIO					95% CI				< 2.5 weeks	-1.619	0.1982	0.4785	-3.383	0.000717	0.0775806	0.506181
	coef	exp(coef)	se(coef)	z	Pr(>|z|)	2.5	97.5				coef	exp(coef)	se(coef)	z	Pr(>|z|)	2.5	97.5														coef	exp(coef)	se(coef)	z	Pr(>|z|)	2.5	97.5			> 2.5 weeks	-0.6921	0.5005	0.2978	-2.324	0.020137	0.279211	0.897311
blockmas1	-17.22	3.31e-08	2182	-0.008	0.9937	0	Inf			blockmas1	2.138	8.481	1.419	1.507	0.1319	0.525479	136.884													blockmas1	-0.6921	0.5005	0.2978	-2.324	0.0201	0.279211	0.897311				HAZARD RATIO					95% CI
planned1	-1.167	0.3113	0.272	-4.289	1.79e-05	0.182682	0.530633			planned1	-1.167	0.3113	0.272	-4.289	1.79e-05	0.182682	0.530633													planned1	-1.167	0.3113	0.272	-4.289	1.79e-05	0.182682	0.530633			Not helpful	coef	exp(coef)	se(coef)	z	Pr(>|z|)	2.5	97.5
uniedu1	-0.5048	0.6036	0.2144	-2.355	0.0185	0.396512	0.918887			uniedu1	-0.5048	0.6036	0.2144	-2.355	0.0185	0.396512	0.918887													uniedu1	-0.5048	0.6036	0.2144	-2.355	0.0185	0.396512	0.918887			< 2.5 weeks	-16.52	6.675e-08	9672	-0.002	0.9986	0	Inf
multi1	-0.5067	0.6025	0.209	-2.424	0.0154	0.39994	0.907556			multi1	-0.5067	0.6025	0.209	-2.424	0.0154	0.39994	0.907556													multi1	-0.5067	0.6025	0.209	-2.424	0.0154	0.39994	0.907556			> 2.5 weeks	2.138	8.481	1.419	1.507	0.1319	0.525479	136.884
PartHelpful_PractPost6not:strata(tgroup)tgroup=1	-0.9526	0.3857	1.05	-0.907	0.3644	0.0492434	3.02147			PartHelpful_PractPost6help:strata(tgroup)tgroup=1	0.2219	1.248	1.016	0.219	0.827	0.170552	9.13918													PartHelpful_PractPost6absent:strata(tgroup)tgroup=1	0.7307	2.077	0.3601	2.029	0.0424	1.02531	4.20547				HAZARD RATIO					95% CI
PartHelpful_PractPost6help:strata(tgroup)tgroup=1	-0.7307	0.4816	0.3601	-2.029	0.0424	0.237785	0.975314			PartHelpful_PractPost6absent:strata(tgroup)tgroup=1	0.9526	2.592	1.05	0.907	0.3644	0.330965	20.3073													PartHelpful_PractPost6not:strata(tgroup)tgroup=1	-0.2219	0.801	1.016	-0.219	0.827	0.109419	5.86332			Absent	coef	exp(coef)	se(coef)	z	Pr(>|z|)	2.5	97.5
PartHelpful_PractPost6absent:strata(tgroup)tgroup=1	NA	NA	0	NA	NA	NA	NA			PartHelpful_PractPost6not:strata(tgroup)tgroup=1	NA	NA	0	NA	NA	NA	NA													PartHelpful_PractPost6help:strata(tgroup)tgroup=1	NA	NA	0	NA	NA	NA	NA			< 2.5 weeks	-2.03	0.1313	1.051	-1.932	0.0533	0.0167431	1.02959
PartHelpful_PractPost6not:strata(tgroup)tgroup=2	-0.6883	0.5024	1.082	-0.636	0.5248	0.0602316	4.19119			PartHelpful_PractPost6help:strata(tgroup)tgroup=2	0.4487	1.566	1.015	0.442	0.6583	0.214396	11.4423													PartHelpful_PractPost6absent:strata(tgroup)tgroup=2	0.2396	1.271	0.4387	0.546	0.585	0.537768	3.00272			> 2.5 weeks	-17.22	3.31e-08	2182	-0.008	0.9937	0	Inf
PartHelpful_PractPost6help:strata(tgroup)tgroup=2	-0.2396	0.7869	0.4387	-0.546	0.585	0.333032	1.85954			PartHelpful_PractPost6absent:strata(tgroup)tgroup=2	0.6883	1.99	1.082	0.636	0.5248	0.238596	16.6026													PartHelpful_PractPost6not:strata(tgroup)tgroup=2	-0.4487	0.6385	1.015	-0.442	0.6583	0.0873951	4.66427
PartHelpful_PractPost6absent:strata(tgroup)tgroup=2	NA	NA	0	NA	NA	NA	NA		‘.’	PartHelpful_PractPost6not:strata(tgroup)tgroup=2	NA	NA	0	NA	NA	NA	NA													PartHelpful_PractPost6help:strata(tgroup)tgroup=2	NA	NA	0	NA	NA	NA	NA
blockmas1:PartHelpful_PractPost6not:strata(tgroup)tgroup=1	0.7012	2.016	9915	0	0.9999	0	Inf	6.67296e-08		blockmas1:PartHelpful_PractPost6help:strata(tgroup)tgroup=1	-3.756	0.02337	1.497	-2.51	0.0121	0.00124294	0.439237	0.198201												blockmas1:PartHelpful_PractPost6absent:strata(tgroup)tgroup=1	-1.338	0.2623	1.092	-1.225	0.2204	0.030852	2.23018	0.131281
blockmas1:PartHelpful_PractPost6help:strata(tgroup)tgroup=1	15.6	5986000	2182	0.007	0.9943	0	Inf	0.198137		blockmas1:PartHelpful_PractPost6absent:strata(tgroup)tgroup=1	-4.168	0.01548	1.766	-2.36	0.0183	0.00048606	0.49306	0.131286												blockmas1:PartHelpful_PractPost6not:strata(tgroup)tgroup=1	-15.83	1.334e-07	9672	-0.002	0.9987	0	Inf	6.67667e-08
blockmas1:PartHelpful_PractPost6absent:strata(tgroup)tgroup=1	15.19	3966000	2182	0.007	0.9944	0	Inf	0.131275		blockmas1:PartHelpful_PractPost6not:strata(tgroup)tgroup=1	-18.66	7.87e-09	9672	-0.002	0.9985	0	Inf	6.67455e-08												blockmas1:PartHelpful_PractPost6help:strata(tgroup)tgroup=1	-0.9266	0.3959	0.5629	-1.646	0.0997	0.131368	1.19314	0.198148
blockmas1:PartHelpful_PractPost6not:strata(tgroup)tgroup=2	19.36	256200000	2182	0.009	0.9929	0	Inf	8.48022		blockmas1:PartHelpful_PractPost6help:strata(tgroup)tgroup=2	-2.83	0.05902	1.449	-1.953	0.0508	0.00344867	1.00998	0.500549												blockmas1:PartHelpful_PractPost6absent:strata(tgroup)tgroup=2	-16.53	6.614e-08	2182	-0.008	0.994	0	Inf	3.31031e-08
blockmas1:PartHelpful_PractPost6help:strata(tgroup)tgroup=2	16.53	15120000	2182	0.008	0.994	0	Inf	0.500472		blockmas1:PartHelpful_PractPost6absent:strata(tgroup)tgroup=2	-19.36	3.903e-09	2182	-0.009	0.9929	0	Inf	3.31013e-08												blockmas1:PartHelpful_PractPost6not:strata(tgroup)tgroup=2	2.83	16.94	1.449	1.953	0.0508	0.990114	289.967	8.47847
	exp(coef)	exp(-coef)	2.5	97.5	GVIF	rho	chisq	p			exp(coef)	exp(-coef)	2.5	97.5	GVIF	rho	chisq	p													exp(coef)	exp(-coef)	2.5	97.5	GVIF	rho	chisq	p
blockmas1	3.31e-08	30210000	0	Inf	4.42854	-0.17428	1.14e-07	1		blockmas1	8.481	0.1179	0.525479	136.884		-0.0274	0.0882	0.766												blockmas1	0.5005	1.998	0.27921	0.8973		0.031192	0.114	0.736
planned1	0.3113	3.212	0.18268	0.5306	1.00761	0.10889	1.35	0.245		planned1	0.3113	3.212	0.182682	0.5306		0.1089	1.35	0.245												planned1	0.3113	3.212	0.18268	0.5306		0.108885	1.35	0.245
uniedu1	0.6036	1.657	0.39651	0.9189	1.00373	0.08961	0.943	0.331		uniedu1	0.6036	1.657	0.396512	0.9189		0.0896	0.943	0.331												uniedu1	0.6036	1.657	0.39651	0.9189		0.089605	0.943	0.331
multi1	0.6025	1.66	0.39994	0.9076	1.0085	-0.10645	1.32	0.251		multi1	0.6025	1.66	0.39994	0.9076		-0.1065	1.32	0.251												multi1	0.6025	1.66	0.39994	0.9076		-0.10645	1.32	0.251
PartHelpful_PractPost6not:strata(tgroup)tgroup=1	0.3857	2.592	0.04924	3.0215	1.1342	-0.05314	0.324	0.569		PartHelpful_PractPost6help:strata(tgroup)tgroup=1	1.248	0.801	0.170552	9.1392		0.0584	0.386	0.534												PartHelpful_PractPost6absent:strata(tgroup)tgroup=1	2.077	0.4816	1.02531	4.2055		-0.008757	0.00873	0.926
PartHelpful_PractPost6help:strata(tgroup)tgroup=1	0.4816	2.077	0.23779	0.9753	2.34056	0.00876	0.00873	0.926		PartHelpful_PractPost6absent:strata(tgroup)tgroup=1	2.592	0.3857	0.330964	20.3073		0.0531	0.324	0.569												PartHelpful_PractPost6not:strata(tgroup)tgroup=1	0.801	1.248	0.10942	5.8633		-0.058444	0.386	0.534
PartHelpful_PractPost6absent:strata(tgroup)tgroup=1	NA	NA	NA	NA		NA	NaN	NaN		PartHelpful_PractPost6not:strata(tgroup)tgroup=1	NA	NA	NA	NA		NA	NaN	NaN												PartHelpful_PractPost6help:strata(tgroup)tgroup=1	NA	NA	NA	NA		NA	NaN	NaN
PartHelpful_PractPost6not:strata(tgroup)tgroup=2	0.5024	1.99	0.06023	4.1912		-0.0359	0.149	0.699		PartHelpful_PractPost6help:strata(tgroup)tgroup=2	1.566	0.6385	0.214396	11.4423		0.0442	0.227	0.633												PartHelpful_PractPost6absent:strata(tgroup)tgroup=2	1.271	0.7869	0.53777	3.0027		-0.013926	0.0223	0.881
PartHelpful_PractPost6help:strata(tgroup)tgroup=2	0.7869	1.271	0.33303	1.8595		0.01393	0.0223	0.881		PartHelpful_PractPost6absent:strata(tgroup)tgroup=2	1.99	0.5024	0.238596	16.6026		0.0359	0.149	0.699												PartHelpful_PractPost6not:strata(tgroup)tgroup=2	0.6385	1.566	0.0874	4.6643		-0.04422	0.227	0.633
PartHelpful_PractPost6absent:strata(tgroup)tgroup=2	NA	NA	NA	NA		NA	NaN	NaN		PartHelpful_PractPost6not:strata(tgroup)tgroup=2	NA	NA	NA	NA		NA	NaN	NaN												PartHelpful_PractPost6help:strata(tgroup)tgroup=2	NA	NA	NA	NA		NA	NaN	NaN
blockmas1:PartHelpful_PractPost6not:strata(tgroup)tgroup=1	2.016	0.496	0	Inf	2.34056	0.19483	5e-08	1		blockmas1:PartHelpful_PractPost6help:strata(tgroup)tgroup=1	0.02337	42.8	0.0012429	0.4392		0.0468	0.255	0.613												blockmas1:PartHelpful_PractPost6absent:strata(tgroup)tgroup=1	0.2623	3.812	0.03085	2.2302		-0.000809	7.54e-05	0.993
blockmas1:PartHelpful_PractPost6help:strata(tgroup)tgroup=1	5986000	1.671e-07	0	Inf		0.1612	2.42e-07	1		blockmas1:PartHelpful_PractPost6absent:strata(tgroup)tgroup=1	0.01548	64.6	0.0004861	0.4931		0.0269	0.0842	0.772												blockmas1:PartHelpful_PractPost6not:strata(tgroup)tgroup=1	1.333e-07	7499000	0	Inf		0.125943	2.03e-08	1
blockmas1:PartHelpful_PractPost6absent:strata(tgroup)tgroup=1	3966000	2.521e-07	0	Inf		0.06912	1.44e-07	1		blockmas1:PartHelpful_PractPost6not:strata(tgroup)tgroup=1	7.87e-09	127100000	0	Inf		0.1017	3.87e-08	1												blockmas1:PartHelpful_PractPost6help:strata(tgroup)tgroup=1	0.3959	2.526	0.13137	1.1931		0.038939	0.173	0.677
blockmas1:PartHelpful_PractPost6not:strata(tgroup)tgroup=2	256200000	3.903e-09	0	Inf		0.01985	2.1e-08	1		blockmas1:PartHelpful_PractPost6help:strata(tgroup)tgroup=2	0.05902	16.94	0.0034487	1.01		0.0334	0.13	0.719												blockmas1:PartHelpful_PractPost6absent:strata(tgroup)tgroup=2	6.614e-08	15120000	0	Inf		-0.158153	1.48e-07	1
blockmas1:PartHelpful_PractPost6help:strata(tgroup)tgroup=2	15120000	6.614e-08	0	Inf		0.15815	1.48e-07	1		blockmas1:PartHelpful_PractPost6absent:strata(tgroup)tgroup=2	3.903e-09	256200000	0	Inf		-0.0198	2.1e-08	1												blockmas1:PartHelpful_PractPost6not:strata(tgroup)tgroup=2	16.94	0.05902	0.99011	289.966		-0.033351	0.13	0.719
						NA	6.06	0.987								NA	6.06	0.987																		NA	6.06	0.987
R2
McFadden	Cox & Snell
0.0494828	0.104962
Base INFO interaction model - ref is partner absent,										SECOND INFO MODEL - ref is partner not helpful										third INFO MODEL - ref is partner neither										fourth EMOTION interaction model - ref is partner helpful										Main effects
	n=	565,	number	of	events=	115					n=	565,	number	of	events=	115					n=	565,	number	of	events=	115					n=	565,	number	of	events=	115
	(1	observation	deleted	due	to	missingness)					(1	observation	deleted	due	to	missingness)					(1	observation	deleted	due	to	missingness)					(1	observation	deleted	due	to	missingness)
	HAZARD RATIO					95% CI					HAZARD RATIO					95% CI					HAZARD RATIO					95% CI					HAZARD RATIO					95% CI
	coef	exp(coef)	se(coef)	z	Pr(>|z|)	2.5	97.5				coef	exp(coef)	se(coef)	z	Pr(>|z|)	2.5	97.5				coef	exp(coef)	se(coef)	z	Pr(>|z|)	2.5	97.5				coef	exp(coef)	se(coef)	z	Pr(>|z|)	2.5	97.5
blockmas1	-1.28754	0.27595	0.55097	-2.337	0.01945	0.0937227	0.812481			blockmas1	2.82295	16.8265	1.24494	2.268	0.02336	1.46655	193.059			blockmas1	-0.5632	0.5694	0.5397	-1.043	0.2968	0.197695	1.64004			blockmas1	-1.30645	0.27078	0.30673	-4.259	2.05e-05	0.148432	0.493973
PartHelpful_InfoPost5not	-0.37498	0.6873	0.74535	-0.503	0.6149	0.159478	2.96208			PartHelpful_InfoPost5absent	0.37498	1.45496	0.74535	0.503	0.6149	0.337601	6.27044			PartHelpful_InfoPost5not	-0.624	0.5358	0.7702	-0.81	0.4178	0.118406	2.42446			PartHelpful_InfoPost5neither	0.27111	1.31142	0.32937	0.823	0.41045	0.687665	2.50094
PartHelpful_InfoPost5help	-0.02207	0.97817	0.26389	-0.084	0.93334	0.583161	1.64074			PartHelpful_InfoPost5help	0.3529	1.4232	0.72181	0.489	0.6249	0.345829	5.85691			PartHelpful_InfoPost5absent	-0.249	0.7796	0.3801	-0.655	0.5124	0.370052	1.64221			PartHelpful_InfoPost5not	-0.3529	0.70264	0.72181	-0.489	0.6249	0.170739	2.89161
PartHelpful_InfoPost5neither	0.24903	1.28279	0.38015	0.655	0.51241	0.608934	2.70232			PartHelpful_InfoPost5neither	0.62401	1.8664	0.77023	0.81	0.41785	0.412463	8.44549			PartHelpful_InfoPost5help	-0.2711	0.7625	0.3294	-0.823	0.4105	0.399849	1.4542			PartHelpful_InfoPost5absent	0.02207	1.02232	0.26389	0.084	0.93334	0.609483	1.71479
planned1	-1.12662	0.32413	0.27217	-4.139	3.48e-05	0.190129	0.552564			planned1	-1.12662	0.32413	0.27217	-4.139	3.48e-05	0.190129	0.552564			planned1	-1.1266	0.3241	0.2722	-4.139	3.48e-05	0.190129	0.552564			planned1	-1.12662	0.32413	0.27217	-4.139	3.48e-05	0.190129	0.552564
multi1	-0.53566	0.58528	0.21085	-2.541	0.01107	0.387161	0.884789			multi1	-0.53566	0.58528	0.21085	-2.541	0.01107	0.387161	0.884789			multi1	-0.5357	0.5853	0.2108	-2.541	0.0111	0.387161	0.884789			multi1	-0.53566	0.58528	0.21085	-2.541	0.01107	0.387161	0.884789
uniedu1	-0.53102	0.58801	0.21418	-2.479	0.01316	0.386433	0.894726			uniedu1	-0.53102	0.58801	0.21418	-2.479	0.01316	0.386433	0.894726			uniedu1	-0.531	0.588	0.2142	-2.479	0.0132	0.386433	0.894726			uniedu1	-0.53102	0.58801	0.21418	-2.479	0.01316	0.386433	0.894726
blockmas1:PartHelpful_InfoPost5not	4.11049	60.9767	1.35994	3.023	0.00251	4.24209	876.492			blockmas1:PartHelpful_InfoPost5absent	-4.11049	0.0164	1.35994	-3.023	0.00251	0.00114091	0.235733			blockmas1:PartHelpful_InfoPost5not	3.3861	29.5507	1.358	2.494	0.0126	2.0638	423.124			blockmas1:PartHelpful_InfoPost5neither	0.7433	2.10285	0.62123	1.196	0.2315	0.622329	7.10555
blockmas1:PartHelpful_InfoPost5help	-0.01891	0.98127	0.62957	-0.03	0.97604	0.285691	3.37037			blockmas1:PartHelpful_InfoPost5help	-4.1294	0.01609	1.28102	-3.224	0.00127	0.00130683	0.198165			blockmas1:PartHelpful_InfoPost5absent	-0.7244	0.4846	0.7718	-0.939	0.3479	0.10678	2.19948			blockmas1:PartHelpful_InfoPost5not	4.1294	62.1408	1.28102	3.224	0.00127	5.0463	765.21
blockmas1:PartHelpful_InfoPost5neither	0.72438	2.06346	0.77175	0.939	0.34792	0.454654	9.36508			blockmas1:PartHelpful_InfoPost5neither	-3.38611	0.03384	1.35796	-2.494	0.01265	0.00236337	0.484543			blockmas1:PartHelpful_InfoPost5help	-0.7433	0.4755	0.6212	-1.196	0.2315	0.140735	1.60687			blockmas1:PartHelpful_InfoPost5absent	0.01891	1.01909	0.62957	0.03	0.97604	0.296703	3.50029
---										---										---										---
	exp(coef)	exp(-coef)	2.5	97.5	GVIF	rho	chisq	p			exp(coef)	exp(-coef)	2.5	97.5	GVIF	rho	chisq	p			exp(coef)	exp(-coef)	2.5	97.5	GVIF	rho	chisq	p			exp(coef)	exp(-coef)	2.5	97.5	GVIF	rho	chisq	p
blockmas1	0.2759	3.6239	0.09372	0.8125	2.36292	0.1278	1.8906	0.1691		blockmas1	16.8265	0.05943	1.46655	193.059		0.07063	0.579	0.447		blockmas1	0.5694	1.7562	0.1977	1.64		0.07559	0.65415	0.4186		blockmas1	0.2708	3.69304	0.1484	0.494		0.11544	1.56	0.212
PartHelpful_InfoPost5not	0.6873	1.455	0.15948	2.9621	1.17386	0.0326	0.1216	0.7273		PartHelpful_InfoPost5absent	1.45496	0.6873	0.337601	6.2704		-0.0326	0.122	0.727		PartHelpful_InfoPost5not	0.5358	1.8664	0.1184	2.4245		-0.04811	0.26538	0.6064		PartHelpful_InfoPost5neither	1.3114	0.76253	0.6877	2.5009		0.11808	1.62	0.204
PartHelpful_InfoPost5help	0.9782	1.0223	0.58316	1.6407		0.0849	0.8131	0.3672		PartHelpful_InfoPost5help	1.4232	0.70264	0.345829	5.8569		-0.00285	0.000927	0.976		PartHelpful_InfoPost5absent	0.7796	1.28279	0.3701	1.6422		-0.16075	2.98438	0.0841		PartHelpful_InfoPost5not	0.7026	1.4232	0.1707	2.8916		0.00285	0.000927	0.976
PartHelpful_InfoPost5neither	1.2828	0.7796	0.60893	2.7023	1.00944	0.1607	2.9844	0.0841		PartHelpful_InfoPost5neither	1.8664	0.53579	0.412463	8.4455		0.04811	0.265	0.606		PartHelpful_InfoPost5help	0.7625	1.31142	0.3998	1.4542		-0.11808	1.61643	0.2036		PartHelpful_InfoPost5absent	1.0223	0.97817	0.6095	1.7148		-0.08492	0.813	0.367
planned1	0.3241	3.0852	0.19013	0.5526	1.01317	0.149	2.4669	0.1163		planned1	0.32413	3.08521	0.190129	0.5526		0.14895	2.47	0.116		planned1	0.3241	3.08521	0.1901	0.5526		0.14895	2.46693	0.1163		planned1	0.3241	3.08521	0.1901	0.5526		0.14895	2.47	0.116
multi1	0.5853	1.7086	0.38716	0.8848	1.00844	-0.1023	1.1953	0.2743		multi1	0.58528	1.70858	0.387161	0.8848		-0.10228	1.2	0.274		multi1	0.5853	1.70858	0.3872	0.8848		-0.10228	1.1953	0.2743		multi1	0.5853	1.70858	0.3872	0.8848		-0.10228	1.2	0.274
uniedu1	0.588	1.7007	0.38643	0.8947	1.52258	0.0927	1.015	0.3137		uniedu1	0.58801	1.70066	0.386433	0.8947		0.0927	1.02	0.314		uniedu1	0.588	1.70066	0.3864	0.8947		0.0927	1.01501	0.3137		uniedu1	0.588	1.70066	0.3864	0.8947		0.0927	1.02	0.314
blockmas1:PartHelpful_InfoPost5not	60.9767	0.0164	4.24209	876.492		0.013	0.0195	0.8889		blockmas1:PartHelpful_InfoPost5absent	0.0164	60.9767	0.001141	0.2357		-0.01304	0.0195	0.889		blockmas1:PartHelpful_InfoPost5not	29.5507	0.03384	2.0638	423.124		0.03502	0.14164	0.7067		blockmas1:PartHelpful_InfoPost5neither	2.1029	0.47554	0.6223	7.1056		0.00801	0.00744	0.931
blockmas1:PartHelpful_InfoPost5help	0.9813	1.0191	0.28569	3.3704		-0.0554	0.3541	0.5518		blockmas1:PartHelpful_InfoPost5help	0.01609	62.1408	0.001307	0.1982		-0.041	0.194	0.659		blockmas1:PartHelpful_InfoPost5absent	0.4846	2.06346	0.1068	2.1995		0.03868	0.17305	0.6774		blockmas1:PartHelpful_InfoPost5not	62.1408	0.01609	5.0463	765.21		0.041	0.194	0.659
blockmas1:PartHelpful_InfoPost5neither	2.0635	0.4846	0.45465	9.3651		-0.0387	0.173	0.6774		blockmas1:PartHelpful_InfoPost5neither	0.03384	29.5507	0.002363	0.4845		-0.03502	0.142	0.707		blockmas1:PartHelpful_InfoPost5help	0.4755	2.10285	0.1407	1.6069		-0.00801	0.00744	0.9313		blockmas1:PartHelpful_InfoPost5absent	1.0191	0.98127	0.2967	3.5003		0.05541	0.354	0.552
						NA	14.2504	0.1619								NA	14.3	0.162								NA	14.2504	0.1619								NA	14.3	0.162
R2
McFadden	Cox & Snell
0.0452396	0.0964104
SORE THRUSH MODELS
Base Emotional interaction model - ref is partner absent, split at 4 w										second EMOTION interaction model - ref is partner not helpful, split at 4 w										not run - combined with not helpfpul										fourth EMOTION interaction model - ref is helpful, split at 4 w										Main effects
	n=	1057,	number	of	events=	115					n=	1057,	number	of	events=	115															n=	1057,	number	of	events=	115					HAZARD RATIO					95% CI
	(1	observation	deleted	due	to	missingness)					(1	observation	deleted	due	to	missingness)															(1	observation	deleted	due	to	missingness)				Helpful	coef	exp(coef)	se(coef)	z	Pr(>|z|)	2.5	97.5
	HAZARD RATIO					95% CI					HAZARD RATIO					95% CI					HAZARD RATIO					95% CI					HAZARD RATIO					95% CI				< 4 weeks	-0.7619	0.4668	0.2966	-2.569	0.010211	0.260993	0.834822
	coef	exp(coef)	se(coef)	z	Pr(>|z|)	2.5	97.5				coef	exp(coef)	se(coef)	z	Pr(>|z|)	2.5	97.5				coef	exp(coef)	se(coef)	z	Pr(>|z|)	2.5	97.5				coef	exp(coef)	se(coef)	z	Pr(>|z|)	2.5	97.5			> 4 weeks	-1.0383	0.354	0.302	-3.438	0.000587	0.195868	0.639974
sorethr1	-1.6261	0.1967	1.0087	-1.612	0.10695	0.027237	1.42041			sorethr1	0.3091	1.3622	1.1765	0.263	0.792757	0.135773	13.6669													sorethr1	-1.0383	0.354	0.302	-3.438	0.000587	0.195868	0.639974				HAZARD RATIO					95% CI
planned1	-1.0832	0.3385	0.2813	-3.851	0.000118	0.195045	0.587519			planned1	-1.0832	0.3385	0.2813	-3.851	0.000118	0.195045	0.587519													planned1	-1.0832	0.3385	0.2813	-3.851	0.000118	0.195045	0.587519			Not helpful	coef	exp(coef)	se(coef)	z	Pr(>|z|)	2.5	97.5
uniedu1	-0.582	0.5588	0.2164	-2.69	0.007152	0.365644	0.853939			uniedu1	-0.582	0.5588	0.2164	-2.69	0.007152	0.365644	0.853939													uniedu1	-0.582	0.5588	0.2164	-2.69	0.007152	0.365644	0.853939			< 4 weeks	-1.20182	0.30065	0.92757	-1.296	0.19509	0.0488104	1.85184
multi1	-0.6296	0.5328	0.214	-2.942	0.003256	0.350278	0.810393			multi1	-0.6296	0.5328	0.214	-2.942	0.003256	0.350278	0.810393													multi1	-0.6296	0.5328	0.214	-2.942	0.003256	0.350278	0.810393			> 4 weeks	0.3091	1.3622	1.17649	0.263	0.792757	0.135773	13.6669
PartEmoPost6help:strata(tgroup)tgroup=1	-0.4209	0.6564	0.5484	-0.767	0.442785	0.224054	1.92323			PartEmoPost6absent:strata(tgroup)tgroup=1	-0.657	0.5184	0.7742	-0.849	0.396129	0.113681	2.36424													PartEmoPost6not:strata(tgroup)tgroup=1	1.0779	2.9385	0.6275	1.718	0.085839	0.859007	10.0518				HAZARD RATIO					95% CI
PartEmoPost6not:strata(tgroup)tgroup=1	0.657	1.9289	0.7742	0.849	0.396129	0.42297	8.79657			PartEmoPost6help:strata(tgroup)tgroup=1	-1.0779	0.3403	0.6275	-1.718	0.085839	0.099485	1.16413													PartEmoPost6absent:strata(tgroup)tgroup=1	0.4209	1.5234	0.5484	0.767	0.442785	0.51996	4.46321			Absent	coef	exp(coef)	se(coef)	z	Pr(>|z|)	2.5	97.5
PartEmoPost6absent:strata(tgroup)tgroup=1	NA	NA	0	NA	NA	NA	NA			PartEmoPost6not:strata(tgroup)tgroup=1	NA	NA	0	NA	NA	NA	NA													PartEmoPost6help:strata(tgroup)tgroup=1	NA	NA	0	NA	NA	NA	NA			< 4 weeks	-0.64389	0.52524	0.61789	-1.042	0.297378	0.156462	1.76325
PartEmoPost6help:strata(tgroup)tgroup=2	0.1933	1.2132	0.7424	0.26	0.794584	0.283149	5.19848			PartEmoPost6absent:strata(tgroup)tgroup=2	-0.1706	0.8432	1.2432	-0.137	0.89086	0.0737313	9.64209													PartEmoPost6not:strata(tgroup)tgroup=2	-0.0227	0.9776	1.0356	-0.022	0.982514	0.128424	7.44114			> 4 weeks	-1.62612	0.19669	1.00872	-1.612	0.10695	0.027237	1.42041
PartEmoPost6not:strata(tgroup)tgroup=2	0.1706	1.186	1.2433	0.137	0.89086	0.103712	13.5628			PartEmoPost6help:strata(tgroup)tgroup=2	0.0227	1.023	1.0356	0.022	0.982514	0.134388	7.78672													PartEmoPost6absent:strata(tgroup)tgroup=2	-0.1933	0.8242	0.7424	-0.26	0.794584	0.192364	3.5317
PartEmoPost6absent:strata(tgroup)tgroup=2	NA	NA	0	NA	NA	NA	NA			PartEmoPost6not:strata(tgroup)tgroup=2	NA	NA	0	NA	NA	NA	NA													PartEmoPost6help:strata(tgroup)tgroup=2	NA	NA	0	NA	NA	NA	NA
sorethr1:PartEmoPost6help:strata(tgroup)tgroup=1	0.8642	2.3732	1.0521	0.821	0.411392	0.301858	18.6573	0.466808		sorethr1:PartEmoPost6absent:strata(tgroup)tgroup=1	-0.953	0.3856	1.3359	-0.713	0.475622	0.0281181	5.28757	0.525264												sorethr1:PartEmoPost6not:strata(tgroup)tgroup=1	-0.1635	0.8492	0.977	-0.167	0.867099	0.12513	5.76271	0.300617
sorethr1:PartEmoPost6not:strata(tgroup)tgroup=1	0.4243	1.5285	1.3827	0.307	0.758942	0.101704	22.9724	0.300656		sorethr1:PartEmoPost6help:strata(tgroup)tgroup=1	-1.071	0.3427	1.2117	-0.884	0.376768	0.0318752	3.68374	0.466826												sorethr1:PartEmoPost6absent:strata(tgroup)tgroup=1	0.3944	1.4835	0.6868	0.574	0.565762	0.386098	5.70033	0.525159
sorethr1:PartEmoPost6absent:strata(tgroup)tgroup=1	0.9822	2.6704	1.1755	0.836	0.403404	0.26666	26.742	0.525268		sorethr1:PartEmoPost6not:strata(tgroup)tgroup=1	-1.5109	0.2207	1.474	-1.025	0.305326	0.0122797	3.96686	0.300638												sorethr1:PartEmoPost6help:strata(tgroup)tgroup=1	0.2764	1.3184	0.423	0.653	0.513443	0.575432	3.02066	0.466714
sorethr1:PartEmoPost6help:strata(tgroup)tgroup=2	0.5878	1.8	1.0525	0.558	0.576526	0.228754	14.164	0.35406		sorethr1:PartEmoPost6absent:strata(tgroup)tgroup=2	-1.9352	0.1444	1.5636	-1.238	0.215839	0.00673919	3.09373	0.196702												sorethr1:PartEmoPost6not:strata(tgroup)tgroup=2	1.3474	3.8475	1.2162	1.108	0.267887	0.354805	41.722	1.36201
sorethr1:PartEmoPost6not:strata(tgroup)tgroup=2	1.9352	6.9256	1.5636	1.238	0.215839	0.323234	148.386	1.36227		sorethr1:PartEmoPost6help:strata(tgroup)tgroup=2	-1.3474	0.2599	1.2162	-1.108	0.267887	0.0239682	2.81845	0.354036												sorethr1:PartEmoPost6absent:strata(tgroup)tgroup=2	-0.5878	0.5555	1.0525	-0.558	0.576526	0.0706016	4.3715	0.196647
	exp(coef)	exp(-coef)	2.5	97.5	GVIF	rho	chisq	p			exp(coef)	exp(-coef)	2.5	97.5	GVIF	rho	chisq	p			exp(coef)	exp(-coef)	2.5	97.5	GVIF	rho	chisq	p			exp(coef)	exp(-coef)	2.5	97.5	GVIF	rho	chisq	p
sorethr1	0.1967	5.0841	0.02724	1.4204		-0.07804	0.74254	0.389		sorethr1	1.3622	0.7341	0.135773	13.6669	0.0636	0.5007	0.479													sorethr1	0.354	2.8245	0.1959	0.64		-0.02899	0.09712	0.755
planned1	0.3385	2.9541	0.19505	0.5875		0.05528	0.38291	0.536		planned1	0.3385	2.9541	0.195045	0.5875	0.0553	0.3829	0.536													planned1	0.3385	2.9541	0.195	0.5875		0.05528	0.38291	0.536
uniedu1	0.5588	1.7896	0.36564	0.8539		0.12172	1.83863	0.175		uniedu1	0.5588	1.7896	0.365644	0.8539	0.1217	1.8386	0.175													uniedu1	0.5588	1.7896	0.3656	0.8539		0.12172	1.83863	0.175
multi1	0.5328	1.8769	0.35028	0.8104		-0.13929	2.47821	0.115		multi1	0.5328	1.8769	0.350278	0.8104	-0.1393	2.4782	0.115													multi1	0.5328	1.8769	0.3503	0.8104		-0.13929	2.47821	0.115
PartEmoPost6help:strata(tgroup)tgroup=1	0.6564	1.5234	0.22405	1.9232		-0.00615	0.00432	0.948		PartEmoPost6absent:strata(tgroup)tgroup=1	0.5184	1.9289	0.113681	2.3642	0.0861	0.9021	0.342													PartEmoPost6not:strata(tgroup)tgroup=1	2.9385	0.3403	0.859	10.0518		-0.10369	1.24183	0.265
PartEmoPost6not:strata(tgroup)tgroup=1	1.9289	0.5184	0.42297	8.7966		-0.08612	0.90207	0.342		PartEmoPost6help:strata(tgroup)tgroup=1	0.3403	2.9385	0.099485	1.1641	0.1037	1.2418	0.265													PartEmoPost6absent:strata(tgroup)tgroup=1	1.5234	0.6564	0.52	4.4632		0.00615	0.00432	0.948
PartEmoPost6absent:strata(tgroup)tgroup=1	NA	NA	NA	NA		NA	NaN	NaN		PartEmoPost6not:strata(tgroup)tgroup=1	NA	NA	NA	NA	NA	NaN	NaN													PartEmoPost6help:strata(tgroup)tgroup=1	NA	NA	NA	NA		NA	NaN	NaN
PartEmoPost6help:strata(tgroup)tgroup=2	1.2132	0.8242	0.28315	5.1985		-0.06689	0.53335	0.465		PartEmoPost6absent:strata(tgroup)tgroup=2	0.8432	1.186	0.073731	9.6421	0.0981	1.1743	0.279													PartEmoPost6not:strata(tgroup)tgroup=2	0.9776	1.023	0.1284	7.4411		-0.07057	0.60435	0.437
PartEmoPost6not:strata(tgroup)tgroup=2	1.186	0.8432	0.10371	13.5628		-0.09805	1.17429	0.279		PartEmoPost6help:strata(tgroup)tgroup=2	1.023	0.9776	0.134388	7.7867	0.0706	0.6043	0.437													PartEmoPost6absent:strata(tgroup)tgroup=2	0.8242	1.2132	0.1924	3.5317		0.06689	0.53335	0.465
PartEmoPost6absent:strata(tgroup)tgroup=2	NA	NA	NA	NA		NA	NaN	NaN		PartEmoPost6not:strata(tgroup)tgroup=2	NA	NA	NA	NA	NA	NaN	NaN													PartEmoPost6help:strata(tgroup)tgroup=2	NA	NA	NA	NA		NA	NaN	NaN
sorethr1:PartEmoPost6help:strata(tgroup)tgroup=1	2.3732	0.4214	0.30186	18.6573		0.08953	0.97014	0.325		sorethr1:PartEmoPost6absent:strata(tgroup)tgroup=1	0.3856	2.5935	0.028118	5.2876	-0.073	0.6794	0.41													sorethr1:PartEmoPost6not:strata(tgroup)tgroup=1	0.8492	1.1776	0.1251	5.7627		0.11345	1.53042	0.216
sorethr1:PartEmoPost6not:strata(tgroup)tgroup=1	1.5285	0.6542	0.1017	22.9724		0.12834	2.05843	0.151		sorethr1:PartEmoPost6help:strata(tgroup)tgroup=1	0.3427	2.9183	0.031875	3.6837	-0.0493	0.3016	0.583													sorethr1:PartEmoPost6absent:strata(tgroup)tgroup=1	1.4835	0.6741	0.3861	5.7003		-0.02313	0.06458	0.799
sorethr1:PartEmoPost6absent:strata(tgroup)tgroup=1	2.6704	0.3745	0.26666	26.742		0.04762	0.261	0.609		sorethr1:PartEmoPost6not:strata(tgroup)tgroup=1	0.2207	4.5309	0.01228	3.9669	0.0177	0.0366	0.848													sorethr1:PartEmoPost6help:strata(tgroup)tgroup=1	1.3184	0.7585	0.5754	3.0207		0.0577	0.38116	0.537
sorethr1:PartEmoPost6help:strata(tgroup)tgroup=2	1.8	0.5555	0.22875	14.164		0.0668	0.54231	0.461		sorethr1:PartEmoPost6absent:strata(tgroup)tgroup=2	0.1444	6.9256	0.006739	3.0937	-0.0957	1.1844	0.276													sorethr1:PartEmoPost6not:strata(tgroup)tgroup=2	3.8475	0.2599	0.3548	41.722		0.06849	0.5805	0.446
sorethr1:PartEmoPost6not:strata(tgroup)tgroup=2	6.9256	0.1444	0.32323	148.386		0.09567	1.18442	0.276		sorethr1:PartEmoPost6help:strata(tgroup)tgroup=2	0.2599	3.8475	0.023968	2.8185	-0.0685	0.5805	0.446													sorethr1:PartEmoPost6absent:strata(tgroup)tgroup=2	0.5555	1.8	0.0706	4.3715		-0.0668	0.54231	0.461
R2
McFadden	Cox & Snell
0.0409562	0.0876951
Base Emotional interaction model - ref is partner absent										second EMOTION interaction model - ref is partner not helpful										not run - combined with not helpfpul										fourth EMOTION interaction model - ref is helpful
	n=	565,	number	of	events=	115					n=	565,	number	of	events=	115															n=	565,	number	of	events=	115
	(1	observation	deleted	due	to	missingness)					(1	observation	deleted	due	to	missingness)															(1	observation	deleted	due	to	missingness)
	HAZARD RATIO					95% CI					HAZARD RATIO					95% CI					HAZARD RATIO					95% CI					HAZARD RATIO					95% CI
	coef	exp(coef)	se(coef)	z	Pr(>|z|)	2.5	97.5				coef	exp(coef)	se(coef)	z	Pr(>|z|)	2.5	97.5				coef	exp(coef)	se(coef)	z	Pr(>|z|)	2.5	97.5				coef	exp(coef)	se(coef)	z	Pr(>|z|)	2.5	97.5
sorethr1	-0.95696	0.38406	0.51193	-1.869	0.06158	0.140813	1.04749			sorethr1	-0.54113	0.58209	1.2416	-0.436	0.66296	0.0510666	6.63498													sorethr1	-0.89923	0.40688	0.20621	-4.361	1.3e-05	0.271608	0.609529
PartHelpful_PractPost6help	-0.39435	0.67412	0.43588	-0.905	0.3656	0.286891	1.58399			PartHelpful_PractPost6absent	0.47463	1.60742	0.82851	0.573	0.56673	0.316886	8.15371													PartHelpful_PractPost6not	-0.08028	0.92286	0.73592	-0.109	0.91314	0.218133	3.90437
PartHelpful_PractPost6not	-0.47463	0.62212	0.82851	-0.573	0.56673	0.122644	3.15571			PartHelpful_PractPost6help	0.08028	1.08359	0.73592	0.109	0.91314	0.256123	4.58436													PartHelpful_PractPost6absent	0.39435	1.48342	0.43588	0.905	0.3656	0.631316	3.48565
planned1	-1.09952	0.33303	0.27587	-3.986	6.73e-05	0.19394	0.571878			planned1	-1.09952	0.33303	0.27587	-3.986	6.73e-05	0.19394	0.571878													planned1	-1.09952	0.33303	0.27587	-3.986	6.73e-05	0.19394	0.571878
multi1	-0.60024	0.54868	0.21151	-2.838	0.00454	0.36248	0.830529			multi1	-0.60024	0.54868	0.21151	-2.838	0.00454	0.36248	0.830529													multi1	-0.60024	0.54868	0.21151	-2.838	0.00454	0.36248	0.830529
uniedu1	-0.60739	0.54477	0.21439	-2.833	0.00461	0.35787	0.829288			uniedu1	-0.60739	0.54477	0.21439	-2.833	0.00461	0.35787	0.829288													uniedu1	-0.60739	0.54477	0.21439	-2.833	0.00461	0.35787	0.829288
sorethr1:PartHelpful_PractPost6help	0.05773	1.05943	0.55089	0.105	0.91654	0.359876	3.11882			sorethr1:PartHelpful_PractPost6absent	-0.41583	0.65979	1.34913	-0.308	0.75791	0.0468845	9.28511													sorethr1:PartHelpful_PractPost6not	0.3581	1.43061	1.25939	0.284	0.77615	0.121207	16.8854
sorethr1:PartHelpful_PractPost6not	0.41583	1.51562	1.34913	0.308	0.75791	0.107699	21.329			sorethr1:PartHelpful_PractPost6help	-0.3581	0.699	1.25939	-0.284	0.77615	0.0592228	8.25032													sorethr1:PartHelpful_PractPost6absent	-0.05773	0.9439	0.55089	-0.105	0.91654	0.320634	2.77873
---										---																				---
	exp(coef)	exp(-coef)	2.5	97.5	GVIF	rho	chisq	p			exp(coef)	exp(-coef)	2.5	97.5	GVIF	rho	chisq	p			exp(coef)	exp(-coef)	2.5	97.5	GVIF	rho	chisq	p			exp(coef)	exp(-coef)	2.5	97.5	GVIF	rho	chisq	p
sorethr1	0.3841	2.6038	0.1408	1.0475	2.73372	-0.122813	1.86	0.173		sorethr1	0.5821	1.718	0.05107	6.635		0.0568	0.377	0.539												sorethr1	0.4069	2.4577	0.2716	0.6095		0.001852	0.000396	0.984
PartHelpful_PractPost6help	0.6741	1.4834	0.2869	1.584	1.44075	-0.000232	6.24e-06	0.998		PartHelpful_PractPost6absent	1.6074	0.6221	0.31689	8.1537		0.0886	0.958	0.328												PartHelpful_PractPost6not	0.9229	1.0836	0.2181	3.9044		-0.100083	1.21	0.271
PartHelpful_PractPost6not	0.6221	1.6074	0.1226	3.1557		-0.08857	0.958	0.328		PartHelpful_PractPost6help	1.0836	0.9229	0.25612	4.5844		0.1001	1.211	0.271												PartHelpful_PractPost6absent	1.4834	0.6741	0.6313	3.4856		0.000232	6.24e-06	0.998
planned1	0.333	3.0027	0.1939	0.5719	1.02188	0.090884	1	0.317		planned1	0.333	3.0027	0.19394	0.5719		0.0909	1.002	0.317												planned1	0.333	3.0027	0.1939	0.5719		0.090884	1	0.317
multi1	0.5487	1.8226	0.3625	0.8305	1.01641	-0.122808	1.82	0.178		multi1	0.5487	1.8226	0.36248	0.8305		-0.1228	1.817	0.178												multi1	0.5487	1.8226	0.3625	0.8305		-0.122808	1.82	0.178
uniedu1	0.5448	1.8356	0.3579	0.8293	1.00931	0.108874	1.44	0.23		uniedu1	0.5448	1.8356	0.35787	0.8293		0.1089	1.44	0.23												uniedu1	0.5448	1.8356	0.3579	0.8293		0.108874	1.44	0.23
sorethr1:PartHelpful_PractPost6help	1.0594	0.9439	0.3599	3.1188	1.9112	0.115044	1.63	0.202		sorethr1:PartHelpful_PractPost6absent	0.6598	1.5156	0.04688	9.2851		-0.0983	1.173	0.279												sorethr1:PartHelpful_PractPost6not	1.4306	0.699	0.1212	16.8854		0.055495	0.363	0.547
sorethr1:PartHelpful_PractPost6not	1.5156	0.6598	0.1077	21.329		0.098269	1.17	0.279		sorethr1:PartHelpful_PractPost6help	0.699	1.4306	0.05922	8.2503		-0.0555	0.363	0.547												sorethr1:PartHelpful_PractPost6absent	0.9439	1.0594	0.3206	2.7787		-0.115044	1.63	0.202
						NA	10.3	0.248								NA	10.252	0.248																		NA	10.3	0.248
R2
McFadden	Cox & Snell
0.0348981	0.0752253
Base info interaction model - ref is partner absent, split at 2.5 w										second info interaction model - ref is partner not helpful, split at 2 .5 w										not run - combined with not helpfpul										fourth info interaction model - ref is helpful, split at 2.5 w										Main effects
	n=	1057,	number	of	events=	115					n=	1057,	number	of	events=	115															n=	1057,	number	of	events=	115					HAZARD RATIO					95% CI
	(1	observation	deleted	due	to	missingness)					(1	observation	deleted	due	to	missingness)															(1	observation	deleted	due	to	missingness)				Helpful	coef	exp(coef)	se(coef)	z	Pr(>|z|)	2.5	97.5
	HAZARD RATIO					95% CI					HAZARD RATIO					95% CI					HAZARD RATIO					95% CI					HAZARD RATIO					95% CI				< 2.5 weeks	-0.5472	0.5786	0.3264	-1.677	0.093623	0.30519	1.09689
	coef	exp(coef)	se(coef)	z	Pr(>|z|)	2.5	97.5				coef	exp(coef)	se(coef)	z	Pr(>|z|)	2.5	97.5				coef	exp(coef)	se(coef)	z	Pr(>|z|)	2.5	97.5				coef	exp(coef)	se(coef)	z	Pr(>|z|)	2.5	97.5			> 2.5 weeks	-1.387	0.2498	0.3497	-3.966	7.3e-05	0.125884	0.495798
sorethr1	-0.7662	0.4648	0.7346	-1.043	0.29692	0.110145	1.96116			sorethr1	0.1475	1.159	0.7978	0.185	0.853282	0.24266	5.53541													sorethr1	-1.38699	0.24983	0.3497	-3.966	7.3e-05	0.125884	0.495798				HAZARD RATIO					95% CI
planned1	-1.0653	0.3446	0.2814	-3.786	0.000153	0.198525	0.598194			planned1	-1.0653	0.3446	0.2814	-3.786	0.000153	0.198525	0.598194													planned1	-1.06534	0.34461	0.28138	-3.786	0.000153	0.198525	0.598194			Not helpful	coef	exp(coef)	se(coef)	z	Pr(>|z|)	2.5	97.5
uniedu1	-0.6224	0.5367	0.2171	-2.867	0.004148	0.350659	0.821299			uniedu1	-0.6224	0.5367	0.2171	-2.867	0.004148	0.350659	0.821299													uniedu1	-0.6224	0.53665	0.21711	-2.867	0.004148	0.350659	0.821299			< 2.5 weeks	-1.45664	0.23302	0.68296	-2.133	0.032937	0.0611015	0.888634
multi1	-0.6068	0.5451	0.2103	-2.885	0.003908	0.360972	0.82314			multi1	-0.6068	0.5451	0.2103	-2.885	0.003908	0.360972	0.82314													multi1	-0.60679	0.5451	0.21029	-2.885	0.003908	0.360972	0.82314			> 2.5 weeks	0.14754	1.15898	0.79778	0.185	0.853282	0.24266	5.53541
PartHelpful_InfoPost6help:strata(tgroup)tgroup=1	-0.4979	0.6078	0.4542	-1.096	0.272996	0.249522	1.48047			PartHelpful_InfoPost6help:strata(tgroup)tgroup=1	-0.8242	0.4386	0.5262	-1.566	0.11729	0.15637	1.2302													PartHelpful_InfoPost6absent:strata(tgroup)tgroup=1	0.49793	1.64531	0.45423	1.096	0.272996	0.675463	4.00767				HAZARD RATIO					95% CI
PartHelpful_InfoPost6not:strata(tgroup)tgroup=1	0.3263	1.3858	0.5982	0.545	0.585504	0.42902	4.47611			PartHelpful_InfoPost6absent:strata(tgroup)tgroup=1	-0.3263	0.7216	0.5982	-0.545	0.585504	0.223408	2.3309													PartHelpful_InfoPost6not:strata(tgroup)tgroup=1	0.82418	2.28	0.52621	1.566	0.11729	0.812876	6.39509			Absent	coef	exp(coef)	se(coef)	z	Pr(>|z|)	2.5	97.5
PartHelpful_InfoPost6absent:strata(tgroup)tgroup=1	NA	NA	0	NA	NA	NA	NA			PartHelpful_InfoPost6not:strata(tgroup)tgroup=1	NA	NA	0	NA	NA	NA	NA													PartHelpful_InfoPost6help:strata(tgroup)tgroup=1	NA	NA	0	NA	NA	NA	NA			< 2.5 weeks	-0.95546	0.38464	0.51968	-1.839	0.06598	0.138899	1.06512
PartHelpful_InfoPost6help:strata(tgroup)tgroup=2	0.5145	1.6728	0.6215	0.828	0.407759	0.494816	5.65486			PartHelpful_InfoPost6help:strata(tgroup)tgroup=2	0.285	1.3297	0.7516	0.379	0.704563	0.304797	5.80121													PartHelpful_InfoPost6absent:strata(tgroup)tgroup=2	-0.51447	0.59782	0.62146	-0.828	0.407759	0.176839	2.02095			> 2.5 weeks	-0.76621	0.46477	0.73458	-1.043	0.29692	0.110145	1.96116
PartHelpful_InfoPost6not:strata(tgroup)tgroup=2	0.2295	1.258	0.9228	0.249	0.803603	0.206138	7.67678			PartHelpful_InfoPost6absent:strata(tgroup)tgroup=2	-0.2295	0.7949	0.9228	-0.249	0.803603	0.130263	4.85113													PartHelpful_InfoPost6not:strata(tgroup)tgroup=2	-0.28498	0.75203	0.75159	-0.379	0.704563	0.172378	3.28087
PartHelpful_InfoPost6absent:strata(tgroup)tgroup=2	NA	NA	0	NA	NA	NA	NA			PartHelpful_InfoPost6not:strata(tgroup)tgroup=2	NA	NA	0	NA	NA	NA	NA													PartHelpful_InfoPost6help:strata(tgroup)tgroup=2	NA	NA	0	NA	NA	NA	NA
sorethr1:PartHelpful_InfoPost6help:strata(tgroup)tgroup=1	0.219	1.2449	0.8051	0.272	0.785575	0.256928	6.03176			sorethr1:PartHelpful_InfoPost6help:strata(tgroup)tgroup=1	-0.6947	0.4992	0.8617	-0.806	0.420136	0.092214	2.70265													sorethr1:PartHelpful_InfoPost6absent:strata(tgroup)tgroup=1	0.43153	1.53962	0.62625	0.689	0.490776	0.451178	5.25384	0.384643
sorethr1:PartHelpful_InfoPost6not:strata(tgroup)tgroup=1	-0.6904	0.5014	1.0073	-0.685	0.493092	0.0696132	3.61081			sorethr1:PartHelpful_InfoPost6absent:strata(tgroup)tgroup=1	-1.103	0.3319	0.9534	-1.157	0.247326	0.0512169	2.15049													sorethr1:PartHelpful_InfoPost6not:strata(tgroup)tgroup=1	-0.06965	0.93272	0.76944	-0.091	0.927869	0.206445	4.214	0.233021
sorethr1:PartHelpful_InfoPost6absent:strata(tgroup)tgroup=1	-0.1892	0.8276	0.8965	-0.211	0.832807	0.1428	4.79614			sorethr1:PartHelpful_InfoPost6not:strata(tgroup)tgroup=1	-1.6042	0.2011	1.0373	-1.547	0.121971	0.0263266	1.53544													sorethr1:PartHelpful_InfoPost6help:strata(tgroup)tgroup=1	0.83982	2.31595	0.4772	1.76	0.078427	0.90894	5.90098	0.578594
sorethr1:PartHelpful_InfoPost6help:strata(tgroup)tgroup=2	-0.6208	0.5375	0.814	-0.763	0.445681	0.109025	2.65016			sorethr1:PartHelpful_InfoPost6help:strata(tgroup)tgroup=2	-1.5345	0.2156	0.8726	-1.759	0.078646	0.0389777	1.19209													sorethr1:PartHelpful_InfoPost6absent:strata(tgroup)tgroup=2	0.62078	1.86038	0.814	0.763	0.445681	0.377336	9.17225	0.464779
sorethr1:PartHelpful_InfoPost6not:strata(tgroup)tgroup=2	0.9137	2.4936	1.0883	0.84	0.401139	0.295427	21.0484			sorethr1:PartHelpful_InfoPost6absent:strata(tgroup)tgroup=2	-0.9137	0.401	1.0883	-0.84	0.401139	0.0475096	3.38493													sorethr1:PartHelpful_InfoPost6not:strata(tgroup)tgroup=2	1.53453	4.63913	0.87259	1.759	0.078646	0.83886	25.6557	1.15899
	exp(coef)	exp(-coef)	2.5	97.5	GVIF	rho	chisq	p			exp(coef)	exp(-coef)	2.5	97.5	GVIF	rho	chisq	p			exp(coef)	exp(-coef)	2.5	97.5	GVIF	rho	chisq	p			exp(coef)	exp(-coef)	2.5	97.5	GVIF	rho	chisq	p
sorethr1	0.4648	2.1516	0.11015	1.9612		0.0278	0.088753	0.766		sorethr1	1.159	0.8628	0.24266	5.5354		-0.05693	0.368856	0.544												sorethr1	0.2498	4.0028	0.1259	0.4958		-0.0673	0.5292	0.467
planned1	0.3446	2.9018	0.19852	0.5982		0.12693	1.83215	0.176		planned1	0.3446	2.9018	0.19852	0.5982		0.12693	1.83215	0.176												planned1	0.3446	2.9018	0.1985	0.5982		0.1269	1.8321	0.176
uniedu1	0.5367	1.8634	0.35066	0.8213		0.14118	2.44773	0.118		uniedu1	0.5367	1.8634	0.35066	0.8213		0.14118	2.44773	0.118												uniedu1	0.5367	1.8634	0.3507	0.8213		0.1412	2.4477	0.118
multi1	0.5451	1.8345	0.36097	0.8231		-0.10084	1.18152	0.277		multi1	0.5451	1.8345	0.36097	0.8231		-0.10084	1.18152	0.277												multi1	0.5451	1.8345	0.361	0.8231		-0.1008	1.1815	0.277
PartHelpful_InfoPost6help:strata(tgroup)tgroup=1	0.6078	1.6453	0.24952	1.4805		0.04685	0.249652	0.617		PartHelpful_InfoPost6help:strata(tgroup)tgroup=1	0.4386	2.28	0.15637	1.2302		0.03712	0.159125	0.69												PartHelpful_InfoPost6absent:strata(tgroup)tgroup=1	1.6453	0.6078	0.6755	4.0077		-0.0468	0.2497	0.617
PartHelpful_InfoPost6not:strata(tgroup)tgroup=1	1.3858	0.7216	0.42902	4.4761		0.00261	0.000812	0.977		PartHelpful_InfoPost6absent:strata(tgroup)tgroup=1	0.7216	1.3858	0.22341	2.3309		-0.00261	0.000812	0.977												PartHelpful_InfoPost6not:strata(tgroup)tgroup=1	2.28	0.4386	0.8129	6.3951		-0.0371	0.1591	0.69
PartHelpful_InfoPost6absent:strata(tgroup)tgroup=1	NA	NA	NA	NA		NA	NaN	NaN		PartHelpful_InfoPost6not:strata(tgroup)tgroup=1	NA	NA	NA	NA		NA	NaN	NaN												PartHelpful_InfoPost6help:strata(tgroup)tgroup=1	NA	NA	NA	NA		NA	NaN	NaN
PartHelpful_InfoPost6help:strata(tgroup)tgroup=2	1.6728	0.5978	0.49482	5.6549		0.01762	0.036521	0.848		PartHelpful_InfoPost6help:strata(tgroup)tgroup=2	1.3297	0.752	0.3048	5.8012		-0.07306	0.612316	0.434												PartHelpful_InfoPost6absent:strata(tgroup)tgroup=2	0.5978	1.6728	0.1768	2.021		-0.0176	0.0365	0.848
PartHelpful_InfoPost6not:strata(tgroup)tgroup=2	1.258	0.7949	0.20614	7.6768		0.07183	0.58676	0.444		PartHelpful_InfoPost6absent:strata(tgroup)tgroup=2	0.7949	1.258	0.13026	4.8511		-0.07183	0.58676	0.444												PartHelpful_InfoPost6not:strata(tgroup)tgroup=2	0.752	1.3297	0.1724	3.2809		0.0731	0.6123	0.434
PartHelpful_InfoPost6absent:strata(tgroup)tgroup=2	NA	NA	NA	NA		NA	NaN	NaN		PartHelpful_InfoPost6not:strata(tgroup)tgroup=2	NA	NA	NA	NA		NA	NaN	NaN												PartHelpful_InfoPost6help:strata(tgroup)tgroup=2	NA	NA	NA	NA		NA	NaN	NaN
sorethr1:PartHelpful_InfoPost6help:strata(tgroup)tgroup=1	1.2449	0.8033	0.25693	6.0318		-0.03171	0.115825	0.734		sorethr1:PartHelpful_InfoPost6help:strata(tgroup)tgroup=1	0.4992	2.0031	0.09221	2.7026		0.04644	0.248261	0.618												sorethr1:PartHelpful_InfoPost6absent:strata(tgroup)tgroup=1	1.5396	0.6495	0.4512	5.2538		0.0781	0.7208	0.396
sorethr1:PartHelpful_InfoPost6not:strata(tgroup)tgroup=1	0.5014	1.9946	0.06961	3.6108		0.06431	0.466897	0.494		sorethr1:PartHelpful_InfoPost6absent:strata(tgroup)tgroup=1	0.3319	3.0132	0.05122	2.1505		0.07386	0.638478	0.424												sorethr1:PartHelpful_InfoPost6not:strata(tgroup)tgroup=1	0.9327	1.0721	0.2064	4.214		0.1431	2.2789	0.131
sorethr1:PartHelpful_InfoPost6absent:strata(tgroup)tgroup=1	0.8276	1.2083	0.1428	4.7961		0.00614	0.004255	0.948		sorethr1:PartHelpful_InfoPost6not:strata(tgroup)tgroup=1	0.2011	4.9738	0.02633	1.5354		0.12574	1.80013	0.18												sorethr1:PartHelpful_InfoPost6help:strata(tgroup)tgroup=1	2.316	0.4318	0.9089	5.901		0.0389	0.1743	0.676
sorethr1:PartHelpful_InfoPost6help:strata(tgroup)tgroup=2	0.5375	1.8604	0.10902	2.6502		-0.05405	0.337984	0.561		sorethr1:PartHelpful_InfoPost6help:strata(tgroup)tgroup=2	0.2156	4.6391	0.03898	1.1921		0.02467	0.069559	0.792												sorethr1:PartHelpful_InfoPost6absent:strata(tgroup)tgroup=2	1.8604	0.5375	0.3773	9.1722		0.0541	0.338	0.561
sorethr1:PartHelpful_InfoPost6not:strata(tgroup)tgroup=2	2.4936	0.401	0.29543	21.0484		-0.06049	0.417679	0.518		sorethr1:PartHelpful_InfoPost6absent:strata(tgroup)tgroup=2	0.401	2.4936	0.04751	3.3849		0.06049	0.417679	0.518												sorethr1:PartHelpful_InfoPost6not:strata(tgroup)tgroup=2	4.6391	0.2156	0.8389	25.6557		-0.0247	0.0696	0.792
						NA	9.50104	0.891								NA	9.50104	0.891																		NA	9.501	0.891
latch1:PartHelpful_PractPost6absent:strata(tgroup)tgroup=2	0.5327	1.877	0.049382	5.7454
latch1:PartHelpful_PractPost6not:strata(tgroup)tgroup=2	879100	1.138e-06	0	Inf
latch1:PartHelpful_PractPost6help:strata(tgroup)tgroup=2	NA	NA	NA	NA
Concordance=	0.691	(se	=	0.025	)
Likelihood	ratio	test=	57.03	on	13	df,	p=2e-07
Wald	test	=	60.37	on	13	df,	p=5e-08
Score	(logrank)	test	=	66.15	on	13	df,	p=4e-09
>	exp(confint(models))
	2.5	%	97.5	%
latch1	1.88797	8.09931
planned1	0.178796	0.525165
uniedu1	0.352157	0.817896
multi1	0.427817	0.978827
PartHelpful_PractPost6absent:strata(tgroup)tgroup=1	0.252791	4.81795
PartHelpful_PractPost6not:strata(tgroup)tgroup=1	0.379851	22.6926
PartHelpful_PractPost6help:strata(tgroup)tgroup=1	NA	NA
PartHelpful_PractPost6absent:strata(tgroup)tgroup=2	0.119688	7.49712
PartHelpful_PractPost6not:strata(tgroup)tgroup=2	0	Inf
PartHelpful_PractPost6help:strata(tgroup)tgroup=2	NA	NA
latch1:PartHelpful_PractPost6absent:strata(tgroup)tgroup=1	0.154906	4.4256
latch1:PartHelpful_PractPost6not:strata(tgroup)tgroup=1	0.0094991	3.10222
latch1:PartHelpful_PractPost6help:strata(tgroup)tgroup=1	0.166674	1.09779
latch1:PartHelpful_PractPost6absent:strata(tgroup)tgroup=2	0.0493818	5.74543
latch1:PartHelpful_PractPost6not:strata(tgroup)tgroup=2	0	Inf
latch1:PartHelpful_PractPost6help:strata(tgroup)tgroup=2	NA	NA
>	(modelszph	<-	cox.zph(models))
	rho	chisq	p
latch1	0.00462	0.00246	0.96
planned1	0.13568	2.3	0.129
uniedu1	0.07903	0.718	0.397
multi1	-0.0844	0.827	0.363
PartHelpful_PractPost6absent:strata(tgroup)tgroup=1	0.03874	0.174	0.677
PartHelpful_PractPost6not:strata(tgroup)tgroup=1	0.1003	1.24	0.265
PartHelpful_PractPost6help:strata(tgroup)tgroup=1	NA	NaN	NaN
PartHelpful_PractPost6absent:strata(tgroup)tgroup=2	0.05345	0.33	0.566
PartHelpful_PractPost6not:strata(tgroup)tgroup=2	-0.19008	1.28e-07	1
PartHelpful_PractPost6help:strata(tgroup)tgroup=2	NA	NaN	NaN
latch1:PartHelpful_PractPost6absent:strata(tgroup)tgroup=1	-0.01444	0.0238	0.877
latch1:PartHelpful_PractPost6not:strata(tgroup)tgroup=1	-0.10865	1.45	0.229
latch1:PartHelpful_PractPost6help:strata(tgroup)tgroup=1	0.07531	0.651	0.42
latch1:PartHelpful_PractPost6absent:strata(tgroup)tgroup=2	-0.04742	0.258	0.611
latch1:PartHelpful_PractPost6not:strata(tgroup)tgroup=2	0.00757	1.65e-09	1
latch1:PartHelpful_PractPost6help:strata(tgroup)tgroup=2	NA	NaN	NaN
GLOBAL	NA	8.19	0.943
Warning	message:
In	cor(xx,	r2)	:	the	standard	deviation	is	zero
>	surprobframe$latch	<-	relevel(surprobframe$latch,
+	ref="0")	#change	each	time
>
>	surprobframe$PartHelpful_PractPost6	<-	relevel(surprobframe$PartHelpful_PractPost6,
+	ref="absent")	#change	each	time
>
>	modelstrata	<-	survSplit(SurvObj1E	~	latch*PartHelpful_PractPost6	+	planned	+
+	+	uniedu	+	multi,	data	=	surprobframe,
+	cut	=	c(3.1),	episode	=	tgroup,
+	id	=	RespondentId	)
>
>	models	<-	coxph(SurvObj1E	~	latch*PartHelpful_PractPost6:strata(tgroup)	+	planned	+
+	uniedu	+	multi,	data	=	modelstrata)
Warning	message:
In	fitter(X,	Y,	strats,	offset,	init,	control,	weights	=	weights,	:
	Loglik	converged	before	variable	9,15	;	beta	may	be	infinite.
>	summary(models)
Call:
coxph(formula	=	SurvObj1E	~	latch	*	PartHelpful_PractPost6:strata(tgroup)	+
	planned	+	uniedu	+	multi,	data	=	modelstrata)
	n=	1061,	number	of	events=	115
	(1	observation	deleted	due	to	missingness)
	coef	exp(coef)	se(coef)	z	Pr(>|z|)
latch1	1.364	3.91	0.3715	3.671	0.000242	***
planned1	-1.183	0.3064	0.2749	-4.303	1.68e-05	***
uniedu1	-0.6223	0.5367	0.215	-2.895	0.003791	**
multi1	-0.4352	0.6471	0.2111	-2.061	0.039273	*
PartHelpful_PractPost6absent:strata(tgroup)tgroup=1	0.09858	1.104	0.7519	0.131	0.895697
PartHelpful_PractPost6not:strata(tgroup)tgroup=1	1.077	2.936	1.043	1.032	0.301959
PartHelpful_PractPost6help:strata(tgroup)tgroup=1	NA	NA	0	NA	NA
PartHelpful_PractPost6absent:strata(tgroup)tgroup=2	-0.05418	0.9473	1.055	-0.051	0.959064
PartHelpful_PractPost6not:strata(tgroup)tgroup=2	-13.75	1.072e-06	2223	-0.006	0.995066
PartHelpful_PractPost6help:strata(tgroup)tgroup=2	NA	NA	0	NA	NA
latch1:PartHelpful_PractPost6absent:strata(tgroup)tgroup=1	-0.1888	0.828	0.8552	-0.221	0.825306
latch1:PartHelpful_PractPost6not:strata(tgroup)tgroup=1	-1.762	0.1717	1.477	-1.193	0.232742
latch1:PartHelpful_PractPost6help:strata(tgroup)tgroup=1	-0.8492	0.4278	0.4809	-1.766	0.077405	.
latch1:PartHelpful_PractPost6absent:strata(tgroup)tgroup=2	-0.6299	0.5327	1.213	-0.519	0.603697
latch1:PartHelpful_PractPost6not:strata(tgroup)tgroup=2	13.69	879100	2223	0.006	0.995087
latch1:PartHelpful_PractPost6help:strata(tgroup)tgroup=2	NA	NA	0	NA	NA
---
Signif.	codes:	0	‘***’	0.001	‘**’	0.01	‘*’	0.05	‘.’	0.1	‘	’	1
	exp(coef)	exp(-coef)	lower	0.95	upper	0.95
latch1	3.91	0.2557	1.88797	8.0993
planned1	0.3064	3.263	0.178796	0.5252
uniedu1	0.5367	1.863	0.352157	0.8179
multi1	0.6471	1.545	0.427817	0.9788
PartHelpful_PractPost6absent:strata(tgroup)tgroup=1	1.104	0.9061	0.252791	4.8179
PartHelpful_PractPost6not:strata(tgroup)tgroup=1	2.936	0.3406	0.379851	22.6926
PartHelpful_PractPost6help:strata(tgroup)tgroup=1	NA	NA	NA	NA
PartHelpful_PractPost6absent:strata(tgroup)tgroup=2	0.9473	1.056	0.119688	7.4971
PartHelpful_PractPost6not:strata(tgroup)tgroup=2	1.072e-06	932500	0	Inf
PartHelpful_PractPost6help:strata(tgroup)tgroup=2	NA	NA	NA	NA
latch1:PartHelpful_PractPost6absent:strata(tgroup)tgroup=1	0.828	1.208	0.154906	4.4256
latch1:PartHelpful_PractPost6not:strata(tgroup)tgroup=1	0.1717	5.825	0.009499	3.1022
latch1:PartHelpful_PractPost6help:strata(tgroup)tgroup=1	0.4278	2.338	0.166674	1.0978
latch1:PartHelpful_PractPost6absent:strata(tgroup)tgroup=2	0.5327	1.877	0.049382	5.7454
latch1:PartHelpful_PractPost6not:strata(tgroup)tgroup=2	879100	1.138e-06	0	Inf
latch1:PartHelpful_PractPost6help:strata(tgroup)tgroup=2	NA	NA	NA	NA
Concordance=	0.691	(se	=	0.025	)
Likelihood	ratio	test=	57.03	on	13	df,	p=2e-07
Wald	test	=	60.37	on	13	df,	p=5e-08
Score	(logrank)	test	=	66.15	on	13	df,	p=4e-09
>	exp(confint(models))
	2.5	%	97.5	%
latch1	1.88797	8.09931
planned1	0.178796	0.525165
uniedu1	0.352157	0.817896
multi1	0.427817	0.978827
PartHelpful_PractPost6absent:strata(tgroup)tgroup=1	0.252791	4.81795
PartHelpful_PractPost6not:strata(tgroup)tgroup=1	0.379851	22.6926
PartHelpful_PractPost6help:strata(tgroup)tgroup=1	NA	NA
PartHelpful_PractPost6absent:strata(tgroup)tgroup=2	0.119688	7.49712
PartHelpful_PractPost6not:strata(tgroup)tgroup=2	0	Inf
PartHelpful_PractPost6help:strata(tgroup)tgroup=2	NA	NA
latch1:PartHelpful_PractPost6absent:strata(tgroup)tgroup=1	0.154906	4.4256
latch1:PartHelpful_PractPost6not:strata(tgroup)tgroup=1	0.0094991	3.10222
latch1:PartHelpful_PractPost6help:strata(tgroup)tgroup=1	0.166674	1.09779
latch1:PartHelpful_PractPost6absent:strata(tgroup)tgroup=2	0.0493818	5.74543
latch1:PartHelpful_PractPost6not:strata(tgroup)tgroup=2	0	Inf
latch1:PartHelpful_PractPost6help:strata(tgroup)tgroup=2	NA	NA
>	(modelszph	<-	cox.zph(models))
	rho	chisq	p
latch1	0.00462	0.00246	0.96
planned1	0.13568	2.3	0.129
uniedu1	0.07903	0.718	0.397
multi1	-0.0844	0.827	0.363
PartHelpful_PractPost6absent:strata(tgroup)tgroup=1	0.03874	0.174	0.677
PartHelpful_PractPost6not:strata(tgroup)tgroup=1	0.1003	1.24	0.265
PartHelpful_PractPost6help:strata(tgroup)tgroup=1	NA	NaN	NaN
PartHelpful_PractPost6absent:strata(tgroup)tgroup=2	0.05345	0.33	0.566
PartHelpful_PractPost6not:strata(tgroup)tgroup=2	-0.19008	1.28e-07	1
PartHelpful_PractPost6help:strata(tgroup)tgroup=2	NA	NaN	NaN
latch1:PartHelpful_PractPost6absent:strata(tgroup)tgroup=1	-0.01444	0.0238	0.877
latch1:PartHelpful_PractPost6not:strata(tgroup)tgroup=1	-0.10865	1.45	0.229
latch1:PartHelpful_PractPost6help:strata(tgroup)tgroup=1	0.07531	0.651	0.42
latch1:PartHelpful_PractPost6absent:strata(tgroup)tgroup=2	-0.04742	0.258	0.611
latch1:PartHelpful_PractPost6not:strata(tgroup)tgroup=2	0.00757	1.65e-09	1
latch1:PartHelpful_PractPost6help:strata(tgroup)tgroup=2	NA	NaN	NaN
GLOBAL	NA	8.19	0.943
Warning	message:
In	cor(xx,	r2)	:	the	standard	deviation	is	zero
>	surprobframe$latch	<-	relevel(surprobframe$latch,
+	ref="0")	#change	each	time
>
>	surprobframe$PartHelpful_PractPost6	<-	relevel(surprobframe$PartHelpful_PractPost6,
+	ref="absent")	#change	each	time
>
>	modelstrata	<-	survSplit(SurvObj1E	~	latch*PartHelpful_PractPost6	+	planned	+
+	+	uniedu	+	multi,	data	=	surprobframe,
+	cut	=	c(3),	episode	=	tgroup,
+	id	=	RespondentId	)
>
>	models	<-	coxph(SurvObj1E	~	latch*PartHelpful_PractPost6:strata(tgroup)	+	planned	+
+	uniedu	+	multi,	data	=	modelstrata)
Warning	message:
In	fitter(X,	Y,	strats,	offset,	init,	control,	weights	=	weights,	:
	Loglik	converged	before	variable	6,12	;	beta	may	be	infinite.
>	summary(models)
Call:
coxph(formula	=	SurvObj1E	~	latch	*	PartHelpful_PractPost6:strata(tgroup)	+
	planned	+	uniedu	+	multi,	data	=	modelstrata)
	n=	1069,	number	of	events=	115
	(1	observation	deleted	due	to	missingness)
	coef	exp(coef)	se(coef)	z	Pr(>|z|)
latch1	1.502	4.49	0.3667	4.096	4.21e-05	***
planned1	-1.17	0.3104	0.2759	-4.241	2.22e-05	***
uniedu1	-0.6208	0.5375	0.215	-2.887	0.00389	**
multi1	-0.4314	0.6496	0.2113	-2.041	0.04122	*
PartHelpful_PractPost6absent:strata(tgroup)tgroup=1	0.09821	1.103	0.752	0.131	0.89608
PartHelpful_PractPost6not:strata(tgroup)tgroup=1	-14.03	8.049e-07	1916	-0.007	0.99416
PartHelpful_PractPost6help:strata(tgroup)tgroup=1	NA	NA	0	NA	NA
PartHelpful_PractPost6absent:strata(tgroup)tgroup=2	-0.04505	0.956	1.055	-0.043	0.96596
PartHelpful_PractPost6not:strata(tgroup)tgroup=2	1.676	5.342	1.072	1.563	0.11803
PartHelpful_PractPost6help:strata(tgroup)tgroup=2	NA	NA	0	NA	NA
latch1:PartHelpful_PractPost6absent:strata(tgroup)tgroup=1	-0.439	0.6447	0.8586	-0.511	0.60916
latch1:PartHelpful_PractPost6not:strata(tgroup)tgroup=1	13.21	545900	1916	0.007	0.9945
latch1:PartHelpful_PractPost6help:strata(tgroup)tgroup=1	-1.2	0.3011	0.4846	-2.476	0.01327	*
latch1:PartHelpful_PractPost6absent:strata(tgroup)tgroup=2	-0.4874	0.6142	1.177	-0.414	0.67879
latch1:PartHelpful_PractPost6not:strata(tgroup)tgroup=2	-1.883	0.1521	1.482	-1.271	0.20376
latch1:PartHelpful_PractPost6help:strata(tgroup)tgroup=2	NA	NA	0	NA	NA
---
Signif.	codes:	0	‘***’	0.001	‘**’	0.01	‘*’	0.05	‘.’	0.1	‘	’	1
	exp(coef)	exp(-coef)	lower	0.95	upper	0.95
latch1	4.49	0.2227	2.18834	9.2117
planned1	0.3104	3.222	0.180743	0.533
uniedu1	0.5375	1.86	0.352675	0.8192
multi1	0.6496	1.539	0.429298	0.983
PartHelpful_PractPost6absent:strata(tgroup)tgroup=1	1.103	0.9065	0.252691	4.8163
PartHelpful_PractPost6not:strata(tgroup)tgroup=1	8.049e-07	1242000	0	Inf
PartHelpful_PractPost6help:strata(tgroup)tgroup=1	NA	NA	NA	NA
PartHelpful_PractPost6absent:strata(tgroup)tgroup=2	0.956	1.046	0.120788	7.5657
PartHelpful_PractPost6not:strata(tgroup)tgroup=2	5.342	0.1872	0.653482	43.6719
PartHelpful_PractPost6help:strata(tgroup)tgroup=2	NA	NA	NA	NA
latch1:PartHelpful_PractPost6absent:strata(tgroup)tgroup=1	0.6447	1.551	0.119827	3.4687
latch1:PartHelpful_PractPost6not:strata(tgroup)tgroup=1	545900	1.832e-06	0	Inf
latch1:PartHelpful_PractPost6help:strata(tgroup)tgroup=1	0.3011	3.321	0.116477	0.7786
latch1:PartHelpful_PractPost6absent:strata(tgroup)tgroup=2	0.6142	1.628	0.061145	6.1695
latch1:PartHelpful_PractPost6not:strata(tgroup)tgroup=2	0.1521	6.576	0.008329	2.7763
latch1:PartHelpful_PractPost6help:strata(tgroup)tgroup=2	NA	NA	NA	NA
Concordance=	0.688	(se	=	0.025	)
Likelihood	ratio	test=	59.91	on	13	df,	p=5e-08
Wald	test	=	61.17	on	13	df,	p=3e-08
Score	(logrank)	test	=	68.22	on	13	df,	p=2e-09
>	exp(confint(models))
	2.5	%	97.5	%
latch1	2.18834	9.21174
planned1	0.180743	0.532964
uniedu1	0.352675	0.819249
multi1	0.429298	0.982965
PartHelpful_PractPost6absent:strata(tgroup)tgroup=1	0.252691	4.81634
PartHelpful_PractPost6not:strata(tgroup)tgroup=1	0	Inf
PartHelpful_PractPost6help:strata(tgroup)tgroup=1	NA	NA
PartHelpful_PractPost6absent:strata(tgroup)tgroup=2	0.120788	7.56569
PartHelpful_PractPost6not:strata(tgroup)tgroup=2	0.653482	43.6719
PartHelpful_PractPost6help:strata(tgroup)tgroup=2	NA	NA
latch1:PartHelpful_PractPost6absent:strata(tgroup)tgroup=1	0.119827	3.46871
latch1:PartHelpful_PractPost6not:strata(tgroup)tgroup=1	0	Inf
latch1:PartHelpful_PractPost6help:strata(tgroup)tgroup=1	0.116477	0.778551
latch1:PartHelpful_PractPost6absent:strata(tgroup)tgroup=2	0.0611452	6.16947
latch1:PartHelpful_PractPost6not:strata(tgroup)tgroup=2	0.00832891	2.77633
latch1:PartHelpful_PractPost6help:strata(tgroup)tgroup=2	NA	NA
>	(modelszph	<-	cox.zph(models))
	rho	chisq	p
latch1	-0.0269	0.0831	0.773
planned1	0.1343	2.29	0.13
uniedu1	0.0788	0.711	0.399
multi1	-0.0833	0.812	0.367
PartHelpful_PractPost6absent:strata(tgroup)tgroup=1	0.0389	0.175	0.676
PartHelpful_PractPost6not:strata(tgroup)tgroup=1	0.3515	3.59e-07	1
PartHelpful_PractPost6help:strata(tgroup)tgroup=1	NA	NaN	NaN
PartHelpful_PractPost6absent:strata(tgroup)tgroup=2	0.0529	0.323	0.57
PartHelpful_PractPost6not:strata(tgroup)tgroup=2	-0.0649	0.531	0.466
PartHelpful_PractPost6help:strata(tgroup)tgroup=2	NA	NaN	NaN
latch1:PartHelpful_PractPost6absent:strata(tgroup)tgroup=1	-0.0118	0.0158	0.9
latch1:PartHelpful_PractPost6not:strata(tgroup)tgroup=1	-0.1378	7.25e-07	0.999
latch1:PartHelpful_PractPost6help:strata(tgroup)tgroup=1	0.0705	0.57	0.45
latch1:PartHelpful_PractPost6absent:strata(tgroup)tgroup=2	-0.0568	0.371	0.542
latch1:PartHelpful_PractPost6not:strata(tgroup)tgroup=2	0.0125	0.0194	0.889
latch1:PartHelpful_PractPost6help:strata(tgroup)tgroup=2	NA	NaN	NaN
GLOBAL	NA	6.99	0.974
Warning	message:
In	cor(xx,	r2)	:	the	standard	deviation	is	zero
>	surprobframe$latch	<-	relevel(surprobframe$latch,
+	ref="0")	#change	each	time
>
>	surprobframe$PartHelpful_PractPost6	<-	relevel(surprobframe$PartHelpful_PractPost6,
+	ref="absent")	#change	each	time
>
>	modelstrata	<-	survSplit(SurvObj1E	~	latch*PartHelpful_PractPost6	+	planned	+
+	+	uniedu	+	multi,	data	=	surprobframe,
+	cut	=	c(2.5),	episode	=	tgroup,
+	id	=	RespondentId	)
>
>	models	<-	coxph(SurvObj1E	~	latch*PartHelpful_PractPost6:strata(tgroup)	+	planned	+
+	uniedu	+	multi,	data	=	modelstrata)
Warning	message:
In	fitter(X,	Y,	strats,	offset,	init,	control,	weights	=	weights,	:
	Loglik	converged	before	variable	6,12	;	beta	may	be	infinite.
>	summary(models)
Call:
coxph(formula	=	SurvObj1E	~	latch	*	PartHelpful_PractPost6:strata(tgroup)	+
	planned	+	uniedu	+	multi,	data	=	modelstrata)
	n=	1074,	number	of	events=	115
	(1	observation	deleted	due	to	missingness)
	coef	exp(coef)	se(coef)	z	Pr(>|z|)
latch1	1.416	4.12	0.3505	4.04	5.35e-05	***
planned1	-1.17	0.3102	0.2758	-4.244	2.2e-05	***
uniedu1	-0.6227	0.5365	0.215	-2.896	0.00378	**
multi1	-0.4311	0.6498	0.2113	-2.04	0.04135	*
PartHelpful_PractPost6absent:strata(tgroup)tgroup=1	0.1611	1.175	0.7547	0.214	0.83093
PartHelpful_PractPost6not:strata(tgroup)tgroup=1	-13.98	8.492e-07	1929	-0.007	0.99422
PartHelpful_PractPost6help:strata(tgroup)tgroup=1	NA	NA	0	NA	NA
PartHelpful_PractPost6absent:strata(tgroup)tgroup=2	-0.1478	0.8626	1.05	-0.141	0.88804
PartHelpful_PractPost6not:strata(tgroup)tgroup=2	1.568	4.796	1.067	1.47	0.14154
PartHelpful_PractPost6help:strata(tgroup)tgroup=2	NA	NA	0	NA	NA
latch1:PartHelpful_PractPost6absent:strata(tgroup)tgroup=1	-0.4642	0.6287	0.8583	-0.541	0.58866
latch1:PartHelpful_PractPost6not:strata(tgroup)tgroup=1	13.31	601800	1929	0.007	0.9945
latch1:PartHelpful_PractPost6help:strata(tgroup)tgroup=1	-1.091	0.336	0.4785	-2.279	0.02264	*
latch1:PartHelpful_PractPost6absent:strata(tgroup)tgroup=2	-0.182	0.8336	1.151	-0.158	0.87429
latch1:PartHelpful_PractPost6not:strata(tgroup)tgroup=2	-1.798	0.1657	1.478	-1.216	0.2238
latch1:PartHelpful_PractPost6help:strata(tgroup)tgroup=2	NA	NA	0	NA	NA
---
Signif.	codes:	0	‘***’	0.001	‘**’	0.01	‘*’	0.05	‘.’	0.1	‘	’	1
	exp(coef)	exp(-coef)	lower	0.95	upper	0.95
latch1	4.12	0.2427	2.07292	8.1894
planned1	0.3102	3.224	0.180667	0.5327
uniedu1	0.5365	1.864	0.352012	0.8177
multi1	0.6498	1.539	0.42946	0.9832
PartHelpful_PractPost6absent:strata(tgroup)tgroup=1	1.175	0.8512	0.267644	5.1571
PartHelpful_PractPost6not:strata(tgroup)tgroup=1	8.492e-07	1178000	0	Inf
PartHelpful_PractPost6help:strata(tgroup)tgroup=1	NA	NA	NA	NA
PartHelpful_PractPost6absent:strata(tgroup)tgroup=2	0.8626	1.159	0.110122	6.7563
PartHelpful_PractPost6not:strata(tgroup)tgroup=2	4.796	0.2085	0.593052	38.7889
PartHelpful_PractPost6help:strata(tgroup)tgroup=2	NA	NA	NA	NA
latch1:PartHelpful_PractPost6absent:strata(tgroup)tgroup=1	0.6287	1.591	0.116899	3.3808
latch1:PartHelpful_PractPost6not:strata(tgroup)tgroup=1	601800	1.662e-06	0	Inf
latch1:PartHelpful_PractPost6help:strata(tgroup)tgroup=1	0.336	2.976	0.131523	0.8582
latch1:PartHelpful_PractPost6absent:strata(tgroup)tgroup=2	0.8336	1.2	0.087401	7.9499
latch1:PartHelpful_PractPost6not:strata(tgroup)tgroup=2	0.1657	6.035	0.009151	3.0001
latch1:PartHelpful_PractPost6help:strata(tgroup)tgroup=2	NA	NA	NA	NA
Concordance=	0.685	(se	=	0.025	)
Likelihood	ratio	test=	57.68	on	13	df,	p=1e-07
Wald	test	=	58.75	on	13	df,	p=9e-08
Score	(logrank)	test	=	65.02	on	13	df,	p=7e-09
>	exp(confint(models))
	2.5	%	97.5	%
latch1	2.07292	8.18941
planned1	0.180667	0.532657
uniedu1	0.352012	0.81766
multi1	0.42946	0.983237
PartHelpful_PractPost6absent:strata(tgroup)tgroup=1	0.267644	5.15713
PartHelpful_PractPost6not:strata(tgroup)tgroup=1	0	Inf
PartHelpful_PractPost6help:strata(tgroup)tgroup=1	NA	NA
PartHelpful_PractPost6absent:strata(tgroup)tgroup=2	0.110122	6.75633
PartHelpful_PractPost6not:strata(tgroup)tgroup=2	0.593052	38.7889
PartHelpful_PractPost6help:strata(tgroup)tgroup=2	NA	NA
latch1:PartHelpful_PractPost6absent:strata(tgroup)tgroup=1	0.116899	3.38081
latch1:PartHelpful_PractPost6not:strata(tgroup)tgroup=1	0	Inf
latch1:PartHelpful_PractPost6help:strata(tgroup)tgroup=1	0.131523	0.858228
latch1:PartHelpful_PractPost6absent:strata(tgroup)tgroup=2	0.0874009	7.94994
latch1:PartHelpful_PractPost6not:strata(tgroup)tgroup=2	0.00915128	3.0001
latch1:PartHelpful_PractPost6help:strata(tgroup)tgroup=2	NA	NA
>	(modelszph	<-	cox.zph(models))
	rho	chisq	p
latch1	-0.00718	0.00595	0.939
planned1	0.13465	2.3	0.13
uniedu1	0.07917	0.72	0.396
multi1	-0.083	0.804	0.37
PartHelpful_PractPost6absent:strata(tgroup)tgroup=1	0.04684	0.254	0.614
PartHelpful_PractPost6not:strata(tgroup)tgroup=1	0.36027	3.97e-07	0.999
PartHelpful_PractPost6help:strata(tgroup)tgroup=1	NA	NaN	NaN
PartHelpful_PractPost6absent:strata(tgroup)tgroup=2	0.06162	0.438	0.508
PartHelpful_PractPost6not:strata(tgroup)tgroup=2	-0.05696	0.408	0.523
PartHelpful_PractPost6help:strata(tgroup)tgroup=2	NA	NaN	NaN
latch1:PartHelpful_PractPost6absent:strata(tgroup)tgroup=1	-0.03223	0.118	0.731
latch1:PartHelpful_PractPost6not:strata(tgroup)tgroup=1	-0.1453	7.85e-07	0.999
latch1:PartHelpful_PractPost6help:strata(tgroup)tgroup=1	0.06348	0.461	0.497
latch1:PartHelpful_PractPost6absent:strata(tgroup)tgroup=2	-0.07648	0.67	0.413
latch1:PartHelpful_PractPost6not:strata(tgroup)tgroup=2	0.00765	0.00726	0.932
latch1:PartHelpful_PractPost6help:strata(tgroup)tgroup=2	NA	NaN	NaN
GLOBAL	NA	7.4	0.965
[truncated: 4 more columns]

## Sheet: M8 models
NOT ENOUGH MODELS
Base Emotional interaction model - ref is friend absent										second EMOTION interaction model - ref is friend not helpful										third EMOTION interaction model - ref is firned neither helpful or unhelpful										fourth EMOTION interaction model - ref is M8 helpful
											n=	565,	number	of	events=	115					n=	565,	number	of	events=	115					n=	565,	number	of	events=	115
	n=	565,	number	of	events=	115					(1	observation	deleted	due	to	missingness)					(1	observation	deleted	due	to	missingness)					(1	observation	deleted	due	to	missingness)
	(1	observation	deleted	due	to	missingness)					HAZARD RATIO					95% CI					HAZARD RATIO					95% CI					HAZARD RATIO					95% CI
	HAZARD RATIO					95% CI					coef	exp(coef)	se(coef)	z	Pr(>|z|)	2.5	97.5				coef	exp(coef)	se(coef)	z	Pr(>|z|)	2.5	97.5				coef	exp(coef)	se(coef)	z	Pr(>|z|)	2.5	97.5
	coef	exp(coef)	se(coef)	z	Pr(>|z|)	2.5	97.5			notenough1 not helpful	1.39923	4.05207	0.65503	2.136	0.03267	1.12232	14.6297			notenough1 neither	1.14238	3.13422	0.43704	2.614	0.00895	1.33083	7.38133			notenough1 helpful	1.3527	3.868	0.2549	5.307	1.11e-07	2.34707	6.37443
notenough1 absent	0.51662	1.67635	0.48131	1.073	0.28311	0.652635	4.30587			M8EmoPost5absent	0.02012	1.02032	0.57782	0.035	0.97223	0.328774	3.16648			M8EmoPost5not	-0.06551	0.93659	0.605	-0.108	0.91377	0.286134	3.06566			M8EmoPost5not	0.7826	2.1872	0.5396	1.45	0.14695	0.759593	6.29794
M8EmoPost5help	-0.80274	0.4481	0.35176	-2.282	0.02249	0.224881	0.892882			M8EmoPost5help	-0.78263	0.4572	0.5396	-1.45	0.14695	0.158782	1.31649			M8EmoPost5absent	-0.0454	0.95562	0.44441	-0.102	0.91864	0.39995	2.2833			M8EmoPost5neither	0.8481	2.3353	0.3881	2.185	0.02886	1.09141	4.99686
M8EmoPost5neither	0.0454	1.04644	0.44441	0.102	0.91864	0.437963	2.50031			M8EmoPost5neither	0.06551	1.06771	0.605	0.108	0.91377	0.326194	3.49486			M8EmoPost5help	-0.84814	0.42821	0.3881	-2.185	0.02886	0.200126	0.916245			M8EmoPost5absent	0.8027	2.2317	0.3518	2.282	0.02249	1.11997	4.44681
M8EmoPost5not	-0.02012	0.98008	0.57782	-0.035	0.97223	0.315808	3.0416			planned1	-1.12509	0.32462	0.27545	-4.085	4.41e-05	0.189199	0.556976			planned1	-1.12509	0.32462	0.27545	-4.085	4.41e-05	0.189199	0.556976			planned1	-1.1251	0.3246	0.2754	-4.085	4.41e-05	0.189199	0.556976
planned1	-1.12509	0.32462	0.27545	-4.085	4.41e-05	0.189199	0.556976			multi1	-0.48326	0.61677	0.2124	-2.275	0.02289	0.406748	0.935235			multi1	-0.48326	0.61677	0.2124	-2.275	0.02289	0.406748	0.935235			multi1	-0.4833	0.6168	0.2124	-2.275	0.02289	0.406748	0.935235
multi1	-0.48326	0.61677	0.2124	-2.275	0.02289	0.406748	0.935235			uniedu1	-0.62435	0.53561	0.21819	-2.862	0.00422	0.349241	0.821427			uniedu1	-0.62435	0.53561	0.21819	-2.862	0.00422	0.349241	0.821427			uniedu1	-0.6243	0.5356	0.2182	-2.862	0.00422	0.349241	0.821427
uniedu1	-0.62435	0.53561	0.21819	-2.862	0.00422	0.349241	0.821427			notenough1:M8EmoPost5absent	-0.88261	0.4137	0.80951	-1.09	0.27558	0.084651	2.02183			notenough1:M8EmoPost5not	0.25685	1.29285	0.79266	0.324	0.74591	0.273423	6.11309			notenough1:M8EmoPost5not	0.0465	1.0476	0.7021	0.066	0.9472	0.264574	4.14801
notenough1:M8EmoPost5help	0.83611	2.30737	0.54351	1.538	0.12396	0.795212	6.69503	3.86796		notenough1:M8EmoPost5help	-0.0465	0.95457	0.70212	-0.066	0.9472	0.24108	3.77965			notenough1:M8EmoPost5absent	-0.62576	0.53486	0.64846	-0.965	0.33454	0.150062	1.90635			notenough1:M8EmoPost5neither	-0.2104	0.8103	0.5054	-0.416	0.67729	0.300888	2.18216
notenough1:M8EmoPost5neither	0.62576	1.86966	0.64846	0.965	0.33454	0.524563	6.66392	3.1342		notenough1:M8EmoPost5neither	-0.25685	0.77349	0.79266	-0.324	0.74591	0.163583	3.65734			notenough1:M8EmoPost5help	0.21035	1.23411	0.50545	0.416	0.67729	0.458261	3.32349			notenough1:M8EmoPost5absent	-0.8361	0.4334	0.5435	-1.538	0.12396	0.149365	1.25753
notenough1:M8EmoPost5not	0.88261	2.41719	0.80951	1.09	0.27558	0.494601	11.8132	4.05206		---										---										---
									‘.’		SURVIVAL		0.95		VIF	proportional hazards					SURVIVAL		0.95		VIF	proportional hazards					SURVIVAL		0.95		VIF	proportional hazards
	SURVIVAL		0.95		VIF	proportional hazards					exp(coef)	exp(-coef)	2.5	97.5	GVIF	rho	chisq	p			exp(coef)	exp(-coef)	2.5	97.5	GVIF	rho	chisq	p			exp(coef)	exp(-coef)	2.5	97.5	GVIF	rho	chisq	p
	exp(coef)	exp(-coef)	2.5	97.5	GVIF	rho	chisq	p		notenough1	4.0521	0.2468	1.12232	14.6297		-0.08083	0.80166	0.371		notenough1	3.1342	0.3191	1.3308	7.3813		0.09677	1.11	0.293		notenough1	3.868	0.2585	2.3471	6.3744		0.13836	2.23173	0.135
notenough1	1.6764	0.5965	0.6526	4.3059	6.53753	0.01692	0.0335	0.855		M8EmoPost5absent	1.0203	0.9801	0.32877	3.1665		-0.0479	0.2652	0.607		M8EmoPost5not	0.9366	1.0677	0.2861	3.0657		0.04658	0.26	0.61		M8EmoPost5not	2.1872	0.4572	0.7596	6.2979		-0.00842	0.00831	0.927
M8EmoPost5help	0.4481	2.2317	0.2249	0.8929	10.8598	0.09237	0.972	0.324		M8EmoPost5help	0.4572	2.1872	0.15878	1.3165		0.00842	0.00831	0.927		M8EmoPost5absent	0.9556	1.0464	0.4	2.2833		0.00229	0.000616	0.98		M8EmoPost5neither	2.3353	0.4282	1.0914	4.9969		-0.08508	0.84989	0.357
M8EmoPost5neither	1.0464	0.9556	0.438	2.5003		-0.00229	0.000616	0.98		M8EmoPost5neither	1.0677	0.9366	0.32619	3.4949		-0.04658	0.26018	0.61		M8EmoPost5help	0.4282	2.3353	0.2001	0.9162		0.08508	0.85	0.357		M8EmoPost5absent	2.2317	0.4481	1.12	4.4468		-0.09237	0.97175	0.324
M8EmoPost5not	0.9801	1.0203	0.3158	3.0416		0.0479	0.265	0.607		planned1	0.3246	3.0805	0.1892	0.557		0.12575	1.96119	0.161		planned1	0.3246	3.0805	0.1892	0.557		0.12575	1.96	0.161		planned1	0.3246	3.0805	0.1892	0.557		0.12575	1.96119	0.161
planned1	0.3246	3.0805	0.1892	0.557	1.0407	0.12575	1.96	0.161		multi1	0.6168	1.6213	0.40675	0.9352		-0.0961	1.08879	0.297		multi1	0.6168	1.6213	0.4067	0.9352		-0.0961	1.09	0.297		multi1	0.6168	1.6213	0.4067	0.9352		-0.0961	1.08879	0.297
multi1	0.6168	1.6213	0.4067	0.9352	1.04179	-0.0961	1.09	0.297		uniedu1	0.5356	1.867	0.34924	0.8214		0.07866	0.74995	0.386		uniedu1	0.5356	1.867	0.3492	0.8214		0.07866	0.75	0.386		uniedu1	0.5356	1.867	0.3492	0.8214		0.07866	0.74995	0.386
uniedu1	0.5356	1.867	0.3492	0.8214	1.05414	0.07866	0.75	0.386		notenough1:M8EmoPost5absent	0.4137	2.4172	0.08465	2.0218		0.07595	0.69449	0.405		notenough1:M8EmoPost5not	1.2928	0.7735	0.2734	6.1131		-0.11804	1.74	0.187		notenough1:M8EmoPost5not	1.0476	0.9546	0.2646	4.148		-0.12477	1.89783	0.168
notenough1:M8EmoPost5help	2.3074	0.4334	0.7952	6.695	49.4659	0.05005	0.29	0.59		notenough1:M8EmoPost5help	0.9546	1.0476	0.24108	3.7797		0.12477	1.89783	0.168		notenough1:M8EmoPost5absent	0.5349	1.8697	0.1501	1.9063		-0.05304	0.328	0.567		notenough1:M8EmoPost5neither	0.8103	1.2341	0.3009	2.1822		0.01447	0.02435	0.876
notenough1:M8EmoPost5neither	1.8697	0.5349	0.5246	6.6639		0.05304	0.328	0.567		notenough1:M8EmoPost5neither	0.7735	1.2928	0.16358	3.6573		0.11804	1.74177	0.187		notenough1:M8EmoPost5help	1.2341	0.8103	0.4583	3.3235		-0.01447	0.0243	0.876		notenough1:M8EmoPost5absent	0.4334	2.3074	0.1494	1.2575		-0.05005	0.2899	0.59
notenough1:M8EmoPost5not	2.4172	0.4137	0.4946	11.8132		-0.07595	0.694	0.405								NA	14.4748	0.152								NA	14.5	0.152								NA	14.4748	0.152
						NA	14.5	0.152
R2
McFadden	Cox & Snell
0.0566891	0.1193
Base Practical interaction model - ref is friend absent, split at 6 w										second practical interaction model - ref is friend not helpful, split at 6 w										third practical interaction model - ref is firned neither helpful or unhelpful, split at 6 w										fourth practical interaction model - ref is M8 helpful, split at 6 w											Main effects
	n=	1034,	number	of	events=	115					n=	1034,	number	of	events=	115					n=	1034,	number	of	events=	115					n=	1034,	number	of	events=	115						HAZARD RATIO					95% CI
	(1	observation	deleted	due	to	missingness)					(1	observation	deleted	due	to	missingness)					(1	observation	deleted	due	to	missingness)					(1	observation	deleted	due	to	missingness)					Helpful	coef	exp(coef)	se(coef)	z	Pr(>|z|)	2.5	97.5
	HAZARD RATIO					95% CI					HAZARD RATIO					95% CI					HAZARD RATIO					95% CI					HAZARD RATIO					95% CI					< 6 weeks	1.49073	4.44033	0.3477	4.287	1.81e-05	2.24624	8.77758
	coef	exp(coef)	se(coef)	z	Pr(>|z|)	2.5	97.5				coef	exp(coef)	se(coef)	z	Pr(>|z|)	2.5	97.5				coef	exp(coef)	se(coef)	z	Pr(>|z|)	2.5	97.5				coef	exp(coef)	se(coef)	z	Pr(>|z|)	2.5	97.5				> 6 weeks	1.06208	2.89238	0.43717	2.429	0.015121	1.22783	6.81352
notenough1 absent + 6 w	1.10167	3.00918	0.767891	1.435	0.151382	0.668065	13.5543			notenough1 not >6 w	1.2423	3.4637	1.4193	0.875	0.38141	0.21449	55.9339			notenough1 neither > 6 w	2.16433	8.70875	1.11891	1.934	0.053074	0.971714	78.0501			notenough1 helpful + 6 w	1.06208	2.89238	0.43717	2.429	0.015121	1.22783	6.81352					HAZARD RATIO					95% CI
planned1	-1.01953	0.360765	0.279367	-3.649	0.000263	0.208654	0.623766			planned1	-1.0195	0.3608	0.2794	-3.649	0.000263	0.208654	0.623766			planned1	-1.01953	0.360765	0.279367	-3.649	0.000263	0.208654	0.623766			planned1	-1.01953	0.36077	0.27937	-3.649	0.000263	0.208654	0.623766				Not helpful	coef	exp(coef)	se(coef)	z	Pr(>|z|)	2.5	97.5
uniedu1	-0.675863	0.508717	0.216608	-3.12	0.001807	0.332736	0.777774			uniedu1	-0.6759	0.5087	0.2166	-3.12	0.001807	0.332736	0.777774			uniedu1	-0.675863	0.508717	0.216608	-3.12	0.001807	0.332736	0.777774			uniedu1	-0.67586	0.50872	0.21661	-3.12	0.001807	0.332736	0.777774				< 6 weeks	0.82535	2.28268	1.00156	0.824	0.409906	0.320562	16.2546
multi1	-0.50035	0.606318	0.212079	-2.359	0.018311	0.40011	0.918803			multi1	-0.5004	0.6063	0.2121	-2.359	0.018311	0.40011	0.918803			multi1	-0.50035	0.606318	0.212079	-2.359	0.018311	0.40011	0.918803			multi1	-0.50035	0.60632	0.21208	-2.359	0.018311	0.40011	0.918803				> 6 weeks	1.24234	3.46371	1.41933	0.875	0.38141	0.21449	55.9339
M8Helpful_PractPost5help:strata(tgroup)tgroup=1	-0.657205	0.518298	0.402499	-1.633	0.102509	0.235489	1.14074			M8Helpful_PractPost5absent:strata(tgroup)tgroup=1	-0.4894	0.613	0.7679	-0.637	0.523889	0.136091	2.76101			M8Helpful_PractPost5not:strata(tgroup)tgroup=1	0.493248	1.63763	0.803108	0.614	0.5391	0.339319	7.90354			M8Helpful_PractPost5neither:strata(tgroup)tgroup=1	0.65337	1.92201	0.46894	1.393	0.163529	0.766646	4.81856					HAZARD RATIO					95% CI
M8Helpful_PractPost5neither:strata(tgroup)tgroup=1	-0.003832	0.996175	0.478096	-0.008	0.993605	0.390283	2.54268			M8Helpful_PractPost5help:strata(tgroup)tgroup=1	-1.1466	0.3177	0.7609	-1.507	0.131841	0.071504	1.41165			M8Helpful_PractPost5absent:strata(tgroup)tgroup=1	0.003832	1.00384	0.478096	0.008	0.993605	0.393286	2.56224			M8Helpful_PractPost5not:strata(tgroup)tgroup=1	1.14662	3.14754	0.76092	1.507	0.131841	0.70839	13.9852				Absent	coef	exp(coef)	se(coef)	z	Pr(>|z|)	2.5	97.5
M8Helpful_PractPost5not:strata(tgroup)tgroup=1	0.489416	1.63136	0.767877	0.637	0.523889	0.362187	7.348			M8Helpful_PractPost5neither:strata(tgroup)tgroup=1	-0.4932	0.6106	0.8031	-0.614	0.5391	0.126526	2.94708			M8Helpful_PractPost5help:strata(tgroup)tgroup=1	-0.653373	0.520288	0.468938	-1.393	0.163529	0.207531	1.30438			M8Helpful_PractPost5absent:strata(tgroup)tgroup=1	0.6572	1.92939	0.4025	1.633	0.102509	0.876622	4.24647				< 6 weeks	1.01735	2.76584	0.422	2.411	0.015918	1.20955	6.3246
M8Helpful_PractPost5help:strata(tgroup)tgroup=2	0.309318	1.3625	0.585608	0.528	0.59736	0.432379	4.29344			M8Helpful_PractPost5absent:strata(tgroup)tgroup=2	-0.8723	0.418	1.121	-0.778	0.436479	0.046454	3.76126			M8Helpful_PractPost5not:strata(tgroup)tgroup=2	1.72978	5.6394	1.41513	1.222	0.221576	0.352107	90.3214			M8Helpful_PractPost5neither:strata(tgroup)tgroup=2	-1.16683	0.31135	1.04452	-1.117	0.263957	0.0401933	2.41187				> 6 weeks	1.10167	3.00918	0.76789	1.435	0.151382	0.668065	13.5543
M8Helpful_PractPost5neither:strata(tgroup)tgroup=2	-0.857508	0.424218	1.11899	-0.766	0.443485	0.0473263	3.80256			M8Helpful_PractPost5help:strata(tgroup)tgroup=2	-0.563	0.5695	1.0454	-0.539	0.590224	0.0733972	4.41923			M8Helpful_PractPost5absent:strata(tgroup)tgroup=2	0.857508	2.35728	1.11899	0.766	0.443485	0.262981	21.1299			M8Helpful_PractPost5not:strata(tgroup)tgroup=2	0.56295	1.75585	1.04539	0.539	0.590224	0.226284	13.6245
M8Helpful_PractPost5not:strata(tgroup)tgroup=2	0.87227	2.39234	1.12095	0.778	0.436479	0.265869	21.5267			M8Helpful_PractPost5neither:strata(tgroup)tgroup=2	-1.7298	0.1773	1.4151	-1.222	0.221576	0.0110716	2.84004			M8Helpful_PractPost5help:strata(tgroup)tgroup=2	1.16683	3.21178	1.04452	1.117	0.263957	0.414615	24.8798			M8Helpful_PractPost5absent:strata(tgroup)tgroup=2	-0.30932	0.73395	0.58561	-0.528	0.59736	0.232913	2.31278				Neither	coef	exp(coef)	se(coef)	z	Pr(>|z|)	2.5	97.5
notenough1:M8Helpful_PractPost5help:strata(tgroup)tgroup=1	0.389062	1.4756	0.841644	0.462	0.643892	0.283503	7.68027	4.44034		notenough1:M8Helpful_PractPost5absent:strata(tgroup)tgroup=1	-0.225	0.7985	1.4785	-0.152	0.879044	0.0440368	14.4796	2.76576		notenough1:M8Helpful_PractPost5not:strata(tgroup)tgroup=1	-1.33898	0.262113	1.50301	-0.891	0.373002	0.013776	4.98717	2.28268		notenough1:M8Helpful_PractPost5neither:strata(tgroup)tgroup=1	-0.16453	0.8483	0.6592	-0.25	0.802909	0.233042	3.08788	2.45361			< 6 weeks	0.8976	2.4536	0.4935	1.819	0.068973	0.932608	6.45515
notenough1:M8Helpful_PractPost5neither:strata(tgroup)tgroup=1	-0.204114	0.815369	0.914676	-0.223	0.823415	0.135763	4.89698	2.45359		notenough1:M8Helpful_PractPost5help:strata(tgroup)tgroup=1	0.2484	1.282	1.4601	0.17	0.864916	0.0732897	22.4236	4.44046		notenough1:M8Helpful_PractPost5absent:strata(tgroup)tgroup=1	-1.14698	0.317594	1.19634	-0.959	0.337688	0.0304472	3.31281	2.76585		notenough1:M8Helpful_PractPost5not:strata(tgroup)tgroup=1	-0.23673	0.7892	1.093	-0.217	0.828529	0.0926449	6.72288	2.28267			> 6 weeks	2.1643	8.7088	1.1189	1.934	0.053074	0.971714	78.0501
notenough1:M8Helpful_PractPost5not:strata(tgroup)tgroup=1	-0.27632	0.75857	1.26017	-0.219	0.826438	0.0641711	8.9671	2.28267		notenough1:M8Helpful_PractPost5neither:strata(tgroup)tgroup=1	-0.3448	0.7084	1.5046	-0.229	0.818753	0.0371117	13.5211	2.45369		notenough1:M8Helpful_PractPost5help:strata(tgroup)tgroup=1	-0.673599	0.50987	1.17216	-0.575	0.565517	0.0512528	5.07227	4.44033		notenough1:M8Helpful_PractPost5absent:strata(tgroup)tgroup=1	-0.04473	0.95625	0.60831	-0.074	0.941378	0.290252	3.15043	2.76584
notenough1:M8Helpful_PractPost5absent:strata(tgroup)tgroup=1	-0.084322	0.919136	0.871025	-0.097	0.922879	0.16671	5.06755	2.76585		notenough1:M8Helpful_PractPost5not:strata(tgroup)tgroup=1	-0.417	0.659	1.7338	-0.241	0.809941	0.0220323	19.7126	2.28258		notenough1:M8Helpful_PractPost5neither:strata(tgroup)tgroup=1	-1.26677	0.281739	1.22217	-1.036	0.299971	0.0256764	3.09143	2.45359		notenough1:M8Helpful_PractPost5help:strata(tgroup)tgroup=1	0.42865	1.53518	0.55892	0.767	0.443128	0.51334	4.59108	4.44032
notenough1:M8Helpful_PractPost5help:strata(tgroup)tgroup=2	-0.039587	0.961186	0.883915	-0.045	0.964278	0.169988	5.43497	2.89238		notenough1:M8Helpful_PractPost5absent:strata(tgroup)tgroup=2	-0.1407	0.8688	1.6101	-0.087	0.930378	0.0370171	20.3897	3.00926		notenough1:M8Helpful_PractPost5not:strata(tgroup)tgroup=2	-0.921989	0.397727	1.80997	-0.509	0.610477	0.0114533	13.8114	3.46371		notenough1:M8Helpful_PractPost5neither:strata(tgroup)tgroup=2	1.10225	3.01093	1.20117	0.918	0.358805	0.285931	31.7059	8.70875
notenough1:M8Helpful_PractPost5neither:strata(tgroup)tgroup=2	1.06266	2.89406	1.35798	0.783	0.433902	0.202113	41.44	8.70875		notenough1:M8Helpful_PractPost5help:strata(tgroup)tgroup=2	-0.1803	0.8351	1.4853	-0.121	0.903402	0.045441	15.3455	2.89254		notenough1:M8Helpful_PractPost5absent:strata(tgroup)tgroup=2	-1.06266	0.345535	1.35798	-0.783	0.433902	0.0241312	4.94772	3.00918		notenough1:M8Helpful_PractPost5not:strata(tgroup)tgroup=2	0.18026	1.19753	1.48527	0.121	0.903402	0.0651657	22.0065	3.46371
notenough1:M8Helpful_PractPost5not:strata(tgroup)tgroup=2	0.140672	1.15105	1.61008	0.087	0.930378	0.0490443	27.0145	3.46371		notenough1:M8Helpful_PractPost5neither:strata(tgroup)tgroup=2	0.922	2.5143	1.81	0.509	0.610477	0.0724039	87.3107	8.70878		notenough1:M8Helpful_PractPost5help:strata(tgroup)tgroup=2	-1.10225	0.332124	1.20117	-0.918	0.358805	0.0315399	3.49735	2.89239		notenough1:M8Helpful_PractPost5absent:strata(tgroup)tgroup=2	0.03959	1.04038	0.88391	0.045	0.964278	0.183994	5.88277	3.00917
---										---
	SURVIVAL		0.95		VIF	proportional hazards					SURVIVAL		0.95		VIF	proportional hazards
	exp(coef)	exp(-coef)	2.5	97.5	GVIF	rho	chisq	p			exp(coef)	exp(-coef)	2.5	97.5	GVIF	rho	chisq	p													SURVIVAL		0.95		VIF	proportional hazards
notenough1	3.0092	0.3323	0.66806	13.5543	3.90796	0.01779	0.037	0.847		notenough1	3.4637	0.2887	0.21449	55.9339		-0.03756	0.1641	0.685											‘.’		exp(coef)	exp(-coef)	2.5	97.5	GVIF	rho	chisq	p
planned1	0.3608	2.7719	0.20865	0.6238	1.06435	0.13117	2.11	0.146		planned1	0.3608	2.7719	0.20865	0.6238		0.13117	2.1134	0.146			SURVIVAL		0.95		VIF	proportional hazards				notenough1	2.8924	0.3457	1.22783	6.8135		0.05079	0.2987	0.585
uniedu1	0.5087	1.9657	0.33274	0.7778	1.0347	0.06332	0.469	0.493		uniedu1	0.5087	1.9657	0.33274	0.7778		0.06332	0.4693	0.493			exp(coef)	exp(-coef)	2.5	97.5	GVIF	rho	chisq	p		planned1	0.3608	2.7719	0.20865	0.6238		0.13117	2.1134	0.146
multi1	0.6063	1.6493	0.40011	0.9188	1.03695	-0.07002	0.609	0.435		multi1	0.6063	1.6493	0.40011	0.9188		-0.07002	0.6092	0.435		notenough1	8.7088	0.1148	0.97171	78.0501		-0.02647	0.0812	0.776		uniedu1	0.5087	1.9657	0.33274	0.7778		0.06332	0.4693	0.493
M8Helpful_PractPost5help:strata(tgroup)tgroup=1	0.5183	1.9294	0.23549	1.1407	6.84414	0.13401	2.03	0.155		M8Helpful_PractPost5absent:strata(tgroup)tgroup=1	0.613	1.6314	0.13609	2.761		0.02246	0.058	0.81		planned1	0.3608	2.7719	0.20865	0.6238		0.13117	2.1134	0.146		multi1	0.6063	1.6493	0.40011	0.9188		-0.07002	0.6092	0.435
M8Helpful_PractPost5neither:strata(tgroup)tgroup=1	0.9962	1.0038	0.39028	2.5427		0.09684	1.08	0.3		M8Helpful_PractPost5help:strata(tgroup)tgroup=1	0.3177	3.1475	0.0715	1.4117		0.09304	0.9917	0.319		uniedu1	0.5087	1.9657	0.33274	0.7778		0.06332	0.4693	0.493		M8Helpful_PractPost5neither:strata(tgroup)tgroup=1	1.922	0.5203	0.76665	4.8186		-0.01528	0.0271	0.869
M8Helpful_PractPost5not:strata(tgroup)tgroup=1	1.6314	0.613	0.36219	7.348		-0.02246	0.058	0.81		M8Helpful_PractPost5neither:strata(tgroup)tgroup=1	0.6106	1.6376	0.12653	2.9471		0.0791	0.7183	0.397		multi1	0.6063	1.6493	0.40011	0.9188		-0.07002	0.6092	0.435		M8Helpful_PractPost5not:strata(tgroup)tgroup=1	3.1475	0.3177	0.70839	13.9852		-0.09304	0.9917	0.319
M8Helpful_PractPost5help:strata(tgroup)tgroup=2	1.3625	0.7339	0.43238	4.2934		-0.04721	0.255	0.614		M8Helpful_PractPost5absent:strata(tgroup)tgroup=2	0.418	2.3923	0.04645	3.7613		-0.02074	0.0495	0.824		M8Helpful_PractPost5not:strata(tgroup)tgroup=1	1.6376	0.6106	0.33932	7.9035		-0.0791	0.7183	0.397		M8Helpful_PractPost5absent:strata(tgroup)tgroup=1	1.9294	0.5183	0.87662	4.2465		-0.13401	2.0255	0.155
M8Helpful_PractPost5neither:strata(tgroup)tgroup=2	0.4242	2.3573	0.04733	3.8026		0.01231	0.0176	0.895		M8Helpful_PractPost5help:strata(tgroup)tgroup=2	0.5695	1.7558	0.0734	4.4192		-0.04856	0.2718	0.602		M8Helpful_PractPost5absent:strata(tgroup)tgroup=1	1.0038	0.9962	0.39329	2.5622		-0.09684	1.0751	0.3		M8Helpful_PractPost5neither:strata(tgroup)tgroup=2	0.3114	3.2118	0.04019	2.4119		0.03968	0.1806	0.671
M8Helpful_PractPost5not:strata(tgroup)tgroup=2	2.3923	0.418	0.26587	21.5267		0.02074	0.0495	0.824		M8Helpful_PractPost5neither:strata(tgroup)tgroup=2	0.1773	5.6394	0.01107	2.84		-0.00666	0.0051	0.943		M8Helpful_PractPost5help:strata(tgroup)tgroup=1	0.5203	1.922	0.20753	1.3044		0.01528	0.0271	0.869		M8Helpful_PractPost5not:strata(tgroup)tgroup=2	1.7558	0.5695	0.22628	13.6245		0.04856	0.2718	0.602
notenough1:M8Helpful_PractPost5help:strata(tgroup)tgroup=1	1.4756	0.6777	0.2835	7.6803	14.564	-0.0024	0.000667	0.979		notenough1:M8Helpful_PractPost5absent:strata(tgroup)tgroup=1	0.7985	1.2523	0.04404	14.4796		0.08762	0.8889	0.346		M8Helpful_PractPost5not:strata(tgroup)tgroup=2	5.6394	0.1773	0.35211	90.3214		0.00666	0.0051	0.943		M8Helpful_PractPost5absent:strata(tgroup)tgroup=2	0.7339	1.3625	0.23291	2.3128		0.04721	0.255	0.614
notenough1:M8Helpful_PractPost5neither:strata(tgroup)tgroup=1	0.8154	1.2264	0.13576	4.897		0.00256	0.000761	0.978		notenough1:M8Helpful_PractPost5help:strata(tgroup)tgroup=1	1.282	0.7801	0.07329	22.4236		0.04456	0.2305	0.631		M8Helpful_PractPost5absent:strata(tgroup)tgroup=2	2.3573	0.4242	0.26298	21.1299		-0.01231	0.0176	0.895		notenough1:M8Helpful_PractPost5neither:strata(tgroup)tgroup=1	0.8483	1.1788	0.23304	3.0879		-0.00929	0.01	0.92
notenough1:M8Helpful_PractPost5not:strata(tgroup)tgroup=1	0.7586	1.3183	0.06417	8.9671		0.01159	0.0156	0.9		notenough1:M8Helpful_PractPost5neither:strata(tgroup)tgroup=1	0.7084	1.4117	0.03711	13.5211		0.04594	0.2471	0.619		M8Helpful_PractPost5help:strata(tgroup)tgroup=2	3.2118	0.3114	0.41462	24.8798		-0.03968	0.1806	0.671		notenough1:M8Helpful_PractPost5not:strata(tgroup)tgroup=1	0.7892	1.2671	0.09264	6.7229		0.00564	0.0037	0.951
notenough1:M8Helpful_PractPost5absent:strata(tgroup)tgroup=1	0.9191	1.088	0.16671	5.0675		0.07177	0.594	0.441		notenough1:M8Helpful_PractPost5not:strata(tgroup)tgroup=1	0.659	1.5174	0.02203	19.7126		0.04738	0.2578	0.612		notenough1:M8Helpful_PractPost5not:strata(tgroup)tgroup=1	0.2621	3.8152	0.01378	4.9872		0.03834	0.1725	0.678		notenough1:M8Helpful_PractPost5absent:strata(tgroup)tgroup=1	0.9563	1.0457	0.29025	3.1504		0.08739	0.9094	0.34
notenough1:M8Helpful_PractPost5help:strata(tgroup)tgroup=2	0.9612	1.0404	0.16999	5.435		0.00951	0.0106	0.918		notenough1:M8Helpful_PractPost5absent:strata(tgroup)tgroup=2	0.8688	1.151	0.03702	20.3897		0.0416	0.2015	0.654		notenough1:M8Helpful_PractPost5absent:strata(tgroup)tgroup=1	0.3176	3.1487	0.03045	3.3128		0.08779	0.9045	0.342		notenough1:M8Helpful_PractPost5help:strata(tgroup)tgroup=1	1.5352	0.6514	0.51334	4.5911		-0.01873	0.0408	0.84
notenough1:M8Helpful_PractPost5neither:strata(tgroup)tgroup=2	2.8941	0.3455	0.20211	41.44		-0.03166	0.118	0.731		notenough1:M8Helpful_PractPost5help:strata(tgroup)tgroup=2	0.8351	1.1975	0.04544	15.3455		0.05081	0.3002	0.584		notenough1:M8Helpful_PractPost5help:strata(tgroup)tgroup=1	0.5099	1.9613	0.05125	5.0723		0.03525	0.144	0.704		notenough1:M8Helpful_PractPost5neither:strata(tgroup)tgroup=2	3.0109	0.3321	0.28593	31.7059		-0.0431	0.2155	0.642
notenough1:M8Helpful_PractPost5not:strata(tgroup)tgroup=2	1.151	0.8688	0.04904	27.0145		-0.0416	0.201	0.654		notenough1:M8Helpful_PractPost5neither:strata(tgroup)tgroup=2	2.5143	0.3977	0.0724	87.3107		0.01301	0.02	0.887		notenough1:M8Helpful_PractPost5neither:strata(tgroup)tgroup=1	0.2817	3.5494	0.02568	3.0914		0.03756	0.1619	0.687		notenough1:M8Helpful_PractPost5not:strata(tgroup)tgroup=2	1.1975	0.8351	0.06517	22.0065		-0.05081	0.3002	0.584
						NA	11.2	0.94								NA	11.2485	0.94		notenough1:M8Helpful_PractPost5not:strata(tgroup)tgroup=2	0.3977	2.5143	0.01145	13.8114		-0.01301	0.02	0.887		notenough1:M8Helpful_PractPost5absent:strata(tgroup)tgroup=2	1.0404	0.9612	0.18399	5.8828		-0.00951	0.0106	0.918
R2																				notenough1:M8Helpful_PractPost5absent:strata(tgroup)tgroup=2	0.3455	2.8941	0.02413	4.9477		0.03166	0.118	0.731
McFadden	Cox & Snell																			notenough1:M8Helpful_PractPost5help:strata(tgroup)tgroup=2	0.3321	3.0109	0.03154	3.4973		0.0431	0.2155	0.642								NA	11.2485	0.94
0.0522936	0.110582																									NA	11.2485	0.94
Base info interaction model - ref is friend absent										second info interaction model - ref is friend not helpful										third info interaction model - ref is firned neither helpful or unhelpful										fourth info interaction model - ref is M8 helpful
	n=	565,	number	of	events=	115					n=	565,	number	of	events=	115					n=	565,	number	of	events=	115					n=	565,	number	of	events=	115
	(1	observation	deleted	due	to	missingness)					(1	observation	deleted	due	to	missingness)					(1	observation	deleted	due	to	missingness)					(1	observation	deleted	due	to	missingness)
	HAZARD RATIO					95% CI					HAZARD RATIO					95% CI					HAZARD RATIO					95% CI					HAZARD RATIO					95% CI
	coef	exp(coef)	se(coef)	z	Pr(>|z|)	2.5	97.5				coef	exp(coef)	se(coef)	z	Pr(>|z|)	2.5	97.5				coef	exp(coef)	se(coef)	z	Pr(>|z|)	2.5	97.5				coef	exp(coef)	se(coef)	z	Pr(>|z|)	2.5	97.5
notenough1 absent	1.19524	3.30435	0.39136	3.054	0.002258	1.53447	7.11561			notenough1 not helpful	0.9252	2.5223	1.0122	0.914	0.360686	0.346931	18.3382			notenough1 neither	0.76499	2.14898	0.51825	1.476	0.139916	0.778208	5.93431			notenough1 helpful	1.3511	3.8615	0.2476	5.458	4.82e-08	2.37708	6.27304
M8Helpful_InfoPost5help	-0.61256	0.54196	0.32663	-1.875	0.060735	0.285722	1.028			M8Helpful_InfoPost5absent	-0.6938	0.4997	0.7709	-0.9	0.368085	0.110283	2.26379			M8Helpful_InfoPost5not	0.64308	1.90234	0.81391	0.79	0.429462	0.385907	9.37762			M8Helpful_InfoPost5neither	0.6633	1.9412	0.4252	1.56	0.118781	0.843571	4.46706
M8Helpful_InfoPost5neither	0.05075	1.05206	0.45872	0.111	0.91191	0.428131	2.58525			M8Helpful_InfoPost5help	-1.3064	0.2708	0.7441	-1.756	0.079144	0.0629889	1.16417			M8Helpful_InfoPost5absent	-0.05075	0.95052	0.45872	-0.111	0.91191	0.38681	2.33573			M8Helpful_InfoPost5not	1.3064	3.6928	0.7441	1.756	0.079144	0.858978	15.8758
M8Helpful_InfoPost5not	0.69383	2.00137	0.77087	0.9	0.368085	0.441737	9.06756			M8Helpful_InfoPost5neither	-0.6431	0.5257	0.8139	-0.79	0.429462	0.106637	2.5913			M8Helpful_InfoPost5help	-0.66331	0.51514	0.42522	-1.56	0.118781	0.223861	1.18544			M8Helpful_InfoPost5absent	0.6126	1.8452	0.3266	1.875	0.060735	0.972764	3.4999
planned1	-1.05928	0.3467	0.27744	-3.818	0.000135	0.201279	0.597202			planned1	-1.0593	0.3467	0.2774	-3.818	0.000135	0.201279	0.597202			planned1	-1.05928	0.3467	0.27744	-3.818	0.000135	0.201279	0.597202			planned1	-1.0593	0.3467	0.2774	-3.818	0.000135	0.201279	0.597202
multi1	-0.54289	0.58106	0.21212	-2.559	0.010485	0.383416	0.8806			multi1	-0.5429	0.5811	0.2121	-2.559	0.010485	0.383416	0.8806			multi1	-0.54289	0.58106	0.21212	-2.559	0.010485	0.383416	0.8806			multi1	-0.5429	0.5811	0.2121	-2.559	0.010485	0.383416	0.8806
uniedu1	-0.64146	0.52652	0.21876	-2.932	0.003365	0.342932	0.808403			uniedu1	-0.6415	0.5265	0.2188	-2.932	0.003365	0.342932	0.808403			uniedu1	-0.64146	0.52652	0.21876	-2.932	0.003365	0.342932	0.808403			uniedu1	-0.6415	0.5265	0.2188	-2.932	0.003365	0.342932	0.808403
notenough1:M8Helpful_InfoPost5help	0.15583	1.16863	0.46108	0.338	0.735392	0.47337	2.88503			notenough1:M8Helpful_InfoPost5absent	0.2701	1.31	1.0872	0.248	0.803829	0.155541	11.0338			notenough1:M8Helpful_InfoPost5not	0.16018	1.17373	1.13636	0.141	0.8879	0.126559	10.8853			notenough1:M8Helpful_InfoPost5neither	-0.5861	0.5565	0.5745	-1.02	0.307698	0.180476	1.71603
notenough1:M8Helpful_InfoPost5neither	-0.43024	0.65035	0.65055	-0.661	0.508384	0.181719	2.32753			notenough1:M8Helpful_InfoPost5help	0.4259	1.531	1.0442	0.408	0.683371	0.197765	11.8515			notenough1:M8Helpful_InfoPost5absent	0.43024	1.53763	0.65055	0.661	0.508384	0.42964	5.50301			notenough1:M8Helpful_InfoPost5not	-0.4259	0.6532	1.0442	-0.408	0.683371	0.0843778	5.05649
notenough1:M8Helpful_InfoPost5not	-0.27006	0.76333	1.08722	-0.248	0.803829	0.0906304	6.42918			notenough1:M8Helpful_InfoPost5neither	-0.1602	0.852	1.1364	-0.141	0.8879	0.091867	7.90144			notenough1:M8Helpful_InfoPost5help	0.58607	1.79692	0.57454	1.02	0.307698	0.58274	5.54092			notenough1:M8Helpful_InfoPost5absent	-0.1558	0.8557	0.4611	-0.338	0.735392	0.346617	2.11251
---										---										---										---
	SURVIVAL		0.95		VIF	proportional hazards					SURVIVAL		0.95		VIF	proportional hazards					SURVIVAL		0.95		VIF	proportional hazards					SURVIVAL		0.95		VIF	proportional hazards
	exp(coef)	exp(-coef)	2.5	97.5	GVIF	rho	chisq	p			exp(coef)	exp(-coef)	2.5	97.5	GVIF	rho	chisq	p			exp(coef)	exp(-coef)	2.5	97.5	GVIF	rho	chisq	p			exp(coef)	exp(-coef)	2.5	97.5	GVIF	rho	chisq	p
notenough1	3.3043	0.3026	1.53447	7.1156	4.32524	0.04563	0.24973	0.617		notenough1	2.5223	0.3965	0.34693	18.3382		-0.0324	0.1259	0.723		notenough1	2.149	0.4653	0.7782	5.9343		0.1561	2.822	0.093		notenough1	3.8615	0.259	2.37708	6.273		0.08561	0.85511	0.3551
M8Helpful_InfoPost5help	0.542	1.8452	0.28572	1.028	9.32451	0.00855	0.00878	0.925		M8Helpful_InfoPost5absent	0.4997	2.0014	0.11028	2.2638		0.0214	0.0571	0.811		M8Helpful_InfoPost5not	1.9023	0.5257	0.3859	9.3776		0.057	0.406	0.5239		M8Helpful_InfoPost5neither	1.9412	0.5151	0.84357	4.4671		-0.16025	2.97632	0.0845
M8Helpful_InfoPost5neither	1.0521	0.9505	0.42813	2.5852		-0.14358	2.34855	0.125		M8Helpful_InfoPost5help	0.2708	3.6928	0.06299	1.1642		0.0265	0.0834	0.773		M8Helpful_InfoPost5absent	0.9505	1.0521	0.3868	2.3357		0.1436	2.349	0.1254		M8Helpful_InfoPost5not	3.6928	0.2708	0.85898	15.8758		-0.02654	0.08337	0.7728
M8Helpful_InfoPost5not	2.0014	0.4997	0.44174	9.0676		-0.0214	0.05712	0.811		M8Helpful_InfoPost5neither	0.5257	1.9023	0.10664	2.5913		-0.057	0.4062	0.524		M8Helpful_InfoPost5help	0.5151	1.9412	0.2239	1.1854		0.1603	2.976	0.0845		M8Helpful_InfoPost5absent	1.8452	0.542	0.97276	3.4999		-0.00855	0.00878	0.9253
planned1	0.3467	2.8843	0.20128	0.5972	1.05649	0.12375	1.83649	0.175		planned1	0.3467	2.8843	0.20128	0.5972		0.1238	1.8365	0.175		planned1	0.3467	2.8843	0.2013	0.5972		0.1238	1.836	0.1754		planned1	0.3467	2.8843	0.20128	0.5972		0.12375	1.83649	0.1754
multi1	0.5811	1.721	0.38342	0.8806	1.03904	-0.07436	0.66499	0.415		multi1	0.5811	1.721	0.38342	0.8806		-0.0744	0.665	0.415		multi1	0.5811	1.721	0.3834	0.8806		-0.0744	0.665	0.4148		multi1	0.5811	1.721	0.38342	0.8806		-0.07436	0.66499	0.4148
uniedu1	0.5265	1.8992	0.34293	0.8084	1.05932	0.06809	0.57384	0.449		uniedu1	0.5265	1.8992	0.34293	0.8084		0.0681	0.5738	0.449		uniedu1	0.5265	1.8992	0.3429	0.8084		0.0681	0.574	0.4487		uniedu1	0.5265	1.8992	0.34293	0.8084		0.06809	0.57384	0.4487
notenough1:M8Helpful_InfoPost5help	1.1686	0.8557	0.47337	2.885	26.0756	0.00665	0.00523	0.942		notenough1:M8Helpful_InfoPost5absent	1.31	0.7633	0.15554	11.0338		0.0461	0.2603	0.61		notenough1:M8Helpful_InfoPost5not	1.1737	0.852	0.1266	10.8853		-0.0988	1.171	0.2792		notenough1:M8Helpful_InfoPost5neither	0.5565	1.7969	0.18048	1.716		0.10437	1.24754	0.264
notenough1:M8Helpful_InfoPost5neither	0.6504	1.5376	0.18172	2.3275		0.09601	1.07681	0.299		notenough1:M8Helpful_InfoPost5help	1.531	0.6532	0.19777	11.8515		0.0511	0.3171	0.573		notenough1:M8Helpful_InfoPost5absent	1.5376	0.6504	0.4296	5.503		-0.096	1.077	0.2994		notenough1:M8Helpful_InfoPost5not	0.6532	1.531	0.08438	5.0565		-0.05112	0.31714	0.5733
notenough1:M8Helpful_InfoPost5not	0.7633	1.31	0.09063	6.4292		-0.04612	0.2603	0.61		notenough1:M8Helpful_InfoPost5neither	0.852	1.1737	0.09187	7.9014		0.0988	1.1711	0.279		notenough1:M8Helpful_InfoPost5help	1.7969	0.5565	0.5827	5.5409		-0.1044	1.248	0.264		notenough1:M8Helpful_InfoPost5absent	0.8557	1.1686	0.34662	2.1125		-0.00665	0.00523	0.9424
						NA	10.5181	0.396								NA	10.5181	0.396								NA	10.518	0.3963								NA	10.5181	0.3963
R2
McFadden	Cox & Snell
0.0530402	0.112069
LATCH MODELS
Base Emotional interaction model - ref is friend absent										second EMOTION interaction model - ref is friend not helpful										third EMOTION interaction model - ref is firned neither helpful or unhelpful										fourth EMOTION interaction model - ref is M8 helpful
	n=	565,	number	of	events=	115					n=	565,	number	of	events=	115					n=	565,	number	of	events=	115					n=	565,	number	of	events=	115
	(1	observation	deleted	due	to	missingness)					(1	observation	deleted	due	to	missingness)					(1	observation	deleted	due	to	missingness)					(1	observation	deleted	due	to	missingness)
	HAZARD RATIO					95% CI					HAZARD RATIO					95% CI					HAZARD RATIO					95% CI					HAZARD RATIO					95% CI
	coef	exp(coef)	se(coef)	z	Pr(>|z|)	2.5	97.5				coef	exp(coef)	se(coef)	z	Pr(>|z|)	2.5	97.5				coef	exp(coef)	se(coef)	z	Pr(>|z|)	2.5	97.5				coef	exp(coef)	se(coef)	z	Pr(>|z|)	2.5	97.5
latch1 absent	0.40081	1.49303	0.52548	0.763	0.44562	0.533064	4.18175			latch1 not helpful	0.02517	1.02549	0.70275	0.036	0.97143	0.258673	4.06546			latch1 neither	0.87951	2.40971	0.51016	1.724	0.08471	0.886569	6.54964			latch1 helpful	1.0814	2.9488	0.2899	3.73	0.000191	1.67068	5.20454
M8EmoPost5not	0.68537	1.9845	0.73878	0.928	0.35356	0.466443	8.44315			M8EmoPost5absent	-0.68537	0.5039	0.73878	-0.928	0.35356	0.118439	2.14388			M8EmoPost5not	0.60228	1.82627	0.74235	0.811	0.41719	0.426259	7.82448			M8EmoPost5neither	0.8719	2.3914	0.5146	1.694	0.090209	0.872221	6.55662
M8EmoPost5neither	0.08309	1.08664	0.63488	0.131	0.89587	0.313098	3.77132			M8EmoPost5neither	-0.60228	0.54756	0.74235	-0.811	0.41719	0.127804	2.34599			M8EmoPost5absent	-0.08309	0.92027	0.63488	-0.131	0.89587	0.265159	3.19389			M8EmoPost5not	1.4742	4.3673	0.636	2.318	0.020464	1.25552	15.1919
M8EmoPost5help	-0.78879	0.4544	0.51434	-1.534	0.12513	0.165817	1.2452			M8EmoPost5help	-1.47416	0.22897	0.63604	-2.318	0.02046	0.0658246	0.796483			M8EmoPost5help	-0.87188	0.41816	0.5146	-1.694	0.09021	0.152518	1.1465			M8EmoPost5absent	0.7888	2.2007	0.5143	1.534	0.125128	0.803086	6.03074
planned1	-1.23447	0.29099	0.27842	-4.434	9.26e-06	0.168609	0.502191			planned1	-1.23447	0.29099	0.27842	-4.434	9.26e-06	0.168609	0.502191			planned1	-1.23447	0.29099	0.27842	-4.434	9.26e-06	0.168609	0.502191			planned1	-1.2345	0.291	0.2784	-4.434	9.26e-06	0.168609	0.502191
multi1	-0.44506	0.64078	0.21138	-2.106	0.03524	0.423435	0.969698			multi1	-0.44506	0.64078	0.21138	-2.106	0.03524	0.423435	0.969698			multi1	-0.44506	0.64078	0.21138	-2.106	0.03524	0.423435	0.969698			multi1	-0.4451	0.6408	0.2114	-2.106	0.035245	0.423435	0.969698
uniedu1	-0.59651	0.55073	0.21647	-2.756	0.00586	0.36031	0.841789			uniedu1	-0.59651	0.55073	0.21647	-2.756	0.00586	0.36031	0.841789			uniedu1	-0.59651	0.55073	0.21647	-2.756	0.00586	0.36031	0.841789			uniedu1	-0.5965	0.5507	0.2165	-2.756	0.005859	0.36031	0.841789
latch1:M8EmoPost5not	-0.37564	0.68685	0.88431	-0.425	0.67099	0.121378	3.88673			latch1:M8EmoPost5absent	0.37564	1.45592	0.88431	0.425	0.67099	0.257286	8.23872			latch1:M8EmoPost5not	-0.85434	0.42556	0.87279	-0.979	0.32765	0.0769203	2.35445			latch1:M8EmoPost5neither	-0.2019	0.8172	0.5873	-0.344	0.731055	0.258465	2.58376
latch1:M8EmoPost5neither	0.4787	1.61398	0.73039	0.655	0.51221	0.385642	6.75475			latch1:M8EmoPost5neither	0.85434	2.34982	0.87279	0.979	0.32765	0.424728	13.0005			latch1:M8EmoPost5absent	-0.4787	0.61959	0.73039	-0.655	0.51221	0.148044	2.59308			latch1:M8EmoPost5not	-1.0562	0.3478	0.7582	-1.393	0.163608	0.0786873	1.53702
latch1:M8EmoPost5help	0.68057	1.97501	0.59899	1.136	0.25587	0.610536	6.38893			latch1:M8EmoPost5help	1.05621	2.87546	0.75821	1.393	0.16361	0.650609	12.7085			latch1:M8EmoPost5help	0.20187	1.22369	0.58732	0.344	0.73105	0.387033	3.86899			latch1:M8EmoPost5absent	-0.6806	0.5063	0.599	-1.136	0.255869	0.156521	1.6379
---										---										---										---
	SURVIVAL		0.95		VIF	proportional hazards					SURVIVAL		0.95		VIF	proportional hazards					SURVIVAL		0.95		VIF	proportional hazards					SURVIVAL		0.95		VIF	proportional hazards
	exp(coef)	exp(-coef)	2.5	97.5	GVIF	rho	chisq	p			exp(coef)	exp(-coef)	2.5	97.5	GVIF	rho	chisq	p			exp(coef)	exp(-coef)	2.5	97.5	GVIF	rho	chisq	p			exp(coef)	exp(-coef)	2.5	97.5	GVIF	rho	chisq	p
latch1	1.493	0.6698	0.5331	4.1817	5.98116	0.07256	0.62184	0.43		latch1	1.0255	0.9751	0.25867	4.0655		0.08503	0.87254	0.35		latch1	2.4097	0.415	0.88657	6.5496		0.124	1.81285	0.178		latch1	2.9488	0.3391	1.67068	5.2045		0.0925	0.9571	0.328
M8EmoPost5not	1.9845	0.5039	0.4664	8.4431	58.532	-0.02965	0.1056	0.745		M8EmoPost5absent	0.5039	1.9845	0.11844	2.1439		0.02965	0.1056	0.745		M8EmoPost5not	1.8263	0.5476	0.42626	7.8245		-0.02596	0.08413	0.772		M8EmoPost5neither	2.3914	0.4182	0.87222	6.5566		-0.1134	1.5164	0.218
M8EmoPost5neither	1.0866	0.9203	0.3131	3.7713		-0.00358	0.00152	0.969		M8EmoPost5neither	0.5476	1.8263	0.1278	2.346		0.02596	0.08413	0.772		M8EmoPost5absent	0.9203	1.0866	0.26516	3.1939		0.00358	0.00152	0.969		M8EmoPost5not	4.3673	0.229	1.25552	15.1919		-0.1207	1.7818	0.182
M8EmoPost5help	0.4544	2.2007	0.1658	1.2452		0.10979	1.40161	0.236		M8EmoPost5help	0.229	4.3673	0.06582	0.7965		0.12068	1.78177	0.182		M8EmoPost5help	0.4182	2.3914	0.15252	1.1465		0.11335	1.51637	0.218		M8EmoPost5absent	2.2007	0.4544	0.80309	6.0307		-0.1098	1.4016	0.236
planned1	0.291	3.4366	0.1686	0.5022	1.06587	0.12295	1.94816	0.163		planned1	0.291	3.4366	0.16861	0.5022		0.12295	1.94816	0.163		planned1	0.291	3.4366	0.16861	0.5022		0.12295	1.94816	0.163		planned1	0.291	3.4366	0.16861	0.5022		0.1229	1.9482	0.163
multi1	0.6408	1.5606	0.4234	0.9697	1.03182	-0.08791	0.90643	0.341		multi1	0.6408	1.5606	0.42343	0.9697		-0.08791	0.90643	0.341		multi1	0.6408	1.5606	0.42343	0.9697		-0.08791	0.90643	0.341		multi1	0.6408	1.5606	0.42343	0.9697		-0.0879	0.9064	0.341
uniedu1	0.5507	1.8158	0.3603	0.8418	1.03877	0.08146	0.80556	0.369		uniedu1	0.5507	1.8158	0.36031	0.8418		0.08146	0.80556	0.369		uniedu1	0.5507	1.8158	0.36031	0.8418		0.08146	0.80556	0.369		uniedu1	0.5507	1.8158	0.36031	0.8418		0.0815	0.8056	0.369
latch1:M8EmoPost5not	0.6869	1.4559	0.1214	3.8867	135.457	0.02455	0.07493	0.784		latch1:M8EmoPost5absent	1.4559	0.6869	0.25729	8.2387		-0.02455	0.07493	0.784		latch1:M8EmoPost5not	0.4256	2.3498	0.07692	2.3544		-0.00314	0.00122	0.972		latch1:M8EmoPost5neither	0.8172	1.2237	0.25847	2.5838		0.0636	0.4715	0.492
latch1:M8EmoPost5neither	1.614	0.6196	0.3856	6.7547		0.03458	0.13921	0.709		latch1:M8EmoPost5neither	2.3498	0.4256	0.42473	13.0005		0.00314	0.00122	0.972		latch1:M8EmoPost5absent	0.6196	1.614	0.14804	2.5931		-0.03458	0.13921	0.709		latch1:M8EmoPost5not	0.3478	2.8755	0.07869	1.537		0.0445	0.2418	0.623
latch1:M8EmoPost5help	1.975	0.5063	0.6105	6.3889		-0.02023	0.04767	0.827		latch1:M8EmoPost5help	2.8755	0.3478	0.65061	12.7085		-0.04451	0.24181	0.623		latch1:M8EmoPost5help	1.2237	0.8172	0.38703	3.869		-0.06362	0.47155	0.492		latch1:M8EmoPost5absent	0.5063	1.975	0.15652	1.6379		0.0202	0.0477	0.827
						NA	15.7575	0.107								NA	15.7575	0.107								NA	15.7575	0.107								NA	15.7575	0.107
R2
McFadden	Cox & Snell
0.0419739	0.0897735
Base Practical interaction model - ref is friend absent										second practical interaction model - ref is friend not helpful, split at 6 w										third practical interaction model - ref is firned neither helpful or unhelpful, split at 6 w										fourth practical interaction model - ref is M8 helpful, split at 6 w
	n=	565,	number	of	events=	115					n=	565,	number	of	events=	115					n=	565,	number	of	events=	115					n=	565,	number	of	events=	115
	(1	observation	deleted	due	to	missingness)					(1	observation	deleted	due	to	missingness)					(1	observation	deleted	due	to	missingness)					(1	observation	deleted	due	to	missingness)
	HAZARD RATIO					95% CI					HAZARD RATIO					95% CI					HAZARD RATIO					95% CI					HAZARD RATIO					95% CI
	coef	exp(coef)	se(coef)	z	Pr(>|z|)	2.5	97.5				coef	exp(coef)	se(coef)	z	Pr(>|z|)	2.5	97.5				coef	exp(coef)	se(coef)	z	Pr(>|z|)	2.5	97.5				coef	exp(coef)	se(coef)	z	Pr(>|z|)	2.5	97.5
latch1 absent	0.7057	2.0252	0.4154	1.699	0.08939	0.897122	4.57165			latch1 not helpful	1.8001	6.0501	0.8794	2.047	0.04066	1.07956	33.9061			latch1 neither	1.4034	4.069	0.5533	2.537	0.0112	1.37574	12.0349			latch1 helpful	0.8341	2.3028	0.3021	2.761	0.00576	1.2738	4.16306
M8Helpful_PractPost5not	0.1971	1.2178	0.8001	0.246	0.80542	0.253852	5.84255			M8Helpful_PractPost5absent	-0.1971	0.8211	0.8001	-0.246	0.80542	0.171158	3.93931			M8Helpful_PractPost5not	0.6255	1.8692	0.8747	0.715	0.47452	0.336619	10.3793			M8Helpful_PractPost5not	0.414	1.5129	0.7577	0.546	0.58475	0.342673	6.67963
M8Helpful_PractPost5neither	-0.4284	0.6515	0.6138	-0.698	0.48515	0.195665	2.16953			M8Helpful_PractPost5neither	-0.6255	0.535	0.8747	-0.715	0.47452	0.0963459	2.97072			M8Helpful_PractPost5absent	0.4284	1.5348	0.6138	0.698	0.48515	0.46093	5.11079			M8Helpful_PractPost5neither	-0.2115	0.8094	0.5642	-0.375	0.70782	0.267858	2.44581
M8Helpful_PractPost5help	-0.217	0.805	0.4397	-0.493	0.62172	0.34001	1.90572			M8Helpful_PractPost5help	-0.414	0.661	0.7577	-0.546	0.58475	0.149709	2.91824			M8Helpful_PractPost5help	0.2115	1.2355	0.5642	0.375	0.70782	0.408863	3.73333			M8Helpful_PractPost5absent	0.217	1.2423	0.4397	0.493	0.62172	0.524736	2.94109
planned1	-1.2479	0.2871	0.2752	-4.535	5.76e-06	0.167412	0.492344			planned1	-1.2479	0.2871	0.2752	-4.535	5.76e-06	0.167412	0.492344			planned1	-1.2479	0.2871	0.2752	-4.535	5.76e-06	0.167412	0.492344			planned1	-1.2479	0.2871	0.2752	-4.535	5.76e-06	0.167412	0.492344
multi1	-0.4297	0.6507	0.211	-2.036	0.04174	0.430298	0.984064			multi1	-0.4297	0.6507	0.211	-2.036	0.04174	0.430298	0.984064			multi1	-0.4297	0.6507	0.211	-2.036	0.04174	0.430298	0.984064			multi1	-0.4297	0.6507	0.211	-2.036	0.04174	0.430298	0.984064
uniedu1	-0.6646	0.5145	0.2166	-3.068	0.00216	0.336493	0.786609			uniedu1	-0.6646	0.5145	0.2166	-3.068	0.00216	0.336493	0.786609			uniedu1	-0.6646	0.5145	0.2166	-3.068	0.00216	0.336493	0.786609			uniedu1	-0.6646	0.5145	0.2166	-3.068	0.00216	0.336493	0.786609
latch1:M8Helpful_PractPost5not	1.0944	2.9874	0.9741	1.124	0.26121	0.442753	20.1576			latch1:M8Helpful_PractPost5absent	-1.0944	0.3347	0.9741	-1.124	0.26121	0.0496091	2.2586			latch1:M8Helpful_PractPost5not	0.3967	1.4869	1.0392	0.382	0.70267	0.19397	11.3975			latch1:M8Helpful_PractPost5not	0.9659	2.6273	0.9258	1.043	0.29679	0.427997	16.1275
latch1:M8Helpful_PractPost5neither	0.6977	2.0092	0.6915	1.009	0.31295	0.51812	7.79154			latch1:M8Helpful_PractPost5neither	-0.3967	0.6726	1.0392	-0.382	0.70267	0.0877383	5.15543			latch1:M8Helpful_PractPost5absent	-0.6977	0.4977	0.6915	-1.009	0.31295	0.128344	1.93005			latch1:M8Helpful_PractPost5neither	0.5693	1.767	0.6301	0.903	0.36628	0.513911	6.0754
latch1:M8Helpful_PractPost5help	0.1285	1.1371	0.5133	0.25	0.80238	0.415754	3.10996			latch1:M8Helpful_PractPost5help	-0.9659	0.3806	0.9258	-1.043	0.29679	0.0620058	2.33646			latch1:M8Helpful_PractPost5help	-0.5693	0.5659	0.6301	-0.903	0.36628	0.164598	1.94586			latch1:M8Helpful_PractPost5absent	-0.1285	0.8794	0.5133	-0.25	0.80238	0.321548	2.40527
---										---										---										---
	SURVIVAL		0.95		VIF	proportional hazards					SURVIVAL		0.95		VIF	proportional hazards					SURVIVAL		0.95		VIF	proportional hazards					SURVIVAL		0.95		VIF	proportional hazards
	exp(coef)	exp(-coef)	2.5	97.5	GVIF	rho	chisq	p			exp(coef)	exp(-coef)	2.5	97.5	GVIF	rho	chisq	p			exp(coef)	exp(-coef)	2.5	97.5	GVIF	rho	chisq	p			exp(coef)	exp(-coef)	2.5	97.5	GVIF	rho	chisq	p
latch1	2.0252	0.4938	0.8971	4.5717	3.73902	0.000669	5.08e-05	0.994		latch1	6.0501	0.1653	1.07956	33.9061		0.1879	3.875	0.049		latch1	4.069	0.2458	1.3757	12.0349		0.1059	1.291	0.256		latch1	2.3028	0.4343	1.2738	4.1631		0.12888	1.8666	0.1719
M8Helpful_PractPost5not	1.2178	0.8211	0.2539	5.8426	61.1119	-0.152917	2.58	0.108		M8Helpful_PractPost5absent	0.8211	1.2178	0.17116	3.9393		0.1529	2.578	0.1083		M8Helpful_PractPost5not	1.8692	0.535	0.3366	10.3793		-0.0974	1.069	0.301		M8Helpful_PractPost5not	1.5129	0.661	0.3427	6.6796		-0.16503	3.04093	0.0812
M8Helpful_PractPost5neither	0.6515	1.5348	0.1957	2.1695		-0.057211	0.384	0.536		M8Helpful_PractPost5neither	0.535	1.8692	0.09635	2.9707		0.0974	1.069	0.3011		M8Helpful_PractPost5absent	1.5348	0.6515	0.4609	5.1108		0.0572	0.384	0.536		M8Helpful_PractPost5neither	0.8094	1.2355	0.2679	2.4458		-0.06824	0.54564	0.4601
M8Helpful_PractPost5help	0.805	1.2423	0.34	1.9057		0.007814	0.00694	0.934		M8Helpful_PractPost5help	0.661	1.5129	0.14971	2.9182		0.165	3.041	0.0812		M8Helpful_PractPost5help	1.2355	0.8094	0.4089	3.7333		0.0682	0.546	0.46		M8Helpful_PractPost5absent	1.2423	0.805	0.5247	2.9411		-0.00781	0.00694	0.9336
planned1	0.2871	3.4832	0.1674	0.4923	1.04203	0.125192	1.75	0.186		planned1	0.2871	3.4832	0.16741	0.4923		0.1252	1.753	0.1855		planned1	0.2871	3.4832	0.1674	0.4923		0.1252	1.753	0.186		planned1	0.2871	3.4832	0.1674	0.4923		0.12519	1.75269	0.1855
multi1	0.6507	1.5368	0.4303	0.9841	1.02839	-0.085482	0.857	0.355		multi1	0.6507	1.5368	0.4303	0.9841		-0.0855	0.857	0.3546		multi1	0.6507	1.5368	0.4303	0.9841		-0.0855	0.857	0.355		multi1	0.6507	1.5368	0.4303	0.9841		-0.08548	0.85702	0.3546
uniedu1	0.5145	1.9437	0.3365	0.7866	1.03976	0.084193	0.833	0.361		uniedu1	0.5145	1.9437	0.33649	0.7866		0.0842	0.833	0.3614		uniedu1	0.5145	1.9437	0.3365	0.7866		0.0842	0.833	0.361		uniedu1	0.5145	1.9437	0.3365	0.7866		0.08419	0.83299	0.3614
latch1:M8Helpful_PractPost5not	2.9874	0.3347	0.4428	20.1576	105.595	0.16806	3.15	0.076		latch1:M8Helpful_PractPost5absent	0.3347	2.9874	0.04961	2.2586		-0.1681	3.148	0.076		latch1:M8Helpful_PractPost5not	1.4869	0.6726	0.194	11.3975		0.1002	1.126	0.289		latch1:M8Helpful_PractPost5not	2.6273	0.3806	0.428	16.1275		0.13417	2.02781	0.1544
latch1:M8Helpful_PractPost5neither	2.0092	0.4977	0.5181	7.7915		0.084561	0.819	0.366		latch1:M8Helpful_PractPost5neither	0.6726	1.4869	0.08774	5.1554		-0.1002	1.126	0.2887		latch1:M8Helpful_PractPost5absent	0.4977	2.0092	0.1283	1.9301		-0.0846	0.819	0.366		latch1:M8Helpful_PractPost5neither	1.767	0.5659	0.5139	6.0754		0.03198	0.11743	0.7318
latch1:M8Helpful_PractPost5help	1.1371	0.8794	0.4158	3.11		0.074871	0.637	0.425		latch1:M8Helpful_PractPost5help	0.3806	2.6273	0.06201	2.3365		-0.1342	2.028	0.1544		latch1:M8Helpful_PractPost5help	0.5659	1.767	0.1646	1.9459		-0.032	0.117	0.732		latch1:M8Helpful_PractPost5absent	0.8794	1.1371	0.3215	2.4053		-0.07487	0.63725	0.4247
						NA	15.4	0.119								NA	15.388	0.1185								NA	15.388	0.119								NA	15.3883	0.1185
R2
McFadden	Cox & Snell
0.0380265	0.0816858
Base info interaction model - ref is friend absent										second info interaction model - ref is friend not helpful										third info interaction model - ref is firned neither helpful or unhelpful										fourth info interaction model - ref is M8 helpful
	n=	565,	number	of	events=	115					n=	565,	number	of	events=	115					n=	565,	number	of	events=	115					n=	565,	number	of	events=	115
	(1	observation	deleted	due	to	missingness)					(1	observation	deleted	due	to	missingness)					(1	observation	deleted	due	to	missingness)					(1	observation	deleted	due	to	missingness)
	HAZARD RATIO					95% CI					HAZARD RATIO					95% CI					HAZARD RATIO					95% CI					HAZARD RATIO					95% CI
	coef	exp(coef)	se(coef)	z	Pr(>|z|)	2.5	97.5				coef	exp(coef)	se(coef)	z	Pr(>|z|)	2.5	97.5				coef	exp(coef)	se(coef)	z	Pr(>|z|)	2.5	97.5				coef	exp(coef)	se(coef)	z	Pr(>|z|)	2.5	97.5
latch1 absent	0.83365	2.3017	0.44082	1.891	0.05861	0.970113	5.46104			latch1 not helpful	0.2005	1.222	1.0306	0.195	0.84578	0.162105	9.21121			latch1 neither	0.78632	2.19531	0.58794	1.337	0.18109	0.693484	6.94952			latch1 helpful	1.0283	2.7964	0.2867	3.587	0.000334	1.59434	4.90484
M8Helpful_InfoPost5not	1.06908	2.91271	0.83077	1.287	0.19814	0.571666	14.8406			M8Helpful_InfoPost5absent	-1.0691	0.3433	0.8308	-1.287	0.19814	0.0673826	1.74927			M8Helpful_InfoPost5not	1.01677	2.76425	0.90401	1.125	0.2607	0.469985	16.2582			M8Helpful_InfoPost5neither	0.5835	1.7922	0.5638	1.035	0.300732	0.593581	5.41147
M8Helpful_InfoPost5neither	0.05231	1.05371	0.62915	0.083	0.93373	0.307034	3.61621			M8Helpful_InfoPost5neither	-1.0168	0.3618	0.904	-1.125	0.2607	0.0615076	2.12773			M8Helpful_InfoPost5absent	-0.05231	0.94903	0.62915	-0.083	0.93373	0.276533	3.25697			M8Helpful_InfoPost5not	1.6002	4.9542	0.7766	2.06	0.039355	1.08117	22.7016
M8Helpful_InfoPost5help	-0.53116	0.58793	0.4542	-1.169	0.24223	0.241381	1.43199			M8Helpful_InfoPost5help	-1.6002	0.2018	0.7766	-2.06	0.03936	0.0440498	0.924925			M8Helpful_InfoPost5help	-0.58347	0.55796	0.56381	-1.035	0.30073	0.184793	1.68469			M8Helpful_InfoPost5absent	0.5312	1.7009	0.4542	1.169	0.242234	0.698327	4.14282
planned1	-1.20246	0.30045	0.28511	-4.218	2.47e-05	0.171828	0.525366			planned1	-1.2025	0.3005	0.2851	-4.218	2.47e-05	0.171828	0.525366			planned1	-1.20246	0.30045	0.28511	-4.218	2.47e-05	0.171828	0.525366			planned1	-1.2025	0.3005	0.2851	-4.218	2.47e-05	0.171828	0.525366
multi1	-0.47138	0.62414	0.21225	-2.221	0.02636	0.411729	0.946132			multi1	-0.4714	0.6241	0.2123	-2.221	0.02636	0.411729	0.946132			multi1	-0.47138	0.62414	0.21225	-2.221	0.02636	0.411729	0.946132			multi1	-0.4714	0.6241	0.2123	-2.221	0.026361	0.411729	0.946132
uniedu1	-0.58619	0.55644	0.21804	-2.688	0.00718	0.362927	0.853138			uniedu1	-0.5862	0.5564	0.218	-2.688	0.00718	0.362927	0.853138			uniedu1	-0.58619	0.55644	0.21804	-2.688	0.00718	0.362927	0.853138			uniedu1	-0.5862	0.5564	0.218	-2.688	0.007179	0.362927	0.853138
latch1:M8Helpful_InfoPost5not	-0.63319	0.53089	1.11327	-0.569	0.56951	0.0598951	4.7057			latch1:M8Helpful_InfoPost5absent	0.6332	1.8836	1.1133	0.569	0.56951	0.212508	16.6959			latch1:M8Helpful_InfoPost5not	-0.58587	0.55662	1.19778	-0.489	0.62475	0.0532121	5.82253			latch1:M8Helpful_InfoPost5neither	-0.242	0.785	0.6538	-0.37	0.711242	0.217972	2.82739
latch1:M8Helpful_InfoPost5neither	-0.04733	0.95378	0.7377	-0.064	0.94885	0.224654	4.04929			latch1:M8Helpful_InfoPost5neither	0.5859	1.7965	1.1978	0.489	0.62475	0.171747	18.7927			latch1:M8Helpful_InfoPost5absent	0.04733	1.04846	0.7377	0.064	0.94885	0.246957	4.45128			latch1:M8Helpful_InfoPost5not	-0.8279	0.437	1.0694	-0.774	0.438846	0.053723	3.55424
latch1:M8Helpful_InfoPost5help	0.19469	1.21494	0.52523	0.371	0.71088	0.433984	3.40122			latch1:M8Helpful_InfoPost5help	0.8279	2.2885	1.0694	0.774	0.43885	0.281354	18.614			latch1:M8Helpful_InfoPost5help	0.24202	1.27382	0.65377	0.37	0.71124	0.353684	4.58775			latch1:M8Helpful_InfoPost5absent	-0.1947	0.8231	0.5252	-0.371	0.710876	0.294012	2.30423
---										---										---										---
	SURVIVAL		0.95		VIF	proportional hazards					SURVIVAL		0.95		VIF	proportional hazards					SURVIVAL		0.95		VIF	proportional hazards					SURVIVAL		0.95		VIF	proportional hazards
	exp(coef)	exp(-coef)	2.5	97.5	GVIF	rho	chisq	p			exp(coef)	exp(-coef)	2.5	97.5	GVIF	rho	chisq	p			exp(coef)	exp(-coef)	2.5	97.5	GVIF	rho	chisq	p			exp(coef)	exp(-coef)	2.5	97.5	GVIF	rho	chisq	p
latch1	2.3017	0.4345	0.9701	5.461	4.21029	-0.0375	0.159	0.6897		latch1	1.222	0.8184	0.16211	9.2112		0.1732	3.382	0.0659		latch1	2.1953	0.4555	0.69348	6.9495		0.0665	0.5186	0.471		latch1	2.7964	0.3576	1.59434	4.9048		0.1637	3.0201	0.0822
M8Helpful_InfoPost5not	2.9127	0.3433	0.5717	14.8406	34.729	-0.1671	3.212	0.0731		M8Helpful_InfoPost5absent	0.3433	2.9127	0.06738	1.7493		0.1671	3.212	0.0731		M8Helpful_InfoPost5not	2.7643	0.3618	0.46998	16.2582		-0.079	0.7696	0.38		M8Helpful_InfoPost5neither	1.7922	0.558	0.59358	5.4115		-0.0448	0.2358	0.6273
M8Helpful_InfoPost5neither	1.0537	0.949	0.307	3.6162		-0.1023	1.223	0.2688		M8Helpful_InfoPost5neither	0.3618	2.7643	0.06151	2.1277		0.079	0.77	0.3803		M8Helpful_InfoPost5absent	0.949	1.0537	0.27653	3.257		0.1023	1.2229	0.269		M8Helpful_InfoPost5not	4.9542	0.2018	1.08117	22.7016		-0.1288	1.8869	0.1696
M8Helpful_InfoPost5help	0.5879	1.7009	0.2414	1.432		-0.0859	0.863	0.3528		M8Helpful_InfoPost5help	0.2018	4.9542	0.04405	0.9249		0.1288	1.887	0.1696		M8Helpful_InfoPost5help	0.558	1.7922	0.18479	1.6847		0.0448	0.2358	0.627		M8Helpful_InfoPost5absent	1.7009	0.5879	0.69833	4.1428		0.0859	0.8632	0.3528
planned1	0.3005	3.3283	0.1718	0.5254	1.11801	0.1085	1.386	0.2392		planned1	0.3005	3.3283	0.17183	0.5254		0.1085	1.386	0.2392		planned1	0.3005	3.3283	0.17183	0.5254		0.1085	1.3855	0.239		planned1	0.3005	3.3283	0.17183	0.5254		0.1085	1.3855	0.2392
multi1	0.6241	1.6022	0.4117	0.9461	1.04037	-0.0852	0.845	0.358		multi1	0.6241	1.6022	0.41173	0.9461		-0.0852	0.845	0.358		multi1	0.6241	1.6022	0.41173	0.9461		-0.0852	0.8449	0.358		multi1	0.6241	1.6022	0.41173	0.9461		-0.0852	0.8449	0.358
uniedu1	0.5564	1.7971	0.3629	0.8531	1.05365	0.097	1.136	0.2864		uniedu1	0.5564	1.7971	0.36293	0.8531		0.097	1.136	0.2864		uniedu1	0.5564	1.7971	0.36293	0.8531		0.097	1.1363	0.286		uniedu1	0.5564	1.7971	0.36293	0.8531		0.097	1.1363	0.2864
latch1:M8Helpful_InfoPost5not	0.5309	1.8836	0.0599	4.7057	61.4269	0.1752	3.462	0.0628		latch1:M8Helpful_InfoPost5absent	1.8836	0.5309	0.21251	16.6959		-0.1752	3.462	0.0628		latch1:M8Helpful_InfoPost5not	0.5566	1.7965	0.05321	5.8225		0.1132	1.5103	0.219		latch1:M8Helpful_InfoPost5neither	0.785	1.2738	0.21797	2.8274		-0.0106	0.0131	0.9089
latch1:M8Helpful_InfoPost5neither	0.9538	1.0485	0.2247	4.0493		0.0754	0.66	0.4165		latch1:M8Helpful_InfoPost5neither	1.7965	0.5566	0.17175	18.7927		-0.1132	1.51	0.2191		latch1:M8Helpful_InfoPost5absent	1.0485	0.9538	0.24696	4.4513		-0.0754	0.6602	0.416		latch1:M8Helpful_InfoPost5not	0.437	2.2885	0.05372	3.5542		0.1223	1.707	0.1914
latch1:M8Helpful_InfoPost5help	1.2149	0.8231	0.434	3.4012		0.1196	1.648	0.1993		latch1:M8Helpful_InfoPost5help	2.2885	0.437	0.28135	18.614		-0.1223	1.707	0.1914		latch1:M8Helpful_InfoPost5help	1.2738	0.785	0.35368	4.5878		0.0106	0.0131	0.909		latch1:M8Helpful_InfoPost5absent	0.8231	1.2149	0.29401	2.3042		-0.1196	1.6476	0.1993
						NA	14.66	0.145								NA	14.66	0.145								NA	14.66	0.145								NA	14.66	0.145
R2
McFadden	Cox & Snell
0.0383812	0.0824155
TOO MUCH MILK MODELS
Base Emotional interaction model - ref is friend absent, split at 2.5 w										second EMOTION interaction model - ref is friend not helpful										not run										fourth EMOTION interaction model - ref is M8 helpful										Main effects
	n=	1074,	number	of	events=	115					n=	1074,	number	of	events=	115															n=	1074,	number	of	events=	115					HAZARD RATIO					95% CI
	(1	observation	deleted	due	to	missingness)					(1	observation	deleted	due	to	missingness)															(1	observation	deleted	due	to	missingness)				Helpful	coef	exp(coef)	se(coef)	z	Pr(>|z|)	2.5	97.5
	HAZARD RATIO					95% CI					HAZARD RATIO					95% CI															HAZARD RATIO					95% CI				< 2 weeks	-1.5134	0.2202	0.6179	-2.449	0.014314	0.0655816	0.739084
	coef	exp(coef)	se(coef)	z	Pr(>|z|)	2.5	97.5				coef	exp(coef)	se(coef)	z	Pr(>|z|)	2.5	97.5														coef	exp(coef)	se(coef)	z	Pr(>|z|)	2.5	97.5			> 2 weeks	-1.4347	0.2382	0.4437	-3.233	0.001223	0.0998315	0.568335
toomuch1	-0.38864	0.67798	0.73107	-0.532	0.595	0.16178	2.84122			toomuch1	-0.94716	0.38784	0.64637	-1.465	0.142824	0.109262	1.37671													toomuch1	-1.43466	0.2382	0.44369	-3.233	0.001223	0.0998315	0.568335				HAZARD RATIO					95% CI
planned1	-1.02726	0.35799	0.27343	-3.757	0.000172	0.209469	0.611802			planned1	-1.02726	0.35799	0.27343	-3.757	0.000172	0.209469	0.611802													planned1	-1.02726	0.35799	0.27343	-3.757	0.000172	0.209469	0.611802			Not helpful	coef	exp(coef)	se(coef)	z	Pr(>|z|)	2.5	97.5
uniedu1	-0.60612	0.54546	0.21731	-2.789	0.005284	0.356279	0.835099			uniedu1	-0.60612	0.54546	0.21731	-2.789	0.005284	0.356279	0.835099													uniedu1	-0.60612	0.54546	0.21731	-2.789	0.005284	0.356279	0.835099			< 2 weeks	-0.9109	0.4022	0.6367	-1.431	0.15255	0.115469	1.40082
multi1	-0.57128	0.5648	0.20973	-2.724	0.006451	0.374436	0.851955			multi1	-0.57128	0.5648	0.20973	-2.724	0.006451	0.374436	0.851955													multi1	-0.57128	0.5648	0.20973	-2.724	0.006451	0.374436	0.851955			> 2 weeks	-0.9472	0.3878	0.6464	-1.465	0.142824	0.109262	1.37671
M8EmoPost6help:strata(tgroup)tgroup=1	-0.88706	0.41186	0.38661	-2.294	0.021764	0.19305	0.878695			M8EmoPost6absent:strata(tgroup)tgroup=1	-0.02639	0.97396	0.41566	-0.063	0.949382	0.431249	2.19964													M8EmoPost6not:strata(tgroup)tgroup=1	0.91345	2.49291	0.3454	2.645	0.008179	1.26678	4.90582				HAZARD RATIO					95% CI
M8EmoPost6not:strata(tgroup)tgroup=1	0.02639	1.02674	0.41566	0.063	0.949382	0.454619	2.31885			M8EmoPost6help:strata(tgroup)tgroup=1	-0.91345	0.40114	0.3454	-2.645	0.008179	0.20384	0.789405													M8EmoPost6absent:strata(tgroup)tgroup=1	0.88706	2.42798	0.38661	2.294	0.021764	1.13805	5.18			Absent	coef	exp(coef)	se(coef)	z	Pr(>|z|)	2.5	97.5
M8EmoPost6help:strata(tgroup)tgroup=2	0.21841	1.24409	0.48057	0.454	0.649485	0.485056	3.19091			M8EmoPost6absent:strata(tgroup)tgroup=2	-0.66697	0.51326	0.53311	-1.251	0.210901	0.180533	1.45922													M8EmoPost6not:strata(tgroup)tgroup=2	0.44856	1.56605	0.33646	1.333	0.182477	0.809861	3.02833			< 2 weeks	-1.9859	0.1373	1.0491	-1.893	0.058362	0.0175622	1.07281
M8EmoPost6not:strata(tgroup)tgroup=2	0.66697	1.94832	0.53311	1.251	0.210901	0.685296	5.53914			M8EmoPost6help:strata(tgroup)tgroup=2	-0.44856	0.63855	0.33646	-1.333	0.182477	0.330215	1.23478													M8EmoPost6absent:strata(tgroup)tgroup=2	-0.21841	0.8038	0.48057	-0.454	0.649485	0.31339	2.06162			> 2 weeks	-0.3886	0.678	0.7311	-0.532	0.595	0.16178	2.84122
toomuch1:M8EmoPost6help:strata(tgroup)tgroup=1	-1.12476	0.32473	0.95772	-1.174	0.240228	0.0496948	2.12195	0.22016		toomuch1:M8EmoPost6absent:strata(tgroup)tgroup=1	-1.03871	0.35391	1.23195	-0.843	0.399151	0.0316413	3.95855	0.13726												toomuch1:M8EmoPost6not:strata(tgroup)tgroup=1	0.52381	1.68844	0.77524	0.676	0.499247	0.369492	7.71559	0.402186
toomuch1:M8EmoPost6not:strata(tgroup)tgroup=1	-0.52221	0.59321	0.96957	-0.539	0.590165	0.0886965	3.96742	0.402185		toomuch1:M8EmoPost6help:strata(tgroup)tgroup=1	-0.56625	0.56765	0.89334	-0.634	0.526179	0.0985523	3.26963	0.220157												toomuch1:M8EmoPost6absent:strata(tgroup)tgroup=1	-0.55121	0.57625	1.13894	-0.484	0.628411	0.0618229	5.3713	0.137263
toomuch1:M8EmoPost6absent:strata(tgroup)tgroup=1	-1.59722	0.20246	1.27834	-1.249	0.211499	0.0165278	2.48003	0.137264		toomuch1:M8EmoPost6not:strata(tgroup)tgroup=1	0.03631	1.03697	0.90644	0.04	0.96805	0.175471	6.12814	0.402178												toomuch1:M8EmoPost6help:strata(tgroup)tgroup=1	-0.07874	0.92428	0.75969	-0.104	0.917445	0.208521	4.09688	0.220163
toomuch1:M8EmoPost6help:strata(tgroup)tgroup=2	-1.04602	0.35133	0.85556	-1.223	0.221475	0.0656855	1.87919	0.238195		toomuch1:M8EmoPost6absent:strata(tgroup)tgroup=2	0.55851	1.74807	0.97577	0.572	0.567064	0.258214	11.8343	0.677971												toomuch1:M8EmoPost6not:strata(tgroup)tgroup=2	0.4875	1.62824	0.78293	0.623	0.533505	0.350985	7.55352	0.387847
toomuch1:M8EmoPost6not:strata(tgroup)tgroup=2	-0.55851	0.57206	0.97577	-0.572	0.567064	0.0845005	3.87276	0.387845		toomuch1:M8EmoPost6help:strata(tgroup)tgroup=2	-0.4875	0.61416	0.78293	-0.623	0.533505	0.132389	2.84912	0.238196												toomuch1:M8EmoPost6absent:strata(tgroup)tgroup=2	1.04602	2.84629	0.85556	1.223	0.221475	0.532143	15.2241	0.677986
---										---																				---
	SURVIVAL		0.95		VIF	proportional hazards					SURVIVAL		0.95		VIF	proportional hazards
	exp(coef)	exp(-coef)	2.5	97.5	GVIF	rho	chisq	p			exp(coef)	exp(-coef)	2.5	97.5	GVIF	rho	chisq	p													SURVIVAL		0.95		VIF	proportional hazards
toomuch1	0.678	1.475	0.16178	2.8412	1.43581	0.021861	0.055708	0.8134		toomuch1	0.3878	2.5784	0.10926	1.3767		-0.03199	0.11781	0.7314													exp(coef)	exp(-coef)	2.5	97.5	GVIF	rho	chisq	p
planned1	0.358	2.7934	0.20947	0.6118	1.11546	0.149856	2.74567	0.0975		planned1	0.358	2.7934	0.20947	0.6118		0.14986	2.74567	0.0975												toomuch1	0.2382	4.1982	0.09983	0.5683		-0.01397	0.02269	0.8803
uniedu1	0.5455	1.8333	0.35628	0.8351	1.01407	0.079475	0.766717	0.3812		uniedu1	0.5455	1.8333	0.35628	0.8351		0.07948	0.76672	0.3812												planned1	0.358	2.7934	0.20947	0.6118		0.14986	2.74567	0.0975
multi1	0.5648	1.7705	0.37444	0.852	1.00873	-0.088737	0.92209	0.3369		multi1	0.5648	1.7705	0.37444	0.852		-0.08874	0.92209	0.3369												uniedu1	0.5455	1.8333	0.35628	0.8351		0.07948	0.76672	0.3812
M8EmoPost6help:strata(tgroup)tgroup=1	0.4119	2.428	0.19305	0.8787	1.02385	0.043205	0.218756	0.64		M8EmoPost6absent:strata(tgroup)tgroup=1	0.974	1.0267	0.43125	2.1996		-0.0207	0.04996	0.8231												multi1	0.5648	1.7705	0.37444	0.852		-0.08874	0.92209	0.3369
M8EmoPost6not:strata(tgroup)tgroup=1	1.0267	0.974	0.45462	2.3188		0.020703	0.049955	0.8231		M8EmoPost6help:strata(tgroup)tgroup=1	0.4011	2.4929	0.20384	0.7894		0.02371	0.06479	0.7991												M8EmoPost6not:strata(tgroup)tgroup=1	2.4929	0.4011	1.26678	4.9058		-0.02371	0.06479	0.7991
M8EmoPost6help:strata(tgroup)tgroup=2	1.2441	0.8038	0.48506	3.1909		0.041039	0.192907	0.6605		M8EmoPost6absent:strata(tgroup)tgroup=2	0.5133	1.9483	0.18053	1.4592		0.03872	0.17155	0.6787												M8EmoPost6absent:strata(tgroup)tgroup=1	2.428	0.4119	1.13805	5.18		-0.0432	0.21876	0.64
M8EmoPost6not:strata(tgroup)tgroup=2	1.9483	0.5133	0.6853	5.5391		-0.038715	0.17155	0.6787		M8EmoPost6help:strata(tgroup)tgroup=2	0.6385	1.5661	0.33022	1.2348		0.11931	1.64759	0.1993												M8EmoPost6not:strata(tgroup)tgroup=2	1.5661	0.6385	0.80986	3.0283		-0.11931	1.64759	0.1993
toomuch1:M8EmoPost6help:strata(tgroup)tgroup=1	0.3247	3.0795	0.04969	2.1219	1.3065	-0.030105	0.104984	0.7459		toomuch1:M8EmoPost6absent:strata(tgroup)tgroup=1	0.3539	2.8256	0.03164	3.9586		-0.01332	0.02053	0.8861												M8EmoPost6absent:strata(tgroup)tgroup=2	0.8038	1.2441	0.31339	2.0616		-0.04104	0.19291	0.6605
toomuch1:M8EmoPost6not:strata(tgroup)tgroup=1	0.5932	1.6857	0.0887	3.9674		-0.000347	1.4e-05	0.997		toomuch1:M8EmoPost6help:strata(tgroup)tgroup=1	0.5677	1.7616	0.09855	3.2696		0.00878	0.00886	0.925												toomuch1:M8EmoPost6not:strata(tgroup)tgroup=1	1.6884	0.5923	0.36949	7.7156		0.02838	0.09248	0.761
toomuch1:M8EmoPost6absent:strata(tgroup)tgroup=1	0.2025	4.9393	0.01653	2.48		-0.041579	0.199452	0.6552		toomuch1:M8EmoPost6not:strata(tgroup)tgroup=1	1.037	0.9643	0.17547	6.1281		0.04022	0.18586	0.6664												toomuch1:M8EmoPost6absent:strata(tgroup)tgroup=1	0.5763	1.7353	0.06182	5.3713		-0.02705	0.08473	0.771
toomuch1:M8EmoPost6help:strata(tgroup)tgroup=2	0.3513	2.8463	0.06569	1.8792		-0.025879	0.078288	0.7796		toomuch1:M8EmoPost6absent:strata(tgroup)tgroup=2	1.7481	0.5721	0.25821	11.8343		0.03767	0.16338	0.6861												toomuch1:M8EmoPost6help:strata(tgroup)tgroup=1	0.9243	1.0819	0.20852	4.0969		-0.00871	0.00872	0.9256
toomuch1:M8EmoPost6not:strata(tgroup)tgroup=2	0.5721	1.7481	0.0845	3.8728		-0.037674	0.163377	0.6861		toomuch1:M8EmoPost6help:strata(tgroup)tgroup=2	0.6142	1.6282	0.13239	2.8491		0.01844	0.03921	0.843												toomuch1:M8EmoPost6not:strata(tgroup)tgroup=2	1.6282	0.6142	0.35099	7.5535		-0.01844	0.03921	0.843
						NA	7.52321	0.9618								NA	7.52321	0.9618												toomuch1:M8EmoPost6absent:strata(tgroup)tgroup=2	2.8463	0.3513	0.53214	15.2241		0.02588	0.07829	0.7796
R2																																				NA	7.52321	0.9618
McFadden	Cox & Snell
0.0532414	0.112469
Base Practical interaction model - ref is friend absent										second practical interaction model - ref is friend not helpful,										NOT RUN										fourth practical interaction model - ref is M8 helpful
	n=	565,	number	of	events=	115					n=	565,	number	of	events=	115															n=	565,	number	of	events=	115
	(1	observation	deleted	due	to	missingness)					(1	observation	deleted	due	to	missingness)															(1	observation	deleted	due	to	missingness)
	HAZARD RATIO					95% CI					HAZARD RATIO					95% CI															HAZARD RATIO					95% CI
	coef	exp(coef)	se(coef)	z	Pr(>|z|)	2.5	97.5				coef	exp(coef)	se(coef)	z	Pr(>|z|)	2.5	97.5														coef	exp(coef)	se(coef)	z	Pr(>|z|)	2.5	97.5
toomuch1 absent	-0.83125	0.4355	0.43299	-1.92	0.054882	0.186395	1.01754			toomuch1 not helpful	-2.34254	0.09608	0.73432	-3.19	0.001422	0.0227822	0.405232													toomuch1 helpful	-1.13259	0.3222	0.34911	-3.244	0.001178	0.16254	0.63868
M8Helpful_PractPost6help	-0.09232	0.91181	0.25666	-0.36	0.719074	0.551364	1.50791			M8Helpful_PractPost6absent	-0.38746	0.67878	0.28793	-1.346	0.178406	0.386047	1.19348													M8Helpful_PractPost6not	0.47978	1.61572	0.24462	1.961	0.049838	1.00034	2.60966
M8Helpful_PractPost6not	0.38746	1.47324	0.28793	1.346	0.178406	0.837888	2.59036			M8Helpful_PractPost6help	-0.47978	0.61892	0.24462	-1.961	0.049838	0.383191	0.99966													M8Helpful_PractPost6absent	0.09232	1.09671	0.25666	0.36	0.719074	0.663172	1.81368
planned1	-1.01941	0.36081	0.27225	-3.744	0.000181	0.211612	0.615196			planned1	-1.01941	0.36081	0.27225	-3.744	0.000181	0.211612	0.615196													planned1	-1.01941	0.36081	0.27225	-3.744	0.000181	0.211612	0.615196
multi1	-0.57192	0.56444	0.21028	-2.72	0.006533	0.373788	0.852336			multi1	-0.57192	0.56444	0.21028	-2.72	0.006533	0.373788	0.852336													multi1	-0.57192	0.56444	0.21028	-2.72	0.006533	0.373788	0.852336
uniedu1	-0.63917	0.52773	0.21605	-2.958	0.003093	0.345548	0.805968			uniedu1	-0.63917	0.52773	0.21605	-2.958	0.003093	0.345548	0.805968													uniedu1	-0.63917	0.52773	0.21605	-2.958	0.003093	0.345548	0.805968
toomuch1:M8Helpful_PractPost6help	-0.30134	0.73983	0.55533	-0.543	0.587383	0.249132	2.19699	0.322196		toomuch1:M8Helpful_PractPost6absent	1.51129	4.53256	0.85167	1.774	0.075982	0.85388	24.0596	0.435488												toomuch1:M8Helpful_PractPost6not	-1.20994	0.29821	0.81265	-1.489	0.136517	0.0606456	1.46641	0.0960833
toomuch1:M8Helpful_PractPost6not	-1.51129	0.22063	0.85167	-1.774	0.075982	0.0415634	1.17112	0.0960844		toomuch1:M8Helpful_PractPost6help	1.20994	3.3533	0.81265	1.489	0.136517	0.681936	16.4893	0.322185												toomuch1:M8Helpful_PractPost6absent	0.30134	1.35167	0.55533	0.543	0.587383	0.455168	4.01393	0.435508
---										---																				---
	SURVIVAL		0.95		VIF	proportional hazards													‘.’	0.1	‘	’	1								SURVIVAL		0.95		VIF	proportional hazards					‘	’	1
	exp(coef)	exp(-coef)	2.5	97.5	GVIF	rho	chisq	p			SURVIVAL		0.95		VIF	proportional hazards															exp(coef)	exp(-coef)	2.5	97.5	GVIF	rho	chisq	p
toomuch1	0.4355	2.2962	0.1864	1.0175	2.97013	0.03579	0.1482	0.7002			exp(coef)	exp(-coef)	2.5	97.5	GVIF	rho	chisq	p												toomuch1	0.3222	3.1037	0.16254	0.6387		0.02916	0.0975	0.7548
M8Helpful_PractPost6help	0.9118	1.0967	0.55136	1.5079	1.44956	0.13469	2.0872	0.1485		toomuch1	0.09608	10.4076	0.02278	0.4052		-0.067	0.521	0.4704												M8Helpful_PractPost6not	1.6157	0.6189	1.00034	2.6097		-0.0735	0.6253	0.4291
M8Helpful_PractPost6not	1.4732	0.6788	0.83789	2.5904		0.05653	0.3794	0.5379		M8Helpful_PractPost6absent	0.67878	1.4732	0.38605	1.1935		-0.0565	0.379	0.5379												M8Helpful_PractPost6absent	1.0967	0.9118	0.66317	1.8137		-0.13469	2.0872	0.1485
planned1	0.3608	2.7716	0.21161	0.6152	1.01975	0.15612	2.8888	0.0892		M8Helpful_PractPost6help	0.61892	1.6157	0.38319	0.9997		0.0735	0.625	0.4291												planned1	0.3608	2.7716	0.21161	0.6152		0.15612	2.8888	0.0892
multi1	0.5644	1.7717	0.37379	0.8523	1.0212	-0.08254	0.8067	0.3691		planned1	0.36081	2.7716	0.21161	0.6152		0.1561	2.889	0.0892												multi1	0.5644	1.7717	0.37379	0.8523		-0.08254	0.8067	0.3691
uniedu1	0.5277	1.8949	0.34555	0.806	1.03432	0.09661	1.1104	0.292		multi1	0.56444	1.7717	0.37379	0.8523		-0.0825	0.807	0.3691												uniedu1	0.5277	1.8949	0.34555	0.806		0.09661	1.1104	0.292
toomuch1:M8Helpful_PractPost6help	0.7398	1.3517	0.24913	2.197	3.3803	-0.00966	0.0108	0.9173		uniedu1	0.52773	1.8949	0.34555	0.806		0.0966	1.11	0.292												toomuch1:M8Helpful_PractPost6not	0.2982	3.3533	0.06065	1.4664		-0.07339	0.6183	0.4317
toomuch1:M8Helpful_PractPost6not	0.2206	4.5326	0.04156	1.1711		-0.07642	0.6692	0.4133		toomuch1:M8Helpful_PractPost6absent	4.53256	0.2206	0.85388	24.0596		0.0764	0.669	0.4133												toomuch1:M8Helpful_PractPost6absent	1.3517	0.7398	0.45517	4.0139		0.00966	0.0108	0.9173
						NA	8.6819	0.3698		toomuch1:M8Helpful_PractPost6help	3.3533	0.2982	0.68194	16.4893		0.0734	0.618	0.4317																		NA	8.6819	0.3698
R2																NA	8.682	0.3698
McFadden	Cox & Snell
0.0457212	0.0973851
Base info interaction model - ref is friend absent										second info interaction model - ref is friend not helpful,										NOT RUN										fourth info interaction model - ref is M8 helpful
	n=	565,	number	of	events=	115					n=	565,	number	of	events=	115															n=	565,	number	of	events=	115
	(1	observation	deleted	due	to	missingness)					(1	observation	deleted	due	to	missingness)															(1	observation	deleted	due	to	missingness)
	HAZARD RATIO					95% CI					HAZARD RATIO					95% CI															HAZARD RATIO					95% CI
	coef	exp(coef)	se(coef)	z	Pr(>|z|)	2.5	97.5				coef	exp(coef)	se(coef)	z	Pr(>|z|)	2.5	97.5														coef	exp(coef)	se(coef)	z	Pr(>|z|)	2.5	97.5
toomuch1 absent	-1.66589	0.18902	0.61323	-2.717	0.006596	0.0568238	0.628782			toomuch1 not helpful	-0.71336	0.49	0.5648	-1.263	0.206579	0.161969	1.48235													toomuch1 helpful	-1.2482	0.287	0.3182	-3.923	8.76e-05	0.153826	0.535507
M8Helpful_InfoPost6help	-0.42945	0.65087	0.24849	-1.728	0.083946	0.399925	1.05927			M8Helpful_InfoPost6absent	0.07635	1.07934	0.33083	0.231	0.817486	0.564359	2.06424													M8Helpful_InfoPost6not	0.3531	1.4235	0.2914	1.212	0.225597	0.804115	2.51988
M8Helpful_InfoPost6not	-0.07635	0.92649	0.33083	-0.231	0.817486	0.484439	1.77192			M8Helpful_InfoPost6help	-0.3531	0.70251	0.29139	-1.212	0.225597	0.396844	1.2436													M8Helpful_InfoPost6absent	0.4294	1.5364	0.2485	1.728	0.083946	0.944045	2.50047
planned1	-1.03007	0.35698	0.27302	-3.773	0.000161	0.209052	0.609591			planned1	-1.03007	0.35698	0.27302	-3.773	0.000161	0.209052	0.609591													planned1	-1.0301	0.357	0.273	-3.773	0.000161	0.209052	0.609591
multi1	-0.60703	0.54497	0.21071	-2.881	0.003965	0.360593	0.823618			multi1	-0.60703	0.54497	0.21071	-2.881	0.003965	0.360593	0.823618													multi1	-0.607	0.545	0.2107	-2.881	0.003965	0.360593	0.823618
uniedu1	-0.58883	0.55498	0.21769	-2.705	0.006832	0.362225	0.8503			uniedu1	-0.58883	0.55498	0.21769	-2.705	0.006832	0.362225	0.8503													uniedu1	-0.5888	0.555	0.2177	-2.705	0.006832	0.362225	0.8503
toomuch1:M8Helpful_InfoPost6help	0.41765	1.51839	0.69004	0.605	0.54501	0.392663	5.87145	0.287006		toomuch1:M8Helpful_InfoPost6absent	-0.95253	0.38577	0.83207	-1.145	0.252306	0.0755204	1.97053	0.189027												toomuch1:M8Helpful_InfoPost6not	0.5349	1.7072	0.6469	0.827	0.408352	0.48043	6.06678	0.489966
toomuch1:M8Helpful_InfoPost6not	0.95253	2.59225	0.83207	1.145	0.252306	0.507479	13.2415	0.489987		toomuch1:M8Helpful_InfoPost6help	-0.53488	0.58574	0.64693	-0.827	0.408352	0.164832	2.08147	0.287013												toomuch1:M8Helpful_InfoPost6absent	-0.4176	0.6586	0.69	-0.605	0.54501	0.170316	2.54671	0.189018
---										---																				---
	SURVIVAL		0.95		VIF	proportional hazards					SURVIVAL		0.95		VIF	proportional hazards															SURVIVAL		0.95		VIF	proportional hazards
	exp(coef)	exp(-coef)	2.5	97.5	GVIF	rho	chisq	p			exp(coef)	exp(-coef)	2.5	97.5	GVIF	rho	chisq	p													exp(coef)	exp(-coef)	2.5	97.5	GVIF	rho	chisq	p
toomuch1	0.189	5.2904	0.05682	0.6288	2.44092	0.0843	0.8199	0.365		toomuch1	0.49	2.0408	0.16197	1.4824		0.0674	0.5258	0.4684												toomuch1	0.287	3.4842	0.1538	0.5355		-0.0547	0.345	0.5568
M8Helpful_InfoPost6help	0.6509	1.5364	0.39993	1.0593	1.10778	0.0639	0.4955	0.482		M8Helpful_InfoPost6absent	1.0793	0.9265	0.56436	2.0642		0.1018	1.1924	0.2749												M8Helpful_InfoPost6not	1.4235	0.7025	0.8041	2.5199		-0.174	3.386	0.0658
M8Helpful_InfoPost6not	0.9265	1.0793	0.48444	1.7719		-0.1018	1.1924	0.275		M8Helpful_InfoPost6help	0.7025	1.4235	0.39684	1.2436		0.174	3.3856	0.0658												M8Helpful_InfoPost6absent	1.5364	0.6509	0.944	2.5005		-0.0639	0.495	0.4815
planned1	0.357	2.8013	0.20905	0.6096	1.01241	0.14	2.291	0.13		planned1	0.357	2.8013	0.20905	0.6096		0.14	2.291	0.1301												planned1	0.357	2.8013	0.2091	0.6096		0.14	2.291	0.1301
multi1	0.545	1.835	0.36059	0.8236	1.01257	-0.0905	0.9659	0.326		multi1	0.545	1.835	0.36059	0.8236		-0.0905	0.9659	0.3257												multi1	0.545	1.835	0.3606	0.8236		-0.0905	0.966	0.3257
uniedu1	0.555	1.8019	0.36223	0.8503	1.02476	0.0943	1.1014	0.294		uniedu1	0.555	1.8019	0.36223	0.8503		0.0943	1.1014	0.2939												uniedu1	0.555	1.8019	0.3622	0.8503		0.0943	1.101	0.2939
toomuch1:M8Helpful_InfoPost6help	1.5184	0.6586	0.39266	5.8715	1.67139	-0.1001	1.1571	0.282		toomuch1:M8Helpful_InfoPost6absent	0.3858	2.5922	0.07552	1.9705		0.0163	0.0307	0.861												toomuch1:M8Helpful_InfoPost6not	1.7072	0.5857	0.4804	6.0668		0.0858	0.85	0.3564
toomuch1:M8Helpful_InfoPost6not	2.5922	0.3858	0.50748	13.2415		-0.0163	0.0307	0.861		toomuch1:M8Helpful_InfoPost6help	0.5857	1.7072	0.16483	2.0815		-0.0858	0.8504	0.3564												toomuch1:M8Helpful_InfoPost6absent	0.6586	1.5184	0.1703	2.5467		0.1001	1.157	0.2821
						NA	9.3583	0.313								NA	9.3583	0.313																		NA	9.358	0.313
R2
McFadden	Cox & Snell
0.0453821	0.0966988
BLOCK MASTITS MODELS
Base Emotional interaction model - ref is friend absent										second Emotional interaction model - ref is friend not helpful										third Emotional interaction model - ref is friend neither										fourth Emotional interaction model - ref is friend helpful
	n=	565,	number	of	events=	115					n=	565,	number	of	events=	115					n=	565,	number	of	events=	115					n=	565,	number	of	events=	115
	(1	observation	deleted	due	to	missingness)					(1	observation	deleted	due	to	missingness)					(1	observation	deleted	due	to	missingness)					(1	observation	deleted	due	to	missingness)
f	HAZARD RATIO					95% CI					HAZARD RATIO					95% CI					HAZARD RATIO					95% CI					HAZARD RATIO					95% CI
	coef	exp(coef)	se(coef)	z	Pr(>|z|)	2.5	97.5				coef	exp(coef)	se(coef)	z	Pr(>|z|)	2.5	97.5				coef	exp(coef)	se(coef)	z	Pr(>|z|)	2.5	97.5				coef	exp(coef)	se(coef)	z	Pr(>|z|)	2.5	97.5
blockmas1 absent	-1.7202	0.179	0.6351	-2.708	0.00676	0.0515625	0.621655			blockmas1 not helpful	-0.727488	0.483121	0.699945	-1.039	0.2986	0.122535	1.9048			blockmas1 neither helpful or unhelpful	-0.960908	0.382545	0.511098	-1.88	0.0601	0.140487	1.04167			blockmas1 helpful	-1.137	0.3208	0.3216	-3.536	0.000406	0.170798	0.602419
M8EmoPost5help	-0.6122	0.5421	0.2903	-2.109	0.03495	0.306895	0.957678			M8EmoPost5absent	-0.157297	0.854451	0.459327	-0.342	0.732	0.347302	2.10217			M8EmoPost5not	-0.001819	0.998183	0.457076	-0.004	0.99683	0.407517	2.44497			M8EmoPost5neither	0.7714	2.1627	0.2833	2.722	0.006482	1.24113	3.7686
M8EmoPost5neither	0.1591	1.1725	0.349	0.456	0.64849	0.591552	2.32388			M8EmoPost5help	-0.769544	0.463224	0.407663	-1.888	0.0591	0.208347	1.0299			M8EmoPost5absent	-0.159115	0.852898	0.349048	-0.456	0.64849	0.430316	1.69047			M8EmoPost5not	0.7695	2.1588	0.4077	1.888	0.059067	0.970968	4.79968
M8EmoPost5not	0.1573	1.1703	0.4593	0.342	0.73201	0.4757	2.87934			M8EmoPost5neither	0.001819	1.00182	0.457076	0.004	0.9968	0.409002	2.45388			M8EmoPost5help	-0.771362	0.462383	0.283343	-2.722	0.00648	0.26535	0.805719			M8EmoPost5absent	0.6122	1.8446	0.2903	2.109	0.034952	1.04419	3.25845
planned1	-1.2487	0.2869	0.2783	-4.486	7.24e-06	0.16626	0.495005			planned1	-1.2487	0.286879	0.278325	-4.486	7.24e-06	0.16626	0.495005			planned1	-1.2487	0.286879	0.278325	-4.486	7.24e-06	0.16626	0.495005			planned1	-1.2487	0.2869	0.2783	-4.486	7.24e-06	0.16626	0.495005
multi1	-0.5088	0.6012	0.2096	-2.427	0.0152	0.39871	0.906664			multi1	-0.508752	0.601245	0.20958	-2.427	0.0152	0.39871	0.906664			multi1	-0.508752	0.601245	0.20958	-2.427	0.0152	0.39871	0.906664			multi1	-0.5088	0.6012	0.2096	-2.427	0.015204	0.39871	0.906664
uniedu1	-0.4482	0.6388	0.2173	-2.062	0.03916	0.4172	0.977967			uniedu1	-0.448234	0.638755	0.217328	-2.062	0.0392	0.4172	0.977967			uniedu1	-0.448234	0.638755	0.217328	-2.062	0.03916	0.4172	0.977967			uniedu1	-0.4482	0.6388	0.2173	-2.062	0.039162	0.4172	0.977967
blockmas1:M8EmoPost5help	0.5831	1.7916	0.7143	0.816	0.41428	0.441832	7.26507	0.320696		blockmas1:M8EmoPost5absent	-0.992677	0.370583	0.951676	-1.043	0.2969	0.0573875	2.39306	0.179036		blockmas1:M8EmoPost5not	0.23342	1.26291	0.866144	0.269	0.78755	0.231265	6.89661	0.48312		blockmas1:M8EmoPost5neither	0.1761	1.1926	0.604	0.292	0.770591	0.365055	3.89608	0.382586
blockmas1:M8EmoPost5neither	0.7593	2.1367	0.8114	0.936	0.34941	0.435591	10.481	0.382469		blockmas1:M8EmoPost5help	-0.409551	0.663949	0.766128	-0.535	0.5929	0.147913	2.98033	0.320768		blockmas1:M8EmoPost5absent	-0.759257	0.468014	0.811397	-0.936	0.34941	0.0954106	2.29573	0.179036		blockmas1:M8EmoPost5not	0.4096	1.5061	0.7661	0.535	0.592946	0.335534	6.76075	0.483157
blockmas1:M8EmoPost5not	0.9927	2.6984	0.9517	1.043	0.29691	0.417874	17.4254	0.483014		blockmas1:M8EmoPost5neither	-0.23342	0.791821	0.866144	-0.269	0.7876	0.144999	4.32405	0.382545		blockmas1:M8EmoPost5help	-0.176131	0.838508	0.604011	-0.292	0.77059	0.256669	2.73931	0.320767		blockmas1:M8EmoPost5absent	-0.5831	0.5582	0.7143	-0.816	0.414277	0.137645	2.2633	0.179071
---										---										---										---
	SURVIVAL		0.95		VIF	proportional hazards					SURVIVAL		0.95		VIF	proportional hazards					SURVIVAL		0.95		VIF	proportional hazards					SURVIVAL		0.95		VIF	proportional hazards
	exp(coef)	exp(-coef)	2.5	97.5	GVIF	rho	chisq	p			exp(coef)	exp(-coef)	2.5	97.5	GVIF	rho	chisq	p			exp(coef)	exp(-coef)	2.5	97.5	GVIF	rho	chisq	p			exp(coef)	exp(-coef)	2.5	97.5	GVIF	rho	chisq	p
blockmas1	0.179	5.5855	0.05156	0.6217	2.72274	0.1039	1.2945	0.2552		blockmas1	0.4831	2.0699	0.12254	1.9048		0.0474	0.2622	0.6086		blockmas1	0.3825	2.6141	0.14049	1.0417		0.1025	1.2249	0.2684		blockmas1	0.3208	3.1175	0.1708	0.6024		0.1374	2.192	0.1387
M8EmoPost5help	0.5421	1.8446	0.30689	0.9577	1.15123	0.1809	3.7986	0.0513		M8EmoPost5absent	0.8545	1.1703	0.3473	2.1022		0.0113	0.0155	0.9009		M8EmoPost5not	0.9982	1.0018	0.40752	2.445		-0.0381	0.1754	0.6754		M8EmoPost5neither	2.1627	0.4624	1.2411	3.7686		-0.138	2.3206	0.1277
M8EmoPost5neither	1.1725	0.8529	0.59155	2.3239		0.036	0.1478	0.7006		M8EmoPost5help	0.4632	2.1588	0.20835	1.0299		0.1409	2.3358	0.1264		M8EmoPost5absent	0.8529	1.1725	0.43032	1.6905		-0.036	0.1478	0.7006		M8EmoPost5not	2.1588	0.4632	0.971	4.7997		-0.1409	2.3358	0.1264
M8EmoPost5not	1.1703	0.8545	0.4757	2.8793		-0.0113	0.0155	0.9009		M8EmoPost5neither	1.0018	0.9982	0.409	2.4539		0.0381	0.1754	0.6754		M8EmoPost5help	0.4624	2.1627	0.26535	0.8057		0.138	2.3206	0.1277		M8EmoPost5absent	1.8446	0.5421	1.0442	3.2584		-0.1809	3.7986	0.0513
planned1	0.2869	3.4858	0.16626	0.495	1.03144	0.143	2.6209	0.1055		planned1	0.2869	3.4858	0.16626	0.495		0.143	2.6209	0.1055		planned1	0.2869	3.4858	0.16626	0.495		0.143	2.6209	0.1055		planned1	0.2869	3.4858	0.1663	0.495		0.143	2.6209	0.1055
multi1	0.6012	1.6632	0.39871	0.9067	1.00712	-0.099	1.128	0.2882		multi1	0.6012	1.6632	0.39871	0.9067		-0.099	1.128	0.2882		multi1	0.6012	1.6632	0.39871	0.9067		-0.099	1.128	0.2882		multi1	0.6012	1.6632	0.3987	0.9067		-0.099	1.128	0.2882
uniedu1	0.6388	1.5655	0.4172	0.978	1.02321	0.0644	0.5025	0.4784		uniedu1	0.6388	1.5655	0.4172	0.978		0.0644	0.5025	0.4784		uniedu1	0.6388	1.5655	0.4172	0.978		0.0644	0.5025	0.4784		uniedu1	0.6388	1.5655	0.4172	0.978		0.0644	0.5025	0.4784
blockmas1:M8EmoPost5help	1.7916	0.5582	0.44183	7.2651	1.55695	-0.0315	0.1191	0.73		blockmas1:M8EmoPost5absent	0.3706	2.6984	0.05739	2.3931		0.0349	0.1464	0.702		blockmas1:M8EmoPost5not	1.2629	0.7918	0.23126	6.8966		-0.0223	0.0572	0.8109		blockmas1:M8EmoPost5neither	1.1926	0.8385	0.3651	3.8961		0.0138	0.022	0.8821
blockmas1:M8EmoPost5neither	2.1367	0.468	0.43559	10.481		-0.0179	0.0374	0.8466		blockmas1:M8EmoPost5help	0.6639	1.5061	0.14791	2.9803		0.0143	0.0236	0.878		blockmas1:M8EmoPost5absent	0.468	2.1367	0.09541	2.2957		0.0179	0.0374	0.8466		blockmas1:M8EmoPost5not	1.5061	0.6639	0.3355	6.7608		-0.0143	0.0236	0.878
blockmas1:M8EmoPost5not	2.6984	0.3706	0.41787	17.4254		-0.0349	0.1464	0.702		blockmas1:M8EmoPost5neither	0.7918	1.2629	0.145	4.324		0.0223	0.0572	0.8109		blockmas1:M8EmoPost5help	0.8385	1.1926	0.25667	2.7393		-0.0138	0.022	0.8821		blockmas1:M8EmoPost5absent	0.5582	1.7916	0.1376	2.2633		0.0315	0.1191	0.73
						NA	16.553	0.0849								NA	16.553	0.0849								NA	16.553	0.0849								NA	16.553	0.0849
R2
McFadden	Cox & Snell
0.0494776	0.104951
Base Practical interaction model - ref is friend absent										second practical interaction model - ref is friend not helpful,										third practical interaction model - ref is friend neither										fourth practical interaction model - ref is M8 helpful
	n=	565,	number	of	events=	115					n=	565,	number	of	events=	115					n=	565,	number	of	events=	115					n=	565,	number	of	events=	115
	(1	observation	deleted	due	to	missingness)					(1	observation	deleted	due	to	missingness)					(1	observation	deleted	due	to	missingness)					(1	observation	deleted	due	to	missingness)
	HAZARD RATIO					95% CI					HAZARD RATIO					95% CI					HAZARD RATIO					95% CI					HAZARD RATIO					95% CI
	coef	exp(coef)	se(coef)	z	Pr(>|z|)	2.5	97.5				coef	exp(coef)	se(coef)	z	Pr(>|z|)	2.5	97.5				coef	exp(coef)	se(coef)	z	Pr(>|z|)	2.5	97.5				coef	exp(coef)	se(coef)	z	Pr(>|z|)	2.5	97.5
blockmas1 absent	-2.0975	0.1228	0.6096	-3.441	0.00058	0.0371696	0.405449			blockmas1 not helpful	-0.8713	0.4184	0.8773	-0.993	0.3206	0.0749544	2.33545			blockmas1 neither	-0.40556	0.6666	0.45804	-0.885	0.3759	0.271633	1.63589			blockmas1 help	-1.10223	0.33213	0.33729	-3.268	0.00108	0.171478	0.643286
M8Helpful_PractPost5neither	-0.3527	0.7028	0.3247	-1.086	0.27733	0.371932	1.32795			M8Helpful_PractPost5absent	-0.3897	0.6772	0.5572	-0.7	0.4842	0.227243	2.01833			M8Helpful_PractPost5not	0.74243	2.10104	0.57832	1.284	0.1992	0.676343	6.52685			M8Helpful_PractPost5neither	0.01572	1.01584	0.29903	0.053	0.95809	0.56532	1.82539
M8Helpful_PractPost5help	-0.3684	0.6918	0.2457	-1.5	0.13369	0.427457	1.11971			M8Helpful_PractPost5neither	-0.7424	0.476	0.5783	-1.284	0.1992	0.153213	1.47854			M8Helpful_PractPost5absent	0.3527	1.42291	0.32467	1.086	0.2773	0.753039	2.68866			M8Helpful_PractPost5not	0.75815	2.13433	0.5341	1.419	0.15576	0.749263	6.07977
M8Helpful_PractPost5not	0.3897	1.4766	0.5572	0.7	0.48424	0.495458	4.40058			M8Helpful_PractPost5help	-0.7582	0.4685	0.5341	-1.419	0.1558	0.16448	1.33464			M8Helpful_PractPost5help	-0.01572	0.98441	0.29903	-0.053	0.9581	0.547828	1.76891			M8Helpful_PractPost5absent	0.36842	1.44545	0.24566	1.5	0.13369	0.893092	2.33942
planned1	-1.1142	0.3282	0.2782	-4.005	6.21e-05	0.190221	0.566151			planned1	-1.1142	0.3282	0.2782	-4.005	6.21e-05	0.190221	0.566151			planned1	-1.11423	0.32817	0.27824	-4.005	6.21e-05	0.190221	0.566151			planned1	-1.11423	0.32817	0.27824	-4.005	6.21e-05	0.190221	0.566151
multi1	-0.4899	0.6127	0.2111	-2.321	0.02029	0.40509	0.926639			multi1	-0.4899	0.6127	0.2111	-2.321	0.0203	0.40509	0.926639			multi1	-0.48992	0.61268	0.21109	-2.321	0.0203	0.40509	0.926639			multi1	-0.48992	0.61268	0.21109	-2.321	0.02029	0.40509	0.926639
uniedu1	-0.5067	0.6025	0.2161	-2.345	0.01905	0.394415	0.92024			uniedu1	-0.5067	0.6025	0.2161	-2.345	0.0191	0.394415	0.92024			uniedu1	-0.50674	0.60246	0.21613	-2.345	0.0191	0.394415	0.92024			uniedu1	-0.50674	0.60246	0.21613	-2.345	0.01905	0.394415	0.92024
blockmas1:M8Helpful_PractPost5neither	1.692	5.4301	0.7623	2.22	0.02645	1.21886	24.1912	0.666816		blockmas1:M8Helpful_PractPost5absent	-1.2262	0.2934	1.0701	-1.146	0.2519	0.0360262	2.38967	0.122759		blockmas1:M8Helpful_PractPost5not	-0.46578	0.62765	0.99168	-0.47	0.6386	0.0898669	4.38361	0.418391		blockmas1:M8Helpful_PractPost5neither	0.69667	2.00706	0.56941	1.223	0.22114	0.657471	6.12698	0.666605
blockmas1:M8Helpful_PractPost5help	0.9953	2.7055	0.6963	1.429	0.15291	0.691087	10.5915	0.332235		blockmas1:M8Helpful_PractPost5neither	0.4658	1.5932	0.9917	0.47	0.6386	0.228122	11.1276	0.666595		blockmas1:M8Helpful_PractPost5absent	-1.69195	0.18416	0.76228	-2.22	0.0264	0.0413373	0.820441	0.122761		blockmas1:M8Helpful_PractPost5not	0.2309	1.25973	0.93854	0.246	0.80567	0.200167	7.92798	0.418394
blockmas1:M8Helpful_PractPost5not	1.2262	3.4082	1.0701	1.146	0.25185	0.418468	27.7575	0.418527		blockmas1:M8Helpful_PractPost5help	-0.2309	0.7938	0.9385	-0.246	0.8057	0.126135	4.99583	0.332126		blockmas1:M8Helpful_PractPost5help	-0.69667	0.49824	0.56941	-1.223	0.2211	0.163213	1.52098	0.332127		blockmas1:M8Helpful_PractPost5absent	-0.99528	0.36962	0.69632	-1.429	0.15291	0.0944157	1.447	0.122762
---										---										---										---
	SURVIVAL		0.95		VIF	proportional hazards					SURVIVAL		0.95		VIF	proportional hazards					SURVIVAL		0.95		VIF	proportional hazards					SURVIVAL		0.95		VIF	proportional hazards
	exp(coef)	exp(-coef)	2.5	97.5	GVIF	rho	chisq	p			exp(coef)	exp(-coef)	2.5	97.5	GVIF	rho	chisq	p			exp(coef)	exp(-coef)	2.5	97.5	GVIF	rho	chisq	p			exp(coef)	exp(-coef)	2.5	97.5	GVIF	rho	chisq	p
blockmas1	0.1228	8.1459	0.03717	0.4054	2.61349	0.06579	0.50548	0.477		blockmas1	0.4184	2.3901	0.07495	2.3354		0.05328	0.33922	0.56		blockmas1	0.6666	1.5001	0.27163	1.6359		0.1823	3.8101	0.0509		blockmas1	0.3321	3.0109	0.17148	0.6433		0.0881	0.9226	0.337
M8Helpful_PractPost5neither	0.7028	1.4229	0.37193	1.328	1.17792	-0.04742	0.26273	0.608		M8Helpful_PractPost5absent	0.6772	1.4766	0.22724	2.0183		0.04986	0.29951	0.584		M8Helpful_PractPost5not	2.101	0.476	0.67634	6.5269		-0.022	0.0574	0.8107		M8Helpful_PractPost5neither	1.0158	0.9844	0.56532	1.8254		-0.1468	2.5922	0.107
M8Helpful_PractPost5help	0.6918	1.4454	0.42746	1.1197		0.12018	1.64444	0.2		M8Helpful_PractPost5neither	0.476	2.101	0.15321	1.4785		0.02203	0.05735	0.811		M8Helpful_PractPost5absent	1.4229	0.7028	0.75304	2.6887		0.0474	0.2627	0.6082		M8Helpful_PractPost5not	2.1343	0.4685	0.74926	6.0798		-0.1062	1.3473	0.246
M8Helpful_PractPost5not	1.4766	0.6772	0.49546	4.4006		-0.04986	0.29951	0.584		M8Helpful_PractPost5help	0.4685	2.1343	0.16448	1.3346		0.10622	1.34727	0.246		M8Helpful_PractPost5help	0.9844	1.0158	0.54783	1.7689		0.1468	2.5922	0.1074		M8Helpful_PractPost5absent	1.4454	0.6918	0.89309	2.3394		-0.1202	1.6444	0.2
planned1	0.3282	3.0472	0.19022	0.5662	1.03184	0.13801	2.23865	0.135		planned1	0.3282	3.0472	0.19022	0.5662		0.13801	2.23865	0.135		planned1	0.3282	3.0472	0.19022	0.5662		0.138	2.2386	0.1346		planned1	0.3282	3.0472	0.19022	0.5662		0.138	2.2386	0.135
multi1	0.6127	1.6322	0.40509	0.9266	1.01441	-0.09609	1.12713	0.288		multi1	0.6127	1.6322	0.40509	0.9266		-0.09609	1.12713	0.288		multi1	0.6127	1.6322	0.40509	0.9266		-0.0961	1.1271	0.2884		multi1	0.6127	1.6322	0.40509	0.9266		-0.0961	1.1271	0.288
uniedu1	0.6025	1.6599	0.39442	0.9202	1.01757	0.10075	1.23546	0.266		uniedu1	0.6025	1.6599	0.39442	0.9202		0.10075	1.23546	0.266		uniedu1	0.6025	1.6599	0.39442	0.9202		0.1007	1.2355	0.2663		uniedu1	0.6025	1.6599	0.39442	0.9202		0.1007	1.2355	0.266
blockmas1:M8Helpful_PractPost5neither	5.4301	0.1842	1.21886	24.1912	1.57463	0.05602	0.36524	0.546		blockmas1:M8Helpful_PractPost5absent	0.2934	3.4082	0.03603	2.3897		-0.00666	0.00526	0.942		blockmas1:M8Helpful_PractPost5not	0.6276	1.5932	0.08987	4.3836		-0.0354	0.1492	0.6993		blockmas1:M8Helpful_PractPost5neither	2.0071	0.4982	0.65747	6.127		0.0928	1.0025	0.317
blockmas1:M8Helpful_PractPost5help	2.7055	0.3696	0.69109	10.5915		-0.01457	0.0247	0.875		blockmas1:M8Helpful_PractPost5neither	1.5932	0.6276	0.22812	11.1276		0.03539	0.14924	0.699		blockmas1:M8Helpful_PractPost5absent	0.1842	5.4301	0.04134	0.8204		-0.056	0.3652	0.5456		blockmas1:M8Helpful_PractPost5not	1.2597	0.7938	0.20017	7.928		0.0181	0.0397	0.842
blockmas1:M8Helpful_PractPost5not	3.4082	0.2934	0.41847	27.7575		0.00666	0.00526	0.942		blockmas1:M8Helpful_PractPost5help	0.7938	1.2597	0.12614	4.9958		-0.01807	0.03971	0.842		blockmas1:M8Helpful_PractPost5help	0.4982	2.0071	0.16321	1.521		-0.0928	1.0025	0.3167		blockmas1:M8Helpful_PractPost5absent	0.3696	2.7055	0.09442	1.447		0.0146	0.0247	0.875
						NA	14.0276	0.172								NA	14.0276	0.172								NA	14.0276	0.1717								NA	14.0276	0.172
R2
McFadden	Cox & Snell
0.0451357	0.0961999
Base info interaction model - ref is friend absent										second info interaction model - ref is friend not helpful,										third info interaction model - ref is friend neither										fourth info interaction model - ref is M8 helpful
	n=	565,	number	of	events=	115					n=	565,	number	of	events=	115					n=	565,	number	of	events=	115					n=	565,	number	of	events=	115
	(1	observation	deleted	due	to	missingness)					(1	observation	deleted	due	to	missingness)					(1	observation	deleted	due	to	missingness)					(1	observation	deleted	due	to	missingness)
	HAZARD RATIO					95% CI					HAZARD RATIO					95% CI					HAZARD RATIO					95% CI					HAZARD RATIO					95% CI
	coef	exp(coef)	se(coef)	z	Pr(>|z|)	2.5	97.5				coef	exp(coef)	se(coef)	z	Pr(>|z|)	2.5	97.5				coef	exp(coef)	se(coef)	z	Pr(>|z|)	2.5	97.5				coef	exp(coef)	se(coef)	z	Pr(>|z|)	2.5	97.5
blockmas1 absent	-1.9681	0.1397	0.6132	-3.21	0.00133	0.0420062	0.464717			blockmas1 not helpful	1.09154	2.97887	1.02258	1.067	0.28577	0.401452	22.104			blockmas1 neither	-0.4294	0.6509	0.55005	-0.781	0.43501	0.221466	1.91302			blockmas1 helpful	-1.1799	0.3073	0.3094	-3.814	0.000137	0.167578	0.563526
M8Helpful_InfoPost5not	-0.3612	0.6968	0.7618	-0.474	0.63543	0.15655	3.10188			M8Helpful_InfoPost5absent	0.36119	1.43503	0.76185	0.474	0.63543	0.322386	6.38773			M8Helpful_InfoPost5not	-0.01093	0.98913	0.79771	-0.014	0.98907	0.207132	4.72349			M8Helpful_InfoPost5absent	0.5977	1.8179	0.2503	2.388	0.016952	1.11303	2.96932
M8Helpful_InfoPost5help	-0.5977	0.5501	0.2503	-2.388	0.01695	0.336777	0.89845			M8Helpful_InfoPost5help	-0.23652	0.78937	0.7339	-0.322	0.74724	0.187321	3.32638			M8Helpful_InfoPost5absent	0.35026	1.41944	0.37677	0.93	0.35256	0.678278	2.97046			M8Helpful_InfoPost5neither	0.2474	1.2808	0.3466	0.714	0.475262	0.649298	2.52632
M8Helpful_InfoPost5neither	-0.3503	0.7045	0.3768	-0.93	0.35256	0.336648	1.47432			M8Helpful_InfoPost5neither	0.01093	1.01099	0.79771	0.014	0.98907	0.211708	4.82784			M8Helpful_InfoPost5help	-0.24745	0.78079	0.34659	-0.714	0.47526	0.395833	1.54013			M8Helpful_InfoPost5not	0.2365	1.2668	0.7339	0.322	0.747237	0.300627	5.33843
planned1	-1.2231	0.2943	0.2809	-4.353	1.34e-05	0.169701	0.510472			planned1	-1.22307	0.29433	0.28095	-4.353	1.34e-05	0.169701	0.510472			planned1	-1.22307	0.29433	0.28095	-4.353	1.34e-05	0.169701	0.510472			planned1	-1.2231	0.2943	0.2809	-4.353	1.34e-05	0.169701	0.510472
multi1	-0.5548	0.5742	0.2105	-2.636	0.00839	0.38008	0.867358			multi1	-0.55484	0.57416	0.21048	-2.636	0.00839	0.38008	0.867358			multi1	-0.55484	0.57416	0.21048	-2.636	0.00839	0.38008	0.867358			multi1	-0.5548	0.5742	0.2105	-2.636	0.008388	0.38008	0.867358
uniedu1	-0.4462	0.6401	0.2163	-2.063	0.03908	0.41893	0.977886			uniedu1	-0.44621	0.64005	0.21625	-2.063	0.03908	0.41893	0.977886			uniedu1	-0.44621	0.64005	0.21625	-2.063	0.03908	0.41893	0.977886			uniedu1	-0.4462	0.6401	0.2163	-2.063	0.039077	0.41893	0.977886
blockmas1:M8Helpful_InfoPost5not	3.0597	21.3206	1.1961	2.558	0.01053	2.04482	222.303	2.97849		blockmas1:M8Helpful_InfoPost5absent	-3.05968	0.0469	1.19613	-2.558	0.01053	0.00449837	0.48904	0.139709		blockmas1:M8Helpful_InfoPost5not	1.52095	4.57656	1.16958	1.3	0.19346	0.462371	45.2988	2.97888		blockmas1:M8Helpful_InfoPost5absent	-0.7882	0.4547	0.6869	-1.148	0.251152	0.118313	1.74719	0.139729
blockmas1:M8Helpful_InfoPost5help	0.7882	2.1995	0.6869	1.148	0.25115	0.572348	8.45217	0.30727		blockmas1:M8Helpful_InfoPost5help	-2.27147	0.10316	1.06742	-2.128	0.03334	0.0127329	0.835798	0.3073		blockmas1:M8Helpful_InfoPost5absent	-1.53873	0.21465	0.82237	-1.871	0.06133	0.0428292	1.07581	0.139716		blockmas1:M8Helpful_InfoPost5neither	0.7505	2.1181	0.6322	1.187	0.2352	0.613447	7.31337	0.650892
blockmas1:M8Helpful_InfoPost5neither	1.5387	4.6587	0.8224	1.871	0.06133	0.929528	23.3486	0.65082		blockmas1:M8Helpful_InfoPost5neither	-1.52095	0.2185	1.16958	-1.3	0.19346	0.0220756	2.16277	0.650883		blockmas1:M8Helpful_InfoPost5help	-0.75052	0.47212	0.63225	-1.187	0.2352	0.136736	1.63013	0.307303		blockmas1:M8Helpful_InfoPost5not	2.2715	9.6936	1.0674	2.128	0.033337	1.19646	78.5369	2.97884
---										---										---										---
	SURVIVAL		0.95		VIF	proportional hazards					SURVIVAL		0.95		VIF	proportional hazards					SURVIVAL		0.95		VIF	proportional hazards					SURVIVAL		0.95		VIF	proportional hazards
	exp(coef)	exp(-coef)	2.5	97.5	GVIF	rho	chisq	p			exp(coef)	exp(-coef)	2.5	97.5	GVIF	rho	chisq	p			exp(coef)	exp(-coef)	2.5	97.5	GVIF	rho	chisq	p			exp(coef)	exp(-coef)	2.5	97.5	GVIF	rho	chisq	p
blockmas1	0.1397	7.1573	0.04201	0.4647	2.62926	0.04126	0.1983	0.6561		blockmas1	2.9789	0.3357	0.401452	22.104		0.1851	3.8	0.0512		blockmas1	0.6509	1.5363	0.22147	1.913		0.1101	1.4377	0.231		blockmas1	0.3073	3.2541	0.1676	0.5635		0.15881	2.9844	0.0841
M8Helpful_InfoPost5not	0.6968	1.435	0.15655	3.1019	1.24368	-0.17231	3.3827	0.0659		M8Helpful_InfoPost5absent	1.435	0.6968	0.322386	6.3877		0.1723	3.38	0.0659		M8Helpful_InfoPost5not	0.9891	1.011	0.20713	4.7235		-0.1045	1.2948	0.255		M8Helpful_InfoPost5absent	1.8179	0.5501	1.113	2.9693		-0.00665	0.0054	0.9414
M8Helpful_InfoPost5help	0.5501	1.8179	0.33678	0.8985		0.00665	0.0054	0.9414		M8Helpful_InfoPost5help	0.7894	1.2668	0.187321	3.3264		0.1844	3.74	0.0531		M8Helpful_InfoPost5absent	1.4194	0.7045	0.67828	2.9705		0.122	1.7156	0.19		M8Helpful_InfoPost5neither	1.2808	0.7808	0.6493	2.5263		-0.13277	2.1813	0.1397
M8Helpful_InfoPost5neither	0.7045	1.4194	0.33665	1.4743		-0.12201	1.7156	0.1903		M8Helpful_InfoPost5neither	1.011	0.9891	0.211708	4.8278		0.1045	1.29	0.2552		M8Helpful_InfoPost5help	0.7808	1.2808	0.39583	1.5401		0.1328	2.1813	0.14		M8Helpful_InfoPost5not	1.2668	0.7894	0.3006	5.3384		-0.1844	3.7416	0.0531
planned1	0.2943	3.3976	0.1697	0.5105	1.04155	0.10698	1.3553	0.2444		planned1	0.2943	3.3976	0.169701	0.5105		0.107	1.36	0.2444		planned1	0.2943	3.3976	0.1697	0.5105		0.107	1.3553	0.244		planned1	0.2943	3.3976	0.1697	0.5105		0.10698	1.3553	0.2444
multi1	0.5742	1.7417	0.38008	0.8674	1.0114	-0.09635	1.0688	0.3012		multi1	0.5742	1.7417	0.38008	0.8674		-0.0963	1.07	0.3012		multi1	0.5742	1.7417	0.38008	0.8674		-0.0963	1.0688	0.301		multi1	0.5742	1.7417	0.3801	0.8674		-0.09635	1.0688	0.3012
uniedu1	0.6401	1.5624	0.41893	0.9779	1.01814	0.10077	1.2451	0.2645		uniedu1	0.6401	1.5624	0.41893	0.9779		0.1008	1.25	0.2645		uniedu1	0.6401	1.5624	0.41893	0.9779		0.1008	1.2451	0.264		uniedu1	0.6401	1.5624	0.4189	0.9779		0.10077	1.2451	0.2645
blockmas1:M8Helpful_InfoPost5not	21.3206	0.0469	2.04482	222.303	1.66509	0.13464	2.069	0.1503		blockmas1:M8Helpful_InfoPost5absent	0.0469	21.3206	0.004498	0.489		-0.1346	2.07	0.1503		blockmas1:M8Helpful_InfoPost5not	4.5766	0.2185	0.46237	45.2988		0.1061	1.3009	0.254		blockmas1:M8Helpful_InfoPost5absent	0.4547	2.1995	0.1183	1.7472		-0.03527	0.1449	0.7035
blockmas1:M8Helpful_InfoPost5help	2.1995	0.4547	0.57235	8.4522		0.03527	0.1449	0.7035		blockmas1:M8Helpful_InfoPost5help	0.1032	9.6936	0.012733	0.8358		-0.1295	1.87	0.1716		blockmas1:M8Helpful_InfoPost5absent	0.2147	4.6587	0.04283	1.0758		-0.0435	0.2209	0.638		blockmas1:M8Helpful_InfoPost5neither	2.1181	0.4721	0.6134	7.3134		0.01798	0.0391	0.8432
blockmas1:M8Helpful_InfoPost5neither	4.6587	0.2147	0.92953	23.3486		0.0435	0.2209	0.6384		blockmas1:M8Helpful_InfoPost5neither	0.2185	4.5766	0.022076	2.1628		-0.1061	1.3	0.254		blockmas1:M8Helpful_InfoPost5help	0.4721	2.1181	0.13674	1.6301		-0.018	0.0391	0.843		blockmas1:M8Helpful_InfoPost5not	9.6936	0.1032	1.1965	78.5369		0.12952	1.8685	0.1716
						NA	15.9352	0.1015								NA	15.94	0.1015								NA	15.9352	0.102								NA	15.9352	0.1015
R2
McFadden	Cox & Snell
0.0487912	0.103573
SORE THRUSH MODELS
Base Emotional interaction model - ref is friend absent aplit at 2.5 w										second Emotional interaction model - ref is friend not helpful										third Emotional interaction model - ref is friend neither										fourth Emotional interaction model - ref is friend helpful										Main effects
	n=	1074,	number	of	events=						n=	1074,	number	of	events=	115					n=	1074,	number	of	events=	115					n=	1074,	number	of	events=	115					HAZARD RATIO					95% CI
	(1	observation	deleted	due	to						(1	observation	deleted	due	to	missingness)					(1	observation	deleted	due	to	missingness)					(1	observation	deleted	due	to	missingness)				Helpful	coef	exp(coef)	se(coef)	z	Pr(>|z|)	2.5	97.5
	HAZARD RATIO					95% CI					HAZARD RATIO					95% CI					HAZARD RATIO					95% CI					HAZARD RATIO					95% CI				< 2.5 weeks	-0.80906	0.44528	0.41012	-1.973	0.048525	0.199313	0.994773
	coef	exp(coef)	se(coef)	z	Pr(>|z|)	2.5	97.5				coef	exp(coef)	se(coef)	z	Pr(>|z|)	2.5	97.5				coef	exp(coef)	se(coef)	z	Pr(>|z|)	2.5	97.5				coef	exp(coef)	se(coef)	z	Pr(>|z|)	2.5	97.5			> 2.5 weeks	-1.07897	0.33994	0.31656	-3.408	0.000653	0.18279	0.632214
sorethr1 absent > 2.5 w	-0.3133	0.73103	0.82407	-0.38	0.7038	0.145375	3.67604			sorethr1 not helpful + 2.5 w	0.90392	2.46928	1.15982	0.779	0.43577	0.254288	23.9781			sorethr1 neither + 2.5 w	-0.6974	0.4979	0.6293	-1.108	0.2678	0.145018	1.70931			sorethr1 helpful + 2.5 w	-1.079	0.3399	0.3166	-3.408	0.000653	0.18279	0.632214				HAZARD RATIO					95% CI
planned1	-1.19569	0.30249	0.27734	-4.311	1.62e-05	0.175649	0.520944			planned1	-1.19569	0.30249	0.27734	-4.311	1.62e-05	0.175649	0.520944			planned1	-1.1957	0.3025	0.2773	-4.311	1.62e-05	0.175649	0.520944			planned1	-1.1957	0.3025	0.2773	-4.311	1.62e-05	0.175649	0.520944			Not helpful	coef	exp(coef)	se(coef)	z	Pr(>|z|)	2.5	97.5
uniedu1	-0.60989	0.54341	0.21785	-2.8	0.00512	0.354565	0.832837			uniedu1	-0.60989	0.54341	0.21785	-2.8	0.00512	0.354565	0.832837			uniedu1	-0.6099	0.5434	0.2178	-2.8	0.00512	0.354565	0.832837			uniedu1	-0.6099	0.5434	0.2178	-2.8	0.005116	0.354565	0.832837			< 2.5 weeks	-0.2527	0.7767	0.8222	-0.307	0.75861	0.155011	3.89188
multi1	-0.60414	0.54654	0.21234	-2.845	0.00444	0.360481	0.828638			multi1	-0.60414	0.54654	0.21234	-2.845	0.00444	0.360481	0.828638			multi1	-0.6041	0.5465	0.2123	-2.845	0.00444	0.360481	0.828638			multi1	-0.6041	0.5465	0.2123	-2.845	0.004438	0.360481	0.828638			> 2.5 weeks	0.9039	2.4693	1.1598	0.779	0.43577	0.254288	23.9781
M8EmoPost5neither:strata(tgroup)tgroup=1	0.42244	1.52568	0.59106	0.715	0.47478	0.47902	4.85927			M8EmoPost5absent:strata(tgroup)tgroup=1	0.05454	1.05605	0.73183	0.075	0.94059	0.251625	4.43218			M8EmoPost5absent:strata(tgroup)tgroup=1	-0.4224	0.6554	0.5911	-0.715	0.47478	0.205792	2.08759			M8EmoPost5not:strata(tgroup)tgroup=1	0.8505	2.3408	0.6538	1.301	0.193335	0.649862	8.43145				HAZARD RATIO					95% CI
M8EmoPost5help:strata(tgroup)tgroup=1	-0.90502	0.40453	0.54303	-1.667	0.09559	0.139547	1.17269			M8EmoPost5neither:strata(tgroup)tgroup=1	0.47698	1.6112	0.69698	0.684	0.49376	0.411034	6.31566			M8EmoPost5not:strata(tgroup)tgroup=1	-0.477	0.6207	0.697	-0.684	0.49376	0.158337	2.43289			M8EmoPost5absent:strata(tgroup)tgroup=1	0.905	2.472	0.543	1.667	0.095593	0.852737	7.16604			Absent	coef	exp(coef)	se(coef)	z	Pr(>|z|)	2.5	97.5
M8EmoPost5not:strata(tgroup)tgroup=1	-0.05454	0.94692	0.73183	-0.075	0.94059	0.225623	3.97417			M8EmoPost5help:strata(tgroup)tgroup=1	-0.85049	0.42721	0.65383	-1.301	0.19333	0.118604	1.53879			M8EmoPost5help:strata(tgroup)tgroup=1	-1.3275	0.2651	0.486	-2.732	0.0063	0.10229	0.6873			M8EmoPost5neither:strata(tgroup)tgroup=1	1.3275	3.7715	0.486	2.732	0.006303	1.45497	9.7761			< 2.5 weeks	-0.9576	0.3838	0.6095	-1.571	0.11618	0.116229	1.26754
M8EmoPost5neither:strata(tgroup)tgroup=2	0.90129	2.46279	0.86755	1.039	0.29885	0.449749	13.486			M8EmoPost5absent:strata(tgroup)tgroup=2	0.44275	1.55699	1.23057	0.36	0.719	0.139579	17.368			M8EmoPost5absent:strata(tgroup)tgroup=2	-0.9013	0.406	0.8675	-1.039	0.29885	0.0741509	2.22346			M8EmoPost5not:strata(tgroup)tgroup=2	-0.8744	0.4171	1.0273	-0.851	0.394695	0.0556951	3.12399			> 2.5 weeks	-0.3133	0.731	0.8241	-0.38	0.7038	0.145375	3.67604
M8EmoPost5help:strata(tgroup)tgroup=2	0.43162	1.53975	0.74596	0.579	0.56285	0.356854	6.64374			M8EmoPost5neither:strata(tgroup)tgroup=2	1.34405	3.83453	1.12494	1.195	0.23218	0.422824	34.7748			M8EmoPost5not:strata(tgroup)tgroup=2	-1.344	0.2608	1.1249	-1.195	0.23218	0.0287564	2.36505			M8EmoPost5absent:strata(tgroup)tgroup=2	-0.4316	0.6495	0.746	-0.579	0.562849	0.150518	2.80227
M8EmoPost5not:strata(tgroup)tgroup=2	-0.44275	0.64227	1.23057	-0.36	0.719	0.0575771	7.1644			M8EmoPost5help:strata(tgroup)tgroup=2	0.87438	2.39738	1.02731	0.851	0.3947	0.320104	17.9549			M8EmoPost5help:strata(tgroup)tgroup=2	-0.4697	0.6252	0.551	-0.852	0.39398	0.212335	1.84089			M8EmoPost5neither:strata(tgroup)tgroup=2	0.4697	1.5995	0.551	0.852	0.393985	0.543216	4.70954			Neither	coef	exp(coef)	se(coef)	z	Pr(>|z|)	2.5	97.5
sorethr1:M8EmoPost5neither:strata(tgroup)tgroup=1	-1.26756	0.28152	1.03317	-1.227	0.21987	0.0371597	2.13274	0.2058		sorethr1:M8EmoPost5absent:strata(tgroup)tgroup=1	-1.86148	0.15544	1.30877	-1.422	0.15494	0.0119547	2.02115	0.383825		sorethr1:M8EmoPost5absent:strata(tgroup)tgroup=1	-0.2602	0.7709	0.8732	-0.298	0.76576	0.139231	4.26872	0.383831		sorethr1:M8EmoPost5not:strata(tgroup)tgroup=1	0.8263	2.2848	0.8805	0.938	0.348002	0.40682	12.8323	0.776604		< 2.5 weeks	-1.58086	0.2058	0.62894	-2.514	0.01195	0.0599904	0.70599
sorethr1:M8EmoPost5help:strata(tgroup)tgroup=1	-0.49576	0.60911	0.92195	-0.538	0.59076	0.0999833	3.71075	0.445278		sorethr1:M8EmoPost5neither:strata(tgroup)tgroup=1	-2.48479	0.08334	1.32115	-1.881	0.06	0.00625617	1.11028	0.20579		sorethr1:M8EmoPost5not:strata(tgroup)tgroup=1	0.4447	1.5601	1.0371	0.429	0.66806	0.204338	11.9105	0.776774		sorethr1:M8EmoPost5absent:strata(tgroup)tgroup=1	0.1214	1.1291	0.6869	0.177	0.859695	0.293801	4.33917	0.383781		> 2.5 weeks	-0.6974	0.49788	0.62934	-1.108	0.2678	0.145018	1.70931
sorethr1:M8EmoPost5not:strata(tgroup)tgroup=1	0.06062	1.06249	1.16828	0.052	0.95862	0.107618	10.4897	0.776712		sorethr1:M8EmoPost5help:strata(tgroup)tgroup=1	-1.71299	0.18033	1.22866	-1.394	0.16326	0.0162265	2.00399	0.445285		sorethr1:M8EmoPost5help:strata(tgroup)tgroup=1	-0.1117	0.8944	0.7518	-0.149	0.88193	0.204918	3.90334	0.445322		sorethr1:M8EmoPost5neither:strata(tgroup)tgroup=1	-0.5019	0.6054	0.7047	-0.712	0.476339	0.152122	2.4092	0.205775
sorethr1:M8EmoPost5absent:strata(tgroup)tgroup=1	-0.64426	0.52505	1.02031	-0.631	0.52776	0.071075	3.87872	0.383827		sorethr1:M8EmoPost5not:strata(tgroup)tgroup=1	-1.15661	0.31455	1.41447	-0.818	0.41353	0.0196648	5.03143	0.776712		sorethr1:M8EmoPost5neither:strata(tgroup)tgroup=1	-0.8835	0.4134	0.8868	-0.996	0.31915	0.0726852	2.35067	0.205832		sorethr1:M8EmoPost5help:strata(tgroup)tgroup=1	0.2699	1.3098	0.5179	0.521	0.602254	0.474656	3.61463	0.445201
sorethr1:M8EmoPost5neither:strata(tgroup)tgroup=2	-0.3841	0.68106	1.03154	-0.372	0.70963	0.0901855	5.14323	0.497875		sorethr1:M8EmoPost5absent:strata(tgroup)tgroup=2	-1.21723	0.29605	1.42712	-0.853	0.3937	0.0180551	4.85436	0.73103		sorethr1:M8EmoPost5absent:strata(tgroup)tgroup=2	0.3841	1.4683	1.0315	0.372	0.70963	0.19443	11.0883	0.731067		sorethr1:M8EmoPost5not:strata(tgroup)tgroup=2	1.9829	7.2638	1.2017	1.65	0.098919	0.689126	76.564	2.46897
sorethr1:M8EmoPost5help:strata(tgroup)tgroup=2	-0.76567	0.46502	0.88332	-0.867	0.38605	0.082336	2.62637	0.339944		sorethr1:M8EmoPost5neither:strata(tgroup)tgroup=2	-1.60133	0.20163	1.32168	-1.212	0.22567	0.0151194	2.68887	0.497881		sorethr1:M8EmoPost5not:strata(tgroup)tgroup=2	1.6013	4.9596	1.3217	1.212	0.22567	0.371904	66.1402	2.46938		sorethr1:M8EmoPost5absent:strata(tgroup)tgroup=2	0.7657	2.1504	0.8833	0.867	0.386045	0.380754	12.1454	0.730921
sorethr1:M8EmoPost5not:strata(tgroup)tgroup=2	1.21723	3.3778	1.42712	0.853	0.3937	0.206	55.3861	2.46927		sorethr1:M8EmoPost5help:strata(tgroup)tgroup=2	-1.9829	0.13767	1.20167	-1.65	0.09892	0.013061	1.45111	0.339946		sorethr1:M8EmoPost5help:strata(tgroup)tgroup=2	-0.3816	0.6828	0.705	-0.541	0.58834	0.171472	2.71881	0.339966		sorethr1:M8EmoPost5neither:strata(tgroup)tgroup=2	0.3816	1.4646	0.705	0.541	0.588344	0.367808	5.83184	0.497818
	SURVIVAL		0.95		VIF	proportional hazards					SURVIVAL		0.95		VIF	proportional hazards					SURVIVAL		0.95		VIF	proportional hazards					SURVIVAL		0.95		VIF	proportional hazards
	exp(coef)	exp(-coef)	2.5	97.5	GVIF	rho	chisq	p			exp(coef)	exp(-coef)	2.5	97.5	GVIF	rho	chisq	p			exp(coef)	exp(-coef)	2.5	97.5	GVIF	rho	chisq	p			exp(coef)	exp(-coef)	2.5	97.5	GVIF	rho	chisq	p
sorethr1	0.731	1.3679	0.14537	3.676	2.29526	-0.1031	1.29031	0.256		sorethr1	2.46928	0.405	0.254288	23.9781		0.0491	0.2833	0.595		sorethr1	0.4979	2.0085	0.14502	1.7093		-0.0661	0.522	0.47		sorethr1	0.3399	2.9417	0.1828	0.6322		-0.03998	0.186402	0.666
planned1	0.3025	3.3058	0.17565	0.5209	1.02385	0.1025	1.31785	0.251		planned1	0.30249	3.3058	0.175649	0.5209		0.1025	1.3179	0.251		planned1	0.3025	3.3058	0.17565	0.5209		0.1025	1.3179	0.251		planned1	0.3025	3.3058	0.1756	0.5209		0.10246	1.31785	0.251	‘.’
uniedu1	0.5434	1.8402	0.35457	0.8328	1.02252	0.0841	0.849558	0.357		uniedu1	0.54341	1.8402	0.354565	0.8328		0.0841	0.8496	0.357		uniedu1	0.5434	1.8402	0.35457	0.8328		0.0841	0.8496	0.357		uniedu1	0.5434	1.8402	0.3546	0.8328		0.0841	0.849558	0.357
multi1	0.5465	1.8297	0.36048	0.8286	1.02577	-0.0962	1.16268	0.281		multi1	0.54654	1.8297	0.360481	0.8286		-0.0962	1.1627	0.281		multi1	0.5465	1.8297	0.36048	0.8286		-0.0962	1.1627	0.281		multi1	0.5465	1.8297	0.3605	0.8286		-0.09618	1.16268	0.281
M8EmoPost5neither:strata(tgroup)tgroup=1	1.5257	0.6554	0.47902	4.8593	1.5475	0.021	0.051123	0.821		M8EmoPost5absent:strata(tgroup)tgroup=1	1.05605	0.9469	0.251625	4.4322		0.027	0.0862	0.769		M8EmoPost5absent:strata(tgroup)tgroup=1	0.6554	1.5257	0.20579	2.0876		-0.021	0.0511	0.821		M8EmoPost5not:strata(tgroup)tgroup=1	2.3408	0.4272	0.6499	8.4314		-0.02855	0.094824	0.758
M8EmoPost5help:strata(tgroup)tgroup=1	0.4045	2.472	0.13955	1.1727		-0.0023	0.000619	0.98		M8EmoPost5neither:strata(tgroup)tgroup=1	1.6112	0.6207	0.411034	6.3157		0.0461	0.25	0.617		M8EmoPost5not:strata(tgroup)tgroup=1	0.6207	1.6112	0.15834	2.4329		-0.0461	0.25	0.617		M8EmoPost5absent:strata(tgroup)tgroup=1	2.472	0.4045	0.8527	7.166		0.0023	0.000619	0.98
M8EmoPost5not:strata(tgroup)tgroup=1	0.9469	1.0561	0.22562	3.9742		-0.027	0.086183	0.769		M8EmoPost5help:strata(tgroup)tgroup=1	0.42721	2.3408	0.118604	1.5388		0.0286	0.0948	0.758		M8EmoPost5help:strata(tgroup)tgroup=1	0.2651	3.7715	0.10229	0.6873		-0.0285	0.0917	0.762		M8EmoPost5neither:strata(tgroup)tgroup=1	3.7715	0.2651	1.455	9.7761		0.02846	0.091682	0.762
M8EmoPost5neither:strata(tgroup)tgroup=2	2.4628	0.406	0.44975	13.486		-0.0848	0.838994	0.36		M8EmoPost5absent:strata(tgroup)tgroup=2	1.55699	0.6423	0.139579	17.368		0.1038	1.2682	0.26		M8EmoPost5absent:strata(tgroup)tgroup=2	0.406	2.4628	0.07415	2.2235		0.0848	0.839	0.36		M8EmoPost5not:strata(tgroup)tgroup=2	0.4171	2.3974	0.0557	3.124		-0.07987	0.750244	0.386
M8EmoPost5help:strata(tgroup)tgroup=2	1.5398	0.6495	0.35685	6.6437		-0.061	0.442098	0.506		M8EmoPost5neither:strata(tgroup)tgroup=2	3.83453	0.2608	0.422824	34.7748		0.0482	0.2762	0.599		M8EmoPost5not:strata(tgroup)tgroup=2	0.2608	3.8345	0.02876	2.365		-0.0482	0.2762	0.599		M8EmoPost5absent:strata(tgroup)tgroup=2	0.6495	1.5398	0.1505	2.8023		0.061	0.442098	0.506
M8EmoPost5not:strata(tgroup)tgroup=2	0.6423	1.557	0.05758	7.1644		-0.1038	1.26822	0.26		M8EmoPost5help:strata(tgroup)tgroup=2	2.39738	0.4171	0.320104	17.9549		0.0799	0.7502	0.386		M8EmoPost5help:strata(tgroup)tgroup=2	0.6252	1.5995	0.21233	1.8409		0.05	0.2938	0.588		M8EmoPost5neither:strata(tgroup)tgroup=2	1.5995	0.6252	0.5432	4.7095		-0.05002	0.293795	0.588
sorethr1:M8EmoPost5neither:strata(tgroup)tgroup=1	0.2815	3.5522	0.03716	2.1327	1.86827	0.0753	0.679387	0.41		sorethr1:M8EmoPost5absent:strata(tgroup)tgroup=1	0.15544	6.4333	0.011955	2.0212		-0.0616	0.4473	0.504		sorethr1:M8EmoPost5absent:strata(tgroup)tgroup=1	0.7709	1.2971	0.13923	4.2687		0.0211	0.0508	0.822		sorethr1:M8EmoPost5not:strata(tgroup)tgroup=1	2.2848	0.4377	0.4068	12.8323		0.03328	0.128536	0.72
sorethr1:M8EmoPost5help:strata(tgroup)tgroup=1	0.6091	1.6417	0.09998	3.7107		0.104	1.2787	0.258		sorethr1:M8EmoPost5neither:strata(tgroup)tgroup=1	0.08334	11.9986	0.006256	1.1103		-0.0493	0.2822	0.595		sorethr1:M8EmoPost5not:strata(tgroup)tgroup=1	1.5601	0.641	0.20434	11.9105		0.0562	0.3733	0.541		sorethr1:M8EmoPost5absent:strata(tgroup)tgroup=1	1.1291	0.8857	0.2938	4.3392		-0.01612	0.031173	0.86
sorethr1:M8EmoPost5not:strata(tgroup)tgroup=1	1.0625	0.9412	0.10762	10.4897		0.0868	0.910972	0.34		sorethr1:M8EmoPost5help:strata(tgroup)tgroup=1	0.18033	5.5455	0.016226	2.004		-0.0384	0.1729	0.678		sorethr1:M8EmoPost5help:strata(tgroup)tgroup=1	0.8944	1.1181	0.20492	3.9033		0.0692	0.5572	0.455		sorethr1:M8EmoPost5neither:strata(tgroup)tgroup=1	0.6054	1.6518	0.1521	2.4092		0.00692	0.005484	0.941
sorethr1:M8EmoPost5absent:strata(tgroup)tgroup=1	0.5251	1.9046	0.07107	3.8787		0.062	0.44173	0.506		sorethr1:M8EmoPost5not:strata(tgroup)tgroup=1	0.31455	3.1791	0.019665	5.0314		-0.0289	0.096	0.757		sorethr1:M8EmoPost5neither:strata(tgroup)tgroup=1	0.4134	2.4193	0.07269	2.3507		0.0388	0.1743	0.676		sorethr1:M8EmoPost5help:strata(tgroup)tgroup=1	1.3098	0.7634	0.4747	3.6146		0.04377	0.220402	0.639
sorethr1:M8EmoPost5neither:strata(tgroup)tgroup=2	0.6811	1.4683	0.09019	5.1432		0.0431	0.217757	0.641		sorethr1:M8EmoPost5absent:strata(tgroup)tgroup=2	0.29605	3.3778	0.018055	4.8544		-0.0999	1.1848	0.276		sorethr1:M8EmoPost5absent:strata(tgroup)tgroup=2	1.4683	0.6811	0.19443	11.0883		-0.0431	0.2178	0.641		sorethr1:M8EmoPost5not:strata(tgroup)tgroup=2	7.2638	0.1377	0.6891	76.564		0.05787	0.39371	0.53
sorethr1:M8EmoPost5help:strata(tgroup)tgroup=2	0.465	2.1504	0.08234	2.6264		0.0819	0.819013	0.365		sorethr1:M8EmoPost5neither:strata(tgroup)tgroup=2	0.20163	4.9596	0.015119	2.6889		-0.0748	0.6579	0.417		sorethr1:M8EmoPost5not:strata(tgroup)tgroup=2	4.9596	0.2016	0.3719	66.1402		0.0748	0.6579	0.417		sorethr1:M8EmoPost5absent:strata(tgroup)tgroup=2	2.1504	0.465	0.3808	12.1454		-0.08195	0.819013	0.365
sorethr1:M8EmoPost5not:strata(tgroup)tgroup=2	3.3778	0.2961	0.206	55.3861		0.0999	1.18481	0.276		sorethr1:M8EmoPost5help:strata(tgroup)tgroup=2	0.13767	7.2638	0.013061	1.4511		-0.0579	0.3937	0.53		sorethr1:M8EmoPost5help:strata(tgroup)tgroup=2	0.6828	1.4646	0.17147	2.7188		0.041	0.2035	0.652		sorethr1:M8EmoPost5neither:strata(tgroup)tgroup=2	1.4646	0.6828	0.3678	5.8318		-0.04101	0.203507	0.652
						NA	9.04448	0.982								NA	9.0445	0.982								NA	9.0445	0.982								NA	9.04448	0.982
R2
McFadden	Cox & Snell
0.0481716	0.102328
Base Emotional interaction model - ref is friend absent aplit at 2.5 w										second Emotional interaction model - ref is friend not helpful										not run										fourth Emotional interaction model - ref is friend helpful										Main effects
	n=	1074,	number	of	events=						n=	1074,	number	of	events=	115															n=	1074,	number	of	events=	115					HAZARD RATIO					95% CI
	(1	observation	deleted	due	to						(1	observation	deleted	due	to	missingness)															(1	observation	deleted	due	to	missingness)				Helpful	coef	exp(coef)	se(coef)	z	Pr(>|z|)	2.5	97.5
	HAZARD RATIO					95% CI					HAZARD RATIO					95% CI															HAZARD RATIO					95% CI				< 2.5 weeks	-0.5855	0.5568	0.434	-1.349	0.177262	0.237858	1.30348
	coef	exp(coef)	se(coef)	z	Pr(>|z|)	2.5	97.5				coef	exp(coef)	se(coef)	z	Pr(>|z|)	2.5	97.5														coef	exp(coef)	se(coef)	z	Pr(>|z|)	2.5	97.5			> 2.5 weeks	-1.1241	0.3249	0.3389	-3.317	0.000911	0.167219	0.63138
sorethr1 absent + 2.5 w	-0.9527	0.3857	0.5581	-1.707	0.08784	0.12917	1.15172			sorethr1 not helpful + 2.5 w	0.258	1.2943	0.646	0.399	0.68968	0.364854	4.59131													sorethr1 helpful + 2.5 w	-1.12415	0.32493	0.33894	-3.317	0.000911	0.167219	0.63138				HAZARD RATIO					95% CI
planned1	-1.1213	0.3259	0.2718	-4.125	3.7e-05	0.191285	0.555143			planned1	-1.1213	0.3259	0.2718	-4.125	3.7e-05	0.191285	0.555143													planned1	-1.12126	0.32587	0.27181	-4.125	3.7e-05	0.191285	0.555143			Not helpful	coef	exp(coef)	se(coef)	z	Pr(>|z|)	2.5	97.5
uniedu1	-0.6057	0.5457	0.2164	-2.8	0.00512	0.357092	0.833899			uniedu1	-0.6057	0.5457	0.2164	-2.8	0.00512	0.357092	0.833899													uniedu1	-0.6057	0.54569	0.21636	-2.8	0.005118	0.357092	0.833899			< 2.5 weeks	-1.4976	0.2237	0.5717	-2.62	0.00881	0.0729348	0.685862
multi1	-0.599	0.5494	0.2112	-2.836	0.00457	0.363156	0.831114			multi1	-0.599	0.5494	0.2112	-2.836	0.00457	0.363156	0.831114													multi1	-0.59895	0.54939	0.21121	-2.836	0.004571	0.363156	0.831114			> 2.5 weeks	0.258	1.2943	0.646	0.399	0.68968	0.364854	4.59131
M8Helpful_PractPost6help:strata(tgroup)tgroup=1	-0.7826	0.4572	0.4731	-1.654	0.09809	0.180892	1.15564			M8Helpful_PractPost6absent:strata(tgroup)tgroup=1	-0.1366	0.8723	0.4916	-0.278	0.78113	0.332825	2.28634													M8Helpful_PractPost6not:strata(tgroup)tgroup=1	0.91919	2.50727	0.4875	1.886	0.059357	0.964368	6.51866				HAZARD RATIO					95% CI
M8Helpful_PractPost6not:strata(tgroup)tgroup=1	0.1366	1.1464	0.4916	0.278	0.78113	0.437381	3.00458			M8Helpful_PractPost6help:strata(tgroup)tgroup=1	-0.9192	0.3988	0.4875	-1.886	0.05936	0.153406	1.03695													M8Helpful_PractPost6absent:strata(tgroup)tgroup=1	0.7826	2.18715	0.4731	1.654	0.098086	0.865322	5.52815			Absent	coef	exp(coef)	se(coef)	z	Pr(>|z|)	2.5	97.5
M8Helpful_PractPost6help:strata(tgroup)tgroup=2	0.271	1.3112	0.4733	0.572	0.56701	0.518535	3.31574			M8Helpful_PractPost6absent:strata(tgroup)tgroup=2	0.4769	1.6111	0.7113	0.67	0.50254	0.399648	6.49471													M8Helpful_PractPost6not:strata(tgroup)tgroup=2	-0.74788	0.47337	0.62503	-1.197	0.231483	0.139052	1.61149			< 2.5 weeks	-1.0654	0.3446	0.4883	-2.182	0.02911	0.132343	0.897283
M8Helpful_PractPost6not:strata(tgroup)tgroup=2	-0.4769	0.6207	0.7113	-0.67	0.50254	0.153971	2.5022			M8Helpful_PractPost6help:strata(tgroup)tgroup=2	0.7479	2.1125	0.625	1.197	0.23148	0.620546	7.19155													M8Helpful_PractPost6absent:strata(tgroup)tgroup=2	-0.27097	0.76264	0.47333	-0.572	0.567006	0.301592	1.92851			> 2.5 weeks	-0.9527	0.3857	0.5581	-1.707	0.08784	0.12917	1.15172
sorethr1:M8Helpful_PractPost6help:strata(tgroup)tgroup=1	0.3672	1.4436	0.7066	0.52	0.60331	0.361431	5.76619	0.556797		sorethr1:M8Helpful_PractPost6absent:strata(tgroup)tgroup=1	-1.3233	0.2662	0.8101	-1.634	0.10234	0.0544207	1.30259	0.344543												sorethr1:M8Helpful_PractPost6not:strata(tgroup)tgroup=1	-0.37348	0.68833	0.66561	-0.561	0.574719	0.186736	2.53727	0.223659
sorethr1:M8Helpful_PractPost6not:strata(tgroup)tgroup=1	-0.5449	0.5799	0.7994	-0.682	0.49541	0.121038	2.77807	0.223667		sorethr1:M8Helpful_PractPost6help:strata(tgroup)tgroup=1	-0.8435	0.4302	0.7785	-1.083	0.27863	0.0935365	1.97872	0.556808												sorethr1:M8Helpful_PractPost6absent:strata(tgroup)tgroup=1	0.05878	1.06054	0.59377	0.099	0.921148	0.331212	3.39583	0.344601
sorethr1:M8Helpful_PractPost6absent:strata(tgroup)tgroup=1	-0.1127	0.8934	0.7394	-0.152	0.87887	0.209731	3.80591	0.344584		sorethr1:M8Helpful_PractPost6not:strata(tgroup)tgroup=1	-1.7556	0.1728	0.8615	-2.038	0.04157	0.0319323	0.935162	0.223655												sorethr1:M8Helpful_PractPost6help:strata(tgroup)tgroup=1	0.53863	1.71365	0.55033	0.979	0.327708	0.582753	5.03919	0.556816
sorethr1:M8Helpful_PractPost6help:strata(tgroup)tgroup=2	-0.1715	0.8424	0.6523	-0.263	0.79265	0.2346	3.02511	0.324914		sorethr1:M8Helpful_PractPost6absent:strata(tgroup)tgroup=2	-1.2106	0.298	0.854	-1.418	0.15632	0.0558823	1.5892	0.385701												sorethr1:M8Helpful_PractPost6not:strata(tgroup)tgroup=2	1.3821	3.98327	0.73019	1.893	0.058384	0.952142	16.6639	1.29428
sorethr1:M8Helpful_PractPost6not:strata(tgroup)tgroup=2	1.2106	3.3556	0.854	1.418	0.15632	0.629249	17.8948	1.29425		sorethr1:M8Helpful_PractPost6help:strata(tgroup)tgroup=2	-1.3821	0.2511	0.7302	-1.893	0.05838	0.0600099	1.05026	0.324999												sorethr1:M8Helpful_PractPost6absent:strata(tgroup)tgroup=2	0.17146	1.18704	0.65226	0.263	0.792647	0.330567	4.26257	0.385705
	SURVIVAL		0.95		VIF	proportional hazards					SURVIVAL		0.95		VIF	proportional hazards															SURVIVAL		0.95		VIF	proportional hazards
	exp(coef)	exp(-coef)	2.5	97.5	GVIF	rho	chisq	p			exp(coef)	exp(-coef)	2.5	97.5	GVIF	rho	chisq	p													exp(coef)	exp(-coef)	2.5	97.5	GVIF	rho	chisq	p
sorethr1	0.3857	2.5927	0.1292	1.1517	1.96396	-0.1413	2.352	0.125		sorethr1	1.2943	0.7726	0.36485	4.5913		0.0194	0.0434	0.835												sorethr1	0.3249	3.0776	0.1672	0.6314		-0.0381	0.1681	0.682
planned1	0.3259	3.0687	0.1913	0.5551	1.02284	0.1321	1.996	0.158		planned1	0.3259	3.0687	0.19129	0.5551		0.1321	1.9962	0.158												planned1	0.3259	3.0687	0.1913	0.5551		0.1321	1.9962	0.158
uniedu1	0.5457	1.8325	0.3571	0.8339	1.01642	0.1289	2.015	0.156		uniedu1	0.5457	1.8325	0.35709	0.8339		0.1289	2.0154	0.156												uniedu1	0.5457	1.8325	0.3571	0.8339		0.1289	2.0154	0.156
multi1	0.5494	1.8202	0.3632	0.8311	1.01794	-0.1117	1.521	0.218		multi1	0.5494	1.8202	0.36316	0.8311		-0.1117	1.5206	0.218												multi1	0.5494	1.8202	0.3632	0.8311		-0.1117	1.5206	0.218
M8Helpful_PractPost6help:strata(tgroup)tgroup=1	0.4572	2.1872	0.1809	1.1556	1.57619	-0.0313	0.113	0.737		M8Helpful_PractPost6absent:strata(tgroup)tgroup=1	0.8723	1.1464	0.33283	2.2863		0.0658	0.5279	0.467												M8Helpful_PractPost6not:strata(tgroup)tgroup=1	2.5073	0.3988	0.9644	6.5187		-0.0376	0.1658	0.684
M8Helpful_PractPost6not:strata(tgroup)tgroup=1	1.1464	0.8723	0.4374	3.0046		-0.0658	0.528	0.467		M8Helpful_PractPost6help:strata(tgroup)tgroup=1	0.3988	2.5073	0.15341	1.0369		0.0376	0.1658	0.684												M8Helpful_PractPost6absent:strata(tgroup)tgroup=1	2.1872	0.4572	0.8653	5.5281		0.0313	0.1125	0.737
M8Helpful_PractPost6help:strata(tgroup)tgroup=2	1.3112	0.7626	0.5185	3.3157		-0.0747	0.643	0.423		M8Helpful_PractPost6absent:strata(tgroup)tgroup=2	1.6111	0.6207	0.39965	6.4947		0.1095	1.3817	0.24												M8Helpful_PractPost6not:strata(tgroup)tgroup=2	0.4734	2.1125	0.1391	1.6115		-0.0681	0.5333	0.465
M8Helpful_PractPost6not:strata(tgroup)tgroup=2	0.6207	1.6111	0.154	2.5022		-0.1095	1.382	0.24		M8Helpful_PractPost6help:strata(tgroup)tgroup=2	2.1125	0.4734	0.62055	7.1916		0.0681	0.5333	0.465												M8Helpful_PractPost6absent:strata(tgroup)tgroup=2	0.7626	1.3112	0.3016	1.9285		0.0747	0.6432	0.423
sorethr1:M8Helpful_PractPost6help:strata(tgroup)tgroup=1	1.4436	0.6927	0.3614	5.7662	1.81658	0.1145	1.511	0.219		sorethr1:M8Helpful_PractPost6absent:strata(tgroup)tgroup=1	0.2662	3.7559	0.05442	1.3026		-0.0547	0.3391	0.56												sorethr1:M8Helpful_PractPost6not:strata(tgroup)tgroup=1	0.6883	1.4528	0.1867	2.5373		0.0706	0.5675	0.451
sorethr1:M8Helpful_PractPost6not:strata(tgroup)tgroup=1	0.5799	1.7245	0.121	2.7781		0.1404	2.323	0.127		sorethr1:M8Helpful_PractPost6help:strata(tgroup)tgroup=1	0.4302	2.3244	0.09354	1.9787		-0.0146	0.0246	0.875												sorethr1:M8Helpful_PractPost6absent:strata(tgroup)tgroup=1	1.0605	0.9429	0.3312	3.3958		-0.0309	0.1113	0.739
sorethr1:M8Helpful_PractPost6absent:strata(tgroup)tgroup=1	0.8934	1.1193	0.2097	3.8059		0.0653	0.492	0.483		sorethr1:M8Helpful_PractPost6not:strata(tgroup)tgroup=1	0.1728	5.7868	0.03193	0.9352		0.0248	0.0699	0.791												sorethr1:M8Helpful_PractPost6help:strata(tgroup)tgroup=1	1.7137	0.5835	0.5828	5.0392		0.0257	0.0759	0.783
sorethr1:M8Helpful_PractPost6help:strata(tgroup)tgroup=2	0.8424	1.187	0.2346	3.0251		0.102	1.208	0.272		sorethr1:M8Helpful_PractPost6absent:strata(tgroup)tgroup=2	0.298	3.3556	0.05588	1.5892		-0.1078	1.3454	0.246												sorethr1:M8Helpful_PractPost6not:strata(tgroup)tgroup=2	3.9833	0.2511	0.9521	16.6639		0.0349	0.1404	0.708
sorethr1:M8Helpful_PractPost6not:strata(tgroup)tgroup=2	3.3556	0.298	0.6292	17.8948		0.1078	1.345	0.246		sorethr1:M8Helpful_PractPost6help:strata(tgroup)tgroup=2	0.2511	3.9833	0.06001	1.0503		-0.0349	0.1404	0.708												sorethr1:M8Helpful_PractPost6absent:strata(tgroup)tgroup=2	1.187	0.8424	0.3306	4.2626		-0.102	1.2084	0.272
						NA	8.79	0.922								NA	8.7899	0.922																		NA	8.7899	0.922
R2
McFadden	Cox & Snell
0.0408562	0.0874907
Base info interaction model - ref is friend absent										second info interaction model - ref is friend not helpful,										third info interaction model - ref is friend neither										fourth info interaction model - ref is M8 helpful
	n=	565,	number	of	events=	115					n=	565,	number	of	events=	115					n=	565,	number	of	events=	115				n=	565,	number	of	events=	115
	(1	observation	deleted	due	to	missingness)					(1	observation	deleted	due	to	missingness)					(1	observation	deleted	due	to	missingness)					(1	observation	deleted	due	to	missingness)
	HAZARD RATIO					95% CI					HAZARD RATIO					95% CI					HAZARD RATIO					95% CI					HAZARD RATIO					95% CI
	coef	exp(coef)	se(coef)	z	Pr(>|z|)	2.5	97.5				coef	exp(coef)	se(coef)	z	Pr(>|z|)	2.5	97.5				coef	exp(coef)	se(coef)	z	Pr(>|z|)	2.5	97.5				coef	exp(coef)	se(coef)	z	Pr(>|z|)	2.5	97.5
sorethr1 absent	-0.746	0.4743	0.3893	-1.916	0.05532	0.221124	1.01713			sorethr1 not helpful	-0.24992	0.77886	1.17213	-0.213	0.83116	0.0782959	7.74791			sorethr1 neither	-1.0863	0.33746	0.51938	-2.092	0.03648	0.121935	0.933954			sorethr1 helpful	-0.8722	0.418	0.2424	-3.599	0.00032	0.259947	0.672196
M8Helpful_InfoPost5not	0.2018	1.2236	0.6726	0.3	0.76415	0.327456	4.57213			M8Helpful_InfoPost5absent	-0.20179	0.81727	0.67256	-0.3	0.76415	0.218717	3.05384			M8Helpful_InfoPost5not	-0.03612	0.96452	0.71158	-0.051	0.95952	0.239118	3.89058			M8Helpful_InfoPost5neither	0.5635	1.7568	0.4197	1.343	0.17943	0.771693	3.9995
M8Helpful_InfoPost5neither	0.2379	1.2686	0.4782	0.497	0.61884	0.496898	3.23875			M8Helpful_InfoPost5neither	0.03612	1.03678	0.71158	0.051	0.95952	0.257031	4.18203			M8Helpful_InfoPost5absent	-0.23791	0.78827	0.47821	-0.497	0.61884	0.308761	2.01249			M8Helpful_InfoPost5not	0.5274	1.6945	0.6217	0.848	0.39631	0.500969	5.73147
M8Helpful_InfoPost5help	-0.3256	0.7221	0.3468	-0.939	0.34787	0.365901	1.42505			M8Helpful_InfoPost5help	-0.52738	0.59015	0.62174	-0.848	0.39631	0.174475	1.99613			M8Helpful_InfoPost5help	-0.5635	0.56921	0.41974	-1.343	0.17943	0.250031	1.29585			M8Helpful_InfoPost5absent	0.3256	1.3848	0.3468	0.939	0.34787	0.701728	2.73298
planned1	-1.1432	0.3188	0.2816	-4.059	4.92e-05	0.183559	0.553645			planned1	-1.14323	0.31879	0.28163	-4.059	4.92e-05	0.183559	0.553645			planned1	-1.14323	0.31879	0.28163	-4.059	4.92e-05	0.183559	0.553645			planned1	-1.1432	0.3188	0.2816	-4.059	4.92e-05	0.183559	0.553645
multi1	-0.6386	0.528	0.212	-3.013	0.00259	0.348517	0.799959			multi1	-0.63863	0.52801	0.21196	-3.013	0.00259	0.348517	0.799959			multi1	-0.63863	0.52801	0.21196	-3.013	0.00259	0.348517	0.799959			multi1	-0.6386	0.528	0.212	-3.013	0.00259	0.348517	0.799959
uniedu1	-0.5679	0.5667	0.2177	-2.609	0.00909	0.369918	0.86829			uniedu1	-0.56785	0.56674	0.21767	-2.609	0.00909	0.369918	0.86829			uniedu1	-0.56785	0.56674	0.21767	-2.609	0.00909	0.369918	0.86829			uniedu1	-0.5679	0.5667	0.2177	-2.609	0.00909	0.369918	0.86829
sorethr1:M8Helpful_InfoPost5not	0.4961	1.6423	1.236	0.401	0.68813	0.145682	18.5141	0.778943		sorethr1:M8Helpful_InfoPost5absent	-0.4961	0.6089	1.23596	-0.401	0.68813	0.054013	6.86425	0.474248		sorethr1:M8Helpful_InfoPost5not	0.83638	2.308	1.28554	0.651	0.5153	0.185774	28.6738	0.778858		sorethr1:M8Helpful_InfoPost5neither	-0.2141	0.8073	0.5731	-0.373	0.70879	0.262535	2.48248	0.337451
sorethr1:M8Helpful_InfoPost5neither	-0.3403	0.7116	0.6484	-0.525	0.59971	0.199672	2.53584	0.337512		sorethr1:M8Helpful_InfoPost5neither	-0.83638	0.43328	1.28554	-0.651	0.5153	0.034875	5.3829	0.337464		sorethr1:M8Helpful_InfoPost5absent	0.34028	1.40534	0.64838	0.525	0.59971	0.394346	5.00822	0.474246		sorethr1:M8Helpful_InfoPost5not	0.6223	1.8633	1.1962	0.52	0.6029	0.178662	19.4317	0.778859
sorethr1:M8Helpful_InfoPost5help	-0.1262	0.8814	0.4578	-0.276	0.78278	0.359322	2.16213	0.418048		sorethr1:M8Helpful_InfoPost5help	-0.62232	0.5367	1.19624	-0.52	0.6029	0.0514623	5.59717	0.418014		sorethr1:M8Helpful_InfoPost5help	0.21406	1.23869	0.57313	0.373	0.70879	0.402823	3.80902	0.418008		sorethr1:M8Helpful_InfoPost5absent	0.1262	1.1345	0.4578	0.276	0.78278	0.462506	2.78302	0.474221
---										---										---										---
	exp(coef)	exp(-coef)	2.5	97.5	GVIF	rho	chisq	p			exp(coef)	exp(-coef)	2.5	97.5	GVIF	rho	chisq	p			exp(coef)	exp(-coef)	2.5	97.5	GVIF	rho	chisq	p			exp(coef)	exp(-coef)	2.5	97.5	GVIF	rho	chisq	p
sorethr1	0.4743	2.1086	0.2211	1.0171	2.07909	0.00249	0.000736	0.978		sorethr1	0.7789	1.2839	0.0783	7.7479		0.0562	0.361	0.548		sorethr1	0.3375	2.9633	0.1219	0.934		-0.0546	0.3385	0.561		sorethr1	0.418	2.3923	0.2599	0.6722		-0.0556	0.357	0.55
M8Helpful_InfoPost5not	1.2236	0.8173	0.3275	4.5721	1.39446	-0.07955	0.796501	0.372		M8Helpful_InfoPost5absent	0.8173	1.2236	0.21872	3.0538		0.0795	0.797	0.372		M8Helpful_InfoPost5not	0.9645	1.0368	0.2391	3.8906		-0.0625	0.486	0.486		M8Helpful_InfoPost5neither	1.7568	0.5692	0.7717	3.9995		-0.0627	0.4583	0.498
M8Helpful_InfoPost5neither	1.2686	0.7883	0.4969	3.2388		-0.01995	0.047466	0.828		M8Helpful_InfoPost5neither	1.0368	0.9645	0.25703	4.182		0.0625	0.486	0.486		M8Helpful_InfoPost5absent	0.7883	1.2686	0.3088	2.0125		0.02	0.0475	0.828		M8Helpful_InfoPost5not	1.6945	0.5901	0.501	5.7315		-0.1167	1.5747	0.21
M8Helpful_InfoPost5help	0.7221	1.3848	0.3659	1.4251		0.04669	0.269208	0.604		M8Helpful_InfoPost5help	0.5901	1.6945	0.17448	1.9961		0.1167	1.575	0.21		M8Helpful_InfoPost5help	0.5692	1.7568	0.25	1.2959		0.0627	0.4583	0.498		M8Helpful_InfoPost5absent	1.3848	0.7221	0.7017	2.733		-0.0467	0.2692	0.604
planned1	0.3188	3.1369	0.1836	0.5536	1.04307	0.10876	1.42233	0.233		planned1	0.3188	3.1369	0.18356	0.5536		0.1088	1.422	0.233		planned1	0.3188	3.1369	0.1836	0.5536		0.1088	1.4223	0.233		planned1	0.3188	3.1369	0.1836	0.5536		0.1088	1.4223	0.233
multi1	0.528	1.8939	0.3485	0.8	1.01857	-0.10053	1.21232	0.271		multi1	0.528	1.8939	0.34852	0.8		-0.1005	1.212	0.271		multi1	0.528	1.8939	0.3485	0.8		-0.1005	1.2123	0.271		multi1	0.528	1.8939	0.3485	0.8		-0.1005	1.2123	0.271
uniedu1	0.5667	1.7645	0.3699	0.8683	1.02483	0.10391	1.34038	0.247		uniedu1	0.5667	1.7645	0.36992	0.8683		0.1039	1.34	0.247		uniedu1	0.5667	1.7645	0.3699	0.8683		0.1039	1.3404	0.247		uniedu1	0.5667	1.7645	0.3699	0.8683		0.1039	1.3404	0.247
sorethr1:M8Helpful_InfoPost5not	1.6423	0.6089	0.1457	18.5141	1.59639	0.05208	0.315269	0.574		sorethr1:M8Helpful_InfoPost5absent	0.6089	1.6423	0.05401	6.8642		-0.0521	0.315	0.574		sorethr1:M8Helpful_InfoPost5not	2.308	0.4333	0.1858	28.6738		0.0729	0.6133	0.434		sorethr1:M8Helpful_InfoPost5neither	0.8073	1.2387	0.2625	2.4825		-0.0256	0.0754	0.784
sorethr1:M8Helpful_InfoPost5neither	0.7116	1.4053	0.1997	2.5358		-0.0446	0.232681	0.63		sorethr1:M8Helpful_InfoPost5neither	0.4333	2.308	0.03487	5.3829		-0.0729	0.613	0.434		sorethr1:M8Helpful_InfoPost5absent	1.4053	0.7116	0.3943	5.0082		0.0446	0.2327	0.63		sorethr1:M8Helpful_InfoPost5not	1.8633	0.5367	0.1787	19.4317		0.0663	0.5041	0.478
sorethr1:M8Helpful_InfoPost5help	0.8814	1.1345	0.3593	2.1621		-0.03141	0.115176	0.734		sorethr1:M8Helpful_InfoPost5help	0.5367	1.8633	0.05146	5.5972		-0.0663	0.504	0.478		sorethr1:M8Helpful_InfoPost5help	1.2387	0.8073	0.4028	3.809		0.0256	0.0754	0.784		sorethr1:M8Helpful_InfoPost5absent	1.1345	0.8814	0.4625	2.783		0.0314	0.1152	0.734
						NA	8.20607	0.609								NA	8.206	0.609								NA	8.2061	0.609								NA	8.2061	0.609
R2																				Concordance=
McFadden	Cox & Snell
0.0375718	0.0807497

## Sheet: MGF models
NOT ENOUGH MODELS
Base EMOTION interaction model - ref is MGF absent										second EMOTION interaction model - ref is MGf not helpful										third EMOTION interaction model - ref is MGf neither helpful or unhelpful										fourth EMOTION interaction model - ref is MGF helpful
	n=	565,	number	of	events=	115					n=	565,	number	of	events=	115					n=	565,	number	of	events=	115					n=	565,	number	of	events=	115
	(1	observation	deleted	due	to	missingness)					(1	observation	deleted	due	to	missingness)					(1	observation	deleted	due	to	missingness)					(1	observation	deleted	due	to	missingness)
	HAZARD RATIO					95% CI					HAZARD RATIO					95% CI					HAZARD RATIO					95% CI					HAZARD RATIO					95% CI
	coef	exp(coef)	se(coef)	z	Pr(>|z|)	2.5	97.5				coef	exp(coef)	se(coef)	z	Pr(>|z|)	2.5	97.5				coef	exp(coef)	se(coef)	z	Pr(>|z|)	2.5	97.5				coef	exp(coef)	se(coef)	z	Pr(>|z|)	2.5	97.5
notenough1	1.01279	2.75327	0.32908	3.078	0.002086	1.44457	5.2476			notenough1	0.18854	1.20748	0.81903	0.23	0.817939	0.242504	6.01236			notenough1	1.75315	5.77278	0.45105	3.887	0.000102	2.38479	13.9739			notenough1	1.2802	3.5975	0.2954	4.334	1.46e-05	2.01632	6.41849
MGFEmoPost5not	0.05527	1.05683	0.47796	0.116	0.907938	0.414153	2.69679			MGFEmoPost5absent	-0.05527	0.94623	0.47796	-0.116	0.907938	0.370811	2.41457			MGFEmoPost5not	0.12648	1.13483	0.54426	0.232	0.81623	0.390533	3.29765			MGFEmoPost5neither	0.2814	1.3249	0.4213	0.668	0.50425	0.580198	3.02555
MGFEmoPost5neither	-0.07121	0.93126	0.43153	-0.165	0.868927	0.399719	2.16966			MGFEmoPost5neither	-0.12648	0.88119	0.54426	-0.232	0.81623	0.303246	2.5606			MGFEmoPost5absent	0.07121	1.07381	0.43153	0.165	0.868927	0.460902	2.50176			MGFEmoPost5not	0.4078	1.5036	0.4687	0.87	0.384234	0.600001	3.76783
MGFEmoPost5help	-0.35257	0.70288	0.33008	-1.068	0.285467	0.368059	1.3423			MGFEmoPost5help	-0.40784	0.66509	0.46871	-0.87	0.384234	0.265405	1.66666			MGFEmoPost5help	-0.28135	0.75476	0.4213	-0.668	0.50425	0.330519	1.72355			MGFEmoPost5absent	0.3526	1.4227	0.3301	1.068	0.285467	0.744993	2.71695
planned1	-1.1219	0.32566	0.27742	-4.044	5.25e-05	0.189073	0.560922			planned1	-1.1219	0.32566	0.27742	-4.044	5.25e-05	0.189073	0.560922			planned1	-1.1219	0.32566	0.27742	-4.044	5.25e-05	0.189073	0.560922			planned1	-1.1219	0.3257	0.2774	-4.044	5.25e-05	0.189073	0.560922
multi1	-0.48083	0.61827	0.21146	-2.274	0.022972	0.408493	0.935772			multi1	-0.48083	0.61827	0.21146	-2.274	0.022972	0.408493	0.935772			multi1	-0.48083	0.61827	0.21146	-2.274	0.022972	0.408493	0.935772			multi1	-0.4808	0.6183	0.2115	-2.274	0.022972	0.408493	0.935772
uniedu1	-0.73827	0.47794	0.2211	-3.339	0.000841	0.309866	0.737183			uniedu1	-0.73827	0.47794	0.2211	-3.339	0.000841	0.309866	0.737183			uniedu1	-0.73827	0.47794	0.2211	-3.339	0.000841	0.309866	0.737183			uniedu1	-0.7383	0.4779	0.2211	-3.339	0.000841	0.309866	0.737183
notenough1:MGFEmoPost5not	-0.82425	0.43856	0.88089	-0.936	0.349425	0.0780224	2.46516			notenough1:MGFEmoPost5absent	0.82425	2.28017	0.88089	0.936	0.349425	0.405653	12.8168			notenough1:MGFEmoPost5not	-1.56461	0.20917	0.93626	-1.671	0.094697	0.0333847	1.31053			notenough1:MGFEmoPost5neither	0.4729	1.6047	0.5382	0.879	0.379587	0.55878	4.60826
notenough1:MGFEmoPost5neither	0.74036	2.0967	0.55777	1.327	0.184387	0.702688	6.25618			notenough1:MGFEmoPost5neither	1.56461	4.78083	0.93626	1.671	0.094697	0.763052	29.9539			notenough1:MGFEmoPost5absent	-0.74036	0.47694	0.55777	-1.327	0.184387	0.159842	1.42311			notenough1:MGFEmoPost5not	-1.0917	0.3356	0.8728	-1.251	0.210988	0.0606729	1.85685
notenough1:MGFEmoPost5help	0.26744	1.30661	0.44267	0.604	0.545748	0.54871	3.11136			notenough1:MGFEmoPost5help	1.09169	2.9793	0.87276	1.251	0.210988	0.538548	16.4818			notenough1:MGFEmoPost5help	-0.47293	0.62318	0.53824	-0.879	0.379587	0.217002	1.78961			notenough1:MGFEmoPost5absent	-0.2674	0.7653	0.4427	-0.604	0.545748	0.321402	1.82246
---										---										---										---
	SURVIVAL		0.95		VIF	proportional hazards					SURVIVAL		0.95		VIF	proportional hazards					SURVIVAL		0.95		VIF	proportional hazards					SURVIVAL		0.95		VIF	proportional hazards
	exp(coef)	exp(-coef)	2.5	97.5	GVIF	rho	chisq	p			exp(coef)	exp(-coef)	2.5	97.5	GVIF	rho	chisq	p			exp(coef)	exp(-coef)	2.5	97.5	GVIF	rho	chisq	p			exp(coef)	exp(-coef)	2.5	97.5	GVIF	rho	chisq	p
notenough1	2.7533	0.3632	1.44457	5.2476	1.74785	0.018	0.0392	0.8431		notenough1	1.2075	0.8282	0.2425	6.0124		0.1818	3.955	0.0467		notenough1	5.7728	0.1732	2.38479	13.9739		0.0298	0.1032	0.748		notenough1	3.5975	0.278	2.01632	6.4185		0.1128	1.5082	0.219
MGFEmoPost5not	1.0568	0.9462	0.41415	2.6968	1.4306	-0.1401	2.2764	0.1314		MGFEmoPost5absent	0.9462	1.0568	0.3708	2.4146		0.1401	2.276	0.1314		MGFEmoPost5not	1.1348	0.8812	0.39053	3.2976		-0.0577	0.3832	0.536		MGFEmoPost5neither	1.3249	0.7548	0.5802	3.0255		-0.0927	1.0138	0.314
MGFEmoPost5neither	0.9313	1.0738	0.39972	2.1697		-0.0827	0.7928	0.3732		MGFEmoPost5neither	0.8812	1.1348	0.3032	2.5606		0.0577	0.383	0.5359		MGFEmoPost5absent	1.0738	0.9313	0.4609	2.5018		0.0827	0.7928	0.373		MGFEmoPost5not	1.5036	0.6651	0.6	3.7678		-0.152	2.6368	0.104
MGFEmoPost5help	0.7029	1.4227	0.36806	1.3423		0.0113	0.0147	0.9036		MGFEmoPost5help	0.6651	1.5036	0.2654	1.6667		0.152	2.637	0.1044		MGFEmoPost5help	0.7548	1.3249	0.33052	1.7235		0.0927	1.0138	0.314		MGFEmoPost5absent	1.4227	0.7029	0.74499	2.717		-0.0113	0.0147	0.904
planned1	0.3257	3.0707	0.18907	0.5609	1.02778	0.116	1.7169	0.1901		planned1	0.3257	3.0707	0.1891	0.5609		0.116	1.717	0.1901		planned1	0.3257	3.0707	0.18907	0.5609		0.116	1.7169	0.19		planned1	0.3257	3.0707	0.18907	0.5609		0.116	1.7169	0.19
multi1	0.6183	1.6174	0.40849	0.9358	1.01614	-0.0625	0.4668	0.4945		multi1	0.6183	1.6174	0.4085	0.9358		-0.0625	0.467	0.4945		multi1	0.6183	1.6174	0.40849	0.9358		-0.0625	0.4668	0.494		multi1	0.6183	1.6174	0.40849	0.9358		-0.0625	0.4668	0.494
uniedu1	0.4779	2.0923	0.30987	0.7372	1.03983	0.0773	0.7497	0.3866		uniedu1	0.4779	2.0923	0.3099	0.7372		0.0773	0.75	0.3866		uniedu1	0.4779	2.0923	0.30987	0.7372		0.0773	0.7497	0.387		uniedu1	0.4779	2.0923	0.30987	0.7372		0.0773	0.7497	0.387
notenough1:MGFEmoPost5not	0.4386	2.2802	0.07802	2.4652	1.58446	0.1643	3.1514	0.0759		notenough1:MGFEmoPost5absent	2.2802	0.4386	0.4057	12.8168		-0.1643	3.151	0.0759		notenough1:MGFEmoPost5not	0.2092	4.7808	0.03338	1.3105		0.1453	2.5124	0.113		notenough1:MGFEmoPost5neither	1.6047	0.6232	0.55878	4.6083		-0.0377	0.1639	0.686
notenough1:MGFEmoPost5neither	2.0967	0.4769	0.70269	6.2562		0.0131	0.0204	0.8863		notenough1:MGFEmoPost5neither	4.7808	0.2092	0.7631	29.9539		-0.1453	2.512	0.113		notenough1:MGFEmoPost5absent	0.4769	2.0967	0.15984	1.4231		-0.0131	0.0204	0.886		notenough1:MGFEmoPost5not	0.3356	2.9793	0.06067	1.8568		0.1314	2.1047	0.147
notenough1:MGFEmoPost5help	1.3066	0.7653	0.54871	3.1114		0.0609	0.452	0.5014		notenough1:MGFEmoPost5help	2.9793	0.3356	0.5385	16.4818		-0.1314	2.105	0.1468		notenough1:MGFEmoPost5help	0.6232	1.6047	0.217	1.7896		0.0377	0.1639	0.686		notenough1:MGFEmoPost5absent	0.7653	1.3066	0.3214	1.8225		-0.0609	0.452	0.501
						NA	14.4503	0.1534								NA	14.45	0.1534								NA	14.4503	0.153								NA	14.4503	0.153
R2
McFadden	Cox & Snell
0.052293	0.11058
FIRST PRACTICAL MODEL - ABSENT REF,										SECOND PRACTICAL MODEL - ref is not helpful										third PRACTICAL interaction model - ref is neither										FOURTH PRACTICAL MODEL - ref is helpful
	n=	565,	number	of	events=	115					n=	565,	number	of	events=	115					coef	exp(coef)	se(coef)	z	Pr(>|z|)						n=	565,	number	of	events=	115
	(1	observation	deleted	due	to	missingness)					(1	observation	deleted	due	to	missingness)					1.35834	3.88972	0.50807	2.674	0.00751	1.43697	10.529				(1	observation	deleted	due	to	missingness)
	HAZARD RATIO					95% CI					HAZARD RATIO					95% CI					HAZARD RATIO					95% CI					HAZARD RATIO					95% CI
	coef	exp(coef)	se(coef)	z	Pr(>|z|)	2.5	97.5				coef	exp(coef)	se(coef)	z	Pr(>|z|)	2.5	97.5				coef	exp(coef)	se(coef)	z	Pr(>|z|)	2.5	97.5				coef	exp(coef)	se(coef)	z	Pr(>|z|)	2.5	97.5
notenough1	1.11441	3.04776	0.30227	3.687	0.000227	1.68533	5.51159			notenough1	2.1196	8.3275	1.2254	1.73	0.08368	0.754145	91.9553			notenough1	1.35834	3.88972	0.50807	2.674	0.00751	1.43697	10.529			notenough1	1.10392	3.01597	0.2887	3.824	0.000131	1.7127	5.31097
MGFHelpful_PractPost5help	-0.10471	0.90058	0.30388	-0.345	0.730413	0.49643	1.63377			MGFHelpful_PractPost5absent	1.181	3.2577	1.0318	1.145	0.25236	0.431178	24.6133			MGFHelpful_PractPost5help	-0.05403	0.9474	0.45677	-0.118	0.90583	0.387019	2.31918			MGFHelpful_PractPost5neither	0.05403	1.05552	0.45677	0.118	0.905832	0.431187	2.58385
MGFHelpful_PractPost5neither	-0.05068	0.95059	0.46568	-0.109	0.913342	0.381599	2.36796			MGFHelpful_PractPost5help	1.0763	2.9338	1.0253	1.05	0.29384	0.393266	21.8871			MGFHelpful_PractPost5not	-1.13035	0.32292	1.08556	-1.041	0.29776	0.0384646	2.711			MGFHelpful_PractPost5not	-1.07631	0.34085	1.02532	-1.05	0.293838	0.045689	2.54281
MGFHelpful_PractPost5not	-1.18103	0.30696	1.03178	-1.145	0.252357	0.0406285	2.31923			MGFHelpful_PractPost5neither	1.1303	3.0967	1.0856	1.041	0.29776	0.368867	25.9979			MGFHelpful_PractPost5absent	0.05068	1.05198	0.46568	0.109	0.91334	0.422304	2.62055			MGFHelpful_PractPost5absent	0.10471	1.11039	0.30388	0.345	0.730413	0.612081	2.01438
planned1	-1.12742	0.32387	0.27716	-4.068	4.75e-05	0.188125	0.557557			planned1	-1.1274	0.3239	0.2772	-4.068	4.75e-05	0.188125	0.557557			planned1	-1.12742	0.32387	0.27716	-4.068	4.75e-05	0.188125	0.557557			planned1	-1.12742	0.32387	0.27716	-4.068	4.75e-05	0.188125	0.557557
multi1	-0.49892	0.60719	0.21078	-2.367	0.017931	0.401707	0.917775			multi1	-0.4989	0.6072	0.2108	-2.367	0.01793	0.401707	0.917775			multi1	-0.49892	0.60719	0.21078	-2.367	0.01793	0.401707	0.917775			multi1	-0.49892	0.60719	0.21078	-2.367	0.017931	0.401707	0.917775
uniedu1	-0.64258	0.52593	0.22077	-2.911	0.003607	0.341201	0.810686			uniedu1	-0.6426	0.5259	0.2208	-2.911	0.00361	0.341201	0.810686			uniedu1	-0.64258	0.52593	0.22077	-2.911	0.00361	0.341201	0.810686			uniedu1	-0.64258	0.52593	0.22077	-2.911	0.003607	0.341201	0.810686
[truncated: 468 more rows]

## Sheet: Sisters
NOT ENOUGH MODELS
[truncated: 472 more rows]

## Sheet: Bro models
NOT ENOUGH MODELS
[truncated: 508 more rows]

[truncated: 6 more sheets: PGM, PGF, MW, HV, GP, Peer]
