# Supplementary material for: Testing the buffering hypothesis: Breastfeeding problems, cessation, and social support in the UK
Source: Am J Hum Biol. 2021 May 30;34(2):e23621. doi: 10.1002/ajhb.23621 (PMC11475338; doi:10.1002/ajhb.23621)
Supplement: Supplementary file 3 — Appendix S3: Supporting Information [file AJHB-34-e23621-s002.csv]

RespondentId	childage	StartDate	multi	uniedu	highearner	part	ethn	threemonsur	threemondur	sore	notenough	toomuch	mastitis	blocked	thrush	latch	tonguetie	planned	knowbf	mothbf2	MGMpract	MGM_EmoPost	MGMinfo	MGMHelpful_PractPost	PartHelpful_InfoPost	PartHelpful_InfoPost2	MGMHelpful_InfoPost2	MGFHelpful_InfoPost2	BroHelpful_InfoPost2	SisHelpful_InfoPost2	M8Helpful_InfoPost2	PGMHelpful_InfoPost2	PGFHelpful_InfoPost2	GPHelpful_InfoPost2	MidHelpful_InfoPost2	MentorHelpful_InfoPost2	HVHelpful_InfoPost2	PartHelpful_PractPost2	MGMHelpful_PractPost2	MGFHelpful_PractPost2	BroHelpful_PractPost2	SisHelpful_PractPost2	M8Helpful_PractPost2	PGMHelpful_PractPost2	PGFHelpful_PractPost2	PartEmoPost2	MGMEmoPost2	MGFEmoPost2	PGMEmoPost2
1976821	73.71428571	21/12/2017	1	1	NA	1	5	0	12.999	0	1	0	0	1	0	0	1	1	1	1	0	0	0	0	0	0	0	0	0	0	0	0	0	0	0	0	0	0	0	0	0	0	0	0	0	0	0	0	0
1977061	23.42857143	21/12/2017	0	0	2	1	6	0	12.999	1	0	1	0	1	0	0	0	1	1	1	1	1	1	1	2	1	1	1	0	1	2	1	1	1	1	0	0	1	1	1	0	1	2	1	1	1	1	1	1
1977111	61.42857143	21/12/2017	0	1	2	1	6	0	12.999	1	0	1	0	0	0	0	0	1	1	1	1	1	1	1	2	1	1	2	2	0	1	0	2	2	1	0	3	1	1	2	2	0	2	0	0	1	1	1	0
1977444	56.42857143	21/12/2017	0	1	2	1	6	0	12.999	1	0	0	0	0	0	1	0	1	1	1	1	1	1	1	1	1	1	0	0	0	1	1	0	2	1	1	2	1	1	1	0	1	1	1	0	1	1	1	1
1977518	6.428571429	21/12/2017	1	1	1	1	6	0	6.428571429	1	0	0	1	0	0	0	0	1	1	1	1	1	1	1	1	1	1	1	0	0	0	0	0	1	1	0	1	1	1	1	0	0	1	0	0	1	1	1	0
1977548	45.14285714	21/12/2017	1	1	1	1	6	0	12.999	1	1	1	0	1	1	1	0	1	1	3	1	1	1	1	1	1	1	0	1	0	1	0	0	3	1	3	1	1	1	0	0	0	0	0	0	1	1	2	1
1979908	4.857142857	24/12/2017	0	1	2	1	6	0	4.857142857	1	0	1	0	0	0	0	0	1	1	1	1	2	1	2	1	1	1	1	0	0	1	0	0	0	1	0	1	1	1	1	1	0	1	1	1	1	1	1	1
1979914	19.85714286	24/12/2017	1	1	1	1	6	1	8	0	1	0	0	0	0	0	0	1	1	2	1	1	1	1	2	1	1	0	0	0	2	1	0	1	2	2	1	1	1	0	0	0	0	1	0	1	1	1	1
1979918	102.1428571	24/12/2017	0	0	2	0	6	1	0.142857143	1	0	0	0	0	0	1	0	1	0	1	1	1	1	1	0	0	1	2	0	0	0	0	0	3	3	0	0	0	1	2	0	0	0	0	0	0	1	1	0
1979942	83.42857143	24/12/2017	0	0	2	1	6	0	12.999	1	0	0	1	0	0	1	1	1	1	1	1	1	1	1	3	2	1	2	2	3	1	1	2	2	1	1	1	1	1	1	1	0	1	1	1	1	1	2	1
1979985	74.14285714	24/12/2017	0	1	1	0	6	0	12.999	1	0	1	0	1	0	0	0	1	1	1	1	3	1	2	0	0	2	2	0	0	0	0	0	0	1	0	0	0	1	1	0	1	0	0	0	0	2	2	0
1980787	95.28571429	27/12/2017	0	0	NA	1	6	1	0.428571429	0	0	0	0	0	0	1	0	1	1	1	0	0	1	0	1	1	1	1	0	2	1	3	0	1	1	0	1	0	0	0	0	0	0	0	0	0	0	0	0
1981213	28.57142857	27/12/2017	0	0	2	1	6	0	12.999	1	0	0	0	0	0	1	0	1	1	3	1	5	1	3	1	1	3	0	0	1	0	2	0	0	1	1	2	1	2	0	0	1	0	2	0	1	3	3	3
1981218	54.71428571	27/12/2017	0	1	NA	1	6	0	12.999	1	0	0	0	0	0	1	0	1	1	1	0	0	1	0	1	1	1	1	1	0	1	1	0	0	1	1	1	0	0	0	0	0	0	0	0	0	0	0	0
1981380	34.71428571	27/12/2017	1	1	2	1	4	0	12.999	0	0	1	1	1	0	1	0	1	1	1	1	1	1	1	2	1	1	2	0	0	1	2	0	1	1	0	1	1	1	1	1	0	1	1	2	1	1	1	1
1981481	95.42857143	27/12/2017	0	1	2	1	6	0	12.999	0	0	0	0	0	0	1	0	1	1	1	1	1	1	1	2	1	1	1	0	0	1	1	0	1	1	0	2	1	1	1	0	0	2	1	0	1	1	1	1
1981632	15.57142857	27/12/2017	0	1	2	1	6	0	12.999	0	0	1	0	0	0	1	0	1	1	1	1	1	1	1	1	1	1	1	0	2	1	0	2	1	1	1	1	1	1	1	0	1	1	0	2	1	1	1	0
1981736	19.85714286	27/12/2017	1	1	2	1	6	0	12.999	1	0	0	0	0	0	1	1	1	1	1	0	6	0	6	3	2	0	2	0	0	1	0	0	0	1	0	1	1	0	1	0	0	1	0	2	1	0	1	0
1981812	87.57142857	28/12/2017	1	1	2	1	1	0	12.999	1	0	0	0	0	0	0	0	1	0	1	1	1	1	1	1	1	1	1	0	1	1	1	1	0	1	0	1	1	1	1	0	1	0	0	0	1	1	0	0
1981903	84.85714286	28/12/2017	0	1	2	1	6	0	12.999	1	0	1	0	0	0	0	0	1	0	1	1	3	1	2	4	3	2	2	0	0	1	2	0	1	1	1	1	1	1	1	0	0	1	1	1	1	2	1	1
1981985	34.71428571	28/12/2017	1	1	NA	1	1	0	12.999	0	0	1	0	0	0	1	1	1	0	3	1	0	1	1	2	1	1	0	0	1	1	0	0	2	1	1	1	1	1	0	0	1	1	0	0	0	0	0	0
1982048	95.42857143	28/12/2017	0	1	2	1	3	0	12.999	1	0	0	0	0	0	1	0	1	1	3	1	3	1	2	2	1	1	2	0	0	1	2	0	0	1	0	1	1	1	1	0	3	1	1	1	1	2	1	1
1982220	4.714285714	28/12/2017	1	1	NA	1	5	1	0.714285714	1	1	0	0	0	0	0	0	1	1	3	0	0	0	0	0	0	0	0	0	0	0	0	0	0	0	0	0	0	0	0	0	0	0	0	0	0	0	0	0
1984991	37.42857143	02/01/2018	1	1	2	1	6	0	12.999	1	0	1	0	1	0	1	0	1	0	1	1	1	1	2	1	1	1	0	0	0	0	3	0	1	1	0	1	1	1	0	1	0	1	0	0	1	1	2	2
1984995	59.71428571	02/01/2018	1	0	2	1	6	1	8.857142857	0	1	0	0	0	0	1	0	1	0	3	1	2	1	1	2	1	1	0	0	0	1	0	0	3	2	0	2	1	1	0	0	0	0	0	0	1	1	0	0
1985004	89.14285714	02/01/2018	1	1	2	1	6	0	12.999	1	0	0	1	0	0	1	1	1	0	1	1	1	1	1	2	1	1	2	0	0	0	0	3	3	3	2	3	1	1	1	1	0	3	1	1	1	1	1	1
1985068	3.857142857	02/01/2018	1	1	2	1	6	0	3.857142857	1	0	1	0	1	0	0	0	1	1	1	1	2	1	1	1	1	2	0	0	0	1	2	0	2	1	0	1	1	1	0	0	0	1	2	0	1	1	3	1
1985128	57.57142857	02/01/2018	0	1	2	1	6	0	12.999	1	0	0	0	0	0	1	1	1	0	3	0	6	0	6	3	2	0	2	0	0	2	3	3	3	1	1	1	1	0	2	0	0	2	3	3	1	0	1	3
1985171	64.42857143	02/01/2018	1	1	2	1	6	0	12.999	0	0	0	1	1	0	0	1	1	1	1	1	2	1	1	6	0	1	0	0	0	1	0	0	1	1	1	1	1	1	1	0	0	1	0	0	1	1	1	0
1985230	61.85714286	02/01/2018	0	1	1	1	6	0	12.999	0	0	0	1	1	0	0	0	1	1	1	1	1	1	1	6	0	1	1	0	0	1	0	3	0	1	0	0	1	1	1	0	1	1	2	2	1	1	1	3
1985241	54.57142857	02/01/2018	1	1	2	1	4	0	12.999	1	1	0	1	1	0	0	0	1	0	1	1	2	1	2	2	1	1	0	0	1	1	2	0	0	1	0	1	1	1	0	1	1	1	2	2	1	1	0	2
1985257	64.85714286	02/01/2018	0	1	2	1	6	0	12.999	1	0	1	0	0	0	1	1	1	1	1	1	1	1	1	1	1	1	1	1	0	1	0	0	1	1	1	1	1	1	1	2	2	2	2	2	1	1	1	2
1985398	102.5714286	02/01/2018	1	1	1	1	6	0	12.999	1	0	1	1	1	1	1	1	1	1	1	1	3	0	3	6	0	0	0	0	0	0	0	0	0	2	0	0	1	2	2	2	2	2	1	2	1	2	2	1
1985607	88.85714286	03/01/2018	0	1	2	1	6	0	12.999	1	1	1	0	0	0	0	0	1	1	1	1	1	1	1	1	1	1	1	0	0	0	1	1	0	0	0	1	1	1	1	1	0	1	1	1	1	1	1	1
1987627	68.85714286	03/01/2018	0	1	2	1	6	0	12.999	1	0	1	0	0	0	1	0	1	0	1	1	1	0	2	2	1	0	0	0	0	0	0	0	2	1	0	2	1	1	2	2	0	1	1	1	1	1	3	1
1987652	27	03/01/2018	1	1	1	1	6	0	12.999	1	1	1	0	0	0	1	1	1	1	1	1	1	1	1	3	2	1	2	0	2	1	1	2	1	2	1	1	1	1	1	0	1	1	2	2	1	1	1	1
1987657	72.71428571	03/01/2018	0	1	2	1	6	0	12.999	1	1	1	1	0	0	0	0	1	1	1	1	2	1	1	3	2	1	1	0	1	1	0	0	3	1	0	2	1	1	1	0	0	0	2	2	1	1	1	1
1987736	35.57142857	03/01/2018	1	1	1	1	6	0	12.999	1	0	0	0	0	0	0	1	1	0	3	0	6	0	6	2	1	0	0	0	1	1	1	1	1	1	0	2	1	0	0	0	2	2	2	2	1	0	2	1
1987783	77.71428571	03/01/2018	1	1	2	1	6	0	12.999	1	0	0	0	0	0	0	0	0	1	1	1	2	1	1	2	1	1	2	0	1	1	1	2	1	1	1	3	1	1	2	0	1	1	1	2	1	1	2	1
1987795	49	03/01/2018	1	1	2	1	6	0	12.999	1	0	0	1	1	1	0	0	1	0	1	1	2	1	2	2	1	1	1	0	1	1	2	0	1	1	0	1	1	1	2	2	1	0	2	0	1	1	1	2
1987822	70.14285714	03/01/2018	0	1	2	1	6	0	12.999	1	1	0	1	1	1	1	1	1	1	1	1	2	1	1	1	1	1	1	0	2	2	2	2	0	1	1	3	1	1	1	0	1	2	3	2	1	1	1	2
1987823	68.57142857	03/01/2018	0	1	2	1	6	1	4.428571429	0	0	0	0	0	0	1	0	1	1	1	1	1	1	1	1	1	1	2	0	1	1	1	0	3	3	0	3	1	1	1	2	1	1	1	2	1	1	2	1
1987829	71.14285714	03/01/2018	0	1	2	1	6	0	12.999	1	0	1	0	0	0	0	0	1	1	1	1	2	1	2	2	1	1	2	0	1	1	1	0	0	1	0	1	1	1	2	0	1	1	1	0	1	1	1	1
1987848	22	03/01/2018	0	1	2	1	6	1	12	1	1	0	1	1	0	1	0	1	1	1	1	1	1	1	3	2	1	0	0	0	1	3	3	2	3	1	3	1	1	2	2	0	1	2	2	1	1	2	2
1987994	41.14285714	04/01/2018	1	1	1	1	6	1	NA	0	0	0	0	0	0	1	0	0	0	3	1	1	1	1	6	0	1	0	0	0	0	0	0	0	0	0	0	1	1	1	1	0	0	1	0	2	1	1	2
1988010	68.85714286	04/01/2018	0	1	2	1	6	0	12.999	1	1	0	0	1	0	1	0	1	1	1	1	1	1	1	2	1	1	2	0	1	1	1	0	2	1	1	2	1	1	1	0	1	1	1	0	1	1	1	1
1988272	8.857142857	04/01/2018	0	1	1	1	3	0	8.857142857	1	0	1	1	0	0	1	0	1	1	1	1	1	1	1	1	1	1	2	2	1	1	1	2	2	1	1	1	1	1	1	1	1	1	1	1	1	1	1	1
1988551	48.85714286	04/01/2018	0	1	2	1	6	1	5	1	0	1	0	0	0	1	0	1	1	3	1	2	1	2	2	1	1	1	0	0	1	1	1	0	3	0	3	1	1	1	1	1	1	1	1	1	1	1	1
1988700	40.71428571	04/01/2018	1	1	NA	1	6	1	3	1	1	0	0	0	0	1	1	1	1	1	0	0	0	0	0	0	0	0	0	0	0	0	0	0	0	0	0	0	0	0	0	0	0	0	0	0	0	0	0
1988719	42.57142857	04/01/2018	0	1	1	1	6	1	1.428571429	0	0	0	0	0	0	1	0	1	1	1	1	1	1	1	1	1	1	0	1	0	2	1	0	3	2	0	1	1	1	0	1	0	2	1	0	1	1	0	1
1988941	80.14285714	04/01/2018	0	1	1	1	6	0	12.999	1	0	1	0	0	0	0	0	1	1	1	1	4	1	4	3	2	2	2	2	0	2	2	2	2	1	1	1	1	3	3	3	0	3	2	2	1	3	2	2
1988946	36.85714286	04/01/2018	0	1	2	1	5	1	11.42857143	0	1	0	0	0	0	0	0	1	1	3	1	1	1	1	1	1	1	0	1	1	0	1	0	0	1	0	1	1	1	0	0	0	0	1	1	1	1	0	1
1988949	57.85714286	04/01/2018	0	1	2	1	6	1	4	0	1	1	0	0	0	1	0	1	1	1	1	1	1	1	2	1	1	0	0	0	1	1	0	2	1	0	1	2	1	0	0	0	0	0	0	2	1	2	3
1988955	89.71428571	04/01/2018	1	1	2	1	6	0	12.999	0	0	0	0	0	0	0	0	1	1	1	1	1	1	1	2	1	1	0	0	0	0	0	0	1	1	2	1	1	1	0	0	0	0	0	0	1	1	0	0
1989053	18	04/01/2018	0	1	2	1	6	0	12.999	1	1	0	0	1	0	1	1	1	1	3	1	2	1	2	1	1	1	1	2	0	1	1	0	1	1	3	1	1	1	1	2	0	1	1	0	1	1	1	1
1989086	48	04/01/2018	0	1	2	1	6	1	6	1	1	0	0	1	1	1	1	1	1	1	1	1	1	1	3	2	1	3	3	0	2	1	2	2	1	1	1	1	1	3	3	0	3	1	1	1	1	3	1
1989227	72.14285714	04/01/2018	0	1	1	1	6	1	8.857142857	0	1	0	0	0	0	1	0	1	1	1	1	2	1	3	2	1	2	2	2	2	2	2	2	3	3	3	3	1	2	2	2	2	2	1	1	1	1	1	1
1989299	46.57142857	04/01/2018	1	1	2	1	6	0	12.999	1	1	1	0	0	0	1	0	1	1	3	1	1	1	1	2	1	1	1	0	0	1	1	1	1	1	2	2	1	1	1	0	0	2	1	1	1	1	1	1
1989473	54.28571429	04/01/2018	0	0	2	1	6	1	0.428571429	0	1	0	0	0	0	1	0	1	1	3	1	3	0	3	2	1	0	0	0	1	1	0	0	0	1	3	2	1	2	2	0	1	1	2	2	2	2	2	2
1989489	46.42857143	04/01/2018	0	1	2	1	6	0	12.999	1	1	0	0	0	0	1	1	1	0	1	1	1	1	1	6	0	1	1	1	0	1	2	2	2	3	0	1	1	1	1	1	0	1	1	2	1	1	1	2
1989499	50.42857143	04/01/2018	0	1	2	1	6	1	5.714285714	1	1	0	0	0	0	1	1	1	1	1	1	1	1	1	3	2	2	0	0	1	1	1	0	1	1	0	1	1	1	1	1	1	1	1	1	1	1	1	1
1989561	92.85714286	04/01/2018	0	1	1	1	6	1	1	1	0	0	1	1	0	1	1	1	1	1	1	1	1	1	1	1	1	1	1	0	2	1	2	3	3	0	2	1	1	1	2	0	3	1	1	1	1	1	1
1989586	88.57142857	04/01/2018	0	1	1	1	6	1	3	0	0	0	0	0	0	1	0	1	1	1	1	4	1	2	1	1	3	2	2	2	1	3	3	1	3	0	1	1	1	1	2	2	2	2	2	1	3	3	3
1989616	63.71428571	04/01/2018	1	1	1	1	6	0	12.999	1	1	1	1	1	1	1	1	1	1	1	1	1	1	1	1	1	1	1	2	0	1	1	0	1	1	3	1	1	1	1	1	0	1	1	0	1	1	1	1
1989618	90.85714286	04/01/2018	0	1	2	1	6	1	10	1	0	1	0	0	0	1	1	1	1	1	1	1	1	1	3	2	1	1	0	0	1	1	2	2	1	3	1	1	1	1	0	0	1	1	1	1	1	1	1
1989794	49.28571429	05/01/2018	1	1	2	1	6	1	0.714285714	1	0	1	0	0	0	0	0	1	1	1	0	6	0	6	2	1	0	1	0	0	1	1	0	0	1	0	2	1	0	1	0	0	1	1	1	1	0	2	2
1989876	102.7142857	05/01/2018	1	1	1	1	6	0	12.999	1	1	0	1	0	1	0	0	0	1	3	1	6	0	4	6	0	0	0	0	0	0	0	0	0	0	0	0	1	3	3	3	3	3	0	0	1	0	0	0
1990210	88.71428571	05/01/2018	0	1	1	1	6	1	3	0	0	0	0	0	0	1	0	1	1	1	1	5	1	2	1	1	3	3	2	2	1	3	3	1	3	0	1	1	1	1	2	2	1	2	0	1	3	3	3
1990951	52.57142857	05/01/2018	0	0	1	0	6	0	12.999	1	0	1	1	1	1	1	1	1	0	1	0	5	0	6	0	0	0	0	0	0	0	0	0	0	0	0	0	0	0	0	0	0	0	0	0	0	3	0	0
1991139	38.85714286	05/01/2018	1	1	2	1	6	0	12.999	0	0	0	0	0	0	0	0	1	0	1	1	1	0	2	1	1	0	0	0	0	0	0	0	2	2	2	2	1	1	1	0	0	0	0	0	1	1	1	2
1991185	79.85714286	05/01/2018	0	1	1	1	6	0	12.999	1	1	1	0	0	0	0	0	1	0	1	1	1	1	1	6	0	1	0	0	0	0	1	0	0	1	0	1	1	1	1	2	0	2	1	2	1	1	1	1
1991190	12.42857143	05/01/2018	0	1	1	1	6	0	12.42857143	1	0	1	0	1	0	1	1	1	1	1	1	1	1	1	1	1	1	1	1	0	1	1	0	1	1	0	1	1	1	1	1	0	1	1	0	1	1	1	1
1991195	32.28571429	05/01/2018	1	0	NA	1	6	0	12.999	0	0	0	0	0	0	0	0	1	1	1	0	0	0	0	6	0	0	0	0	0	0	0	0	0	2	0	0	0	0	0	0	0	0	0	0	0	0	0	0
1991213	27.57142857	05/01/2018	0	0	2	1	6	0	12.999	0	0	0	1	0	0	1	0	1	1	1	1	1	1	1	1	1	1	1	0	1	1	1	0	0	1	1	1	1	1	1	0	1	1	1	1	1	1	1	1
1991255	105.2857143	05/01/2018	1	1	2	1	6	0	12.999	1	0	0	0	1	0	0	0	1	1	3	1	1	1	1	2	1	1	2	0	2	1	2	2	2	1	0	0	1	1	1	0	1	0	3	2	1	1	2	3
1991278	10.57142857	05/01/2018	1	1	NA	1	6	0	10.57142857	1	0	1	1	1	1	1	1	1	1	1	0	0	0	0	3	2	0	2	2	0	1	3	3	3	1	1	3	0	0	0	0	0	0	0	0	0	0	0	0
1991319	32.14285714	05/01/2018	1	1	2	1	6	0	12.999	1	0	1	0	1	0	0	1	1	1	1	1	1	1	2	1	1	1	0	0	1	1	3	3	2	1	0	3	1	1	1	0	2	1	3	3	1	1	1	3
1991326	14.57142857	05/01/2018	0	1	2	1	2	0	12.999	1	0	1	0	0	0	0	0	1	1	3	1	1	1	1	1	1	1	1	0	1	1	1	2	3	1	0	2	1	1	1	0	1	2	1	2	1	1	1	1
1991354	41.85714286	05/01/2018	1	0	1	1	6	0	12.999	1	0	1	0	0	0	1	0	1	1	1	1	1	1	1	1	1	1	1	0	1	1	1	2	0	1	1	1	1	1	1	0	1	1	1	1	1	1	1	1
1991359	36.42857143	05/01/2018	0	1	NA	1	6	1	8.857142857	0	1	0	0	0	0	0	0	0	0	3	1	1	1	1	3	2	1	0	0	0	1	0	0	0	1	0	1	1	1	1	0	0	1	0	0	1	1	1	2
1991371	38.14285714	05/01/2018	1	1	1	1	6	0	12.999	1	0	1	0	1	0	1	0	1	0	1	1	4	1	2	2	1	2	2	0	2	2	3	0	0	1	0	2	1	1	1	0	2	2	2	0	1	3	3	3
1991467	86.71428571	05/01/2018	0	1	2	1	6	0	12.999	1	0	1	1	1	0	0	0	1	0	1	1	2	1	2	6	0	1	1	1	0	0	2	2	0	1	1	1	1	1	1	0	0	0	0	0	1	1	2	2
1991470	57.14285714	05/01/2018	0	1	NA	1	6	1	1	1	1	0	1	0	0	1	0	1	1	1	0	0	0	0	0	0	0	0	0	0	0	0	0	0	0	0	0	0	0	0	0	0	0	0	0	0	0	0	0
1991473	91.42857143	05/01/2018	0	1	1	1	6	1	0.142857143	0	0	0	0	0	0	0	0	1	1	3	1	3	1	2	2	1	1	1	0	1	0	1	0	1	1	0	1	1	1	1	0	1	0	1	0	1	2	2	2
1991478	55	05/01/2018	1	1	2	1	6	0	12.999	1	0	0	1	0	0	1	1	1	1	3	1	2	1	2	2	1	1	2	2	0	1	1	0	2	1	1	1	1	1	1	1	0	1	2	0	1	1	1	1
1991483	97.42857143	05/01/2018	0	1	NA	1	6	1	6	1	0	0	0	0	0	1	0	1	1	2	0	6	0	6	2	1	0	0	0	0	0	0	0	3	3	0	3	1	0	2	0	3	1	1	1	1	0	1	1
1991601	46.85714286	05/01/2018	1	1	1	1	6	0	12.999	1	0	1	1	1	0	1	1	1	1	1	1	1	1	1	6	0	1	0	0	0	1	0	0	0	2	1	2	1	1	1	0	1	1	0	0	1	1	1	1
1991609	86.42857143	05/01/2018	0	0	2	1	6	1	5	1	1	0	1	0	0	1	0	1	0	1	0	6	0	1	6	0	0	0	0	0	0	0	0	0	1	1	1	1	1	0	0	0	0	0	0	1	0	0	2
1991611	65.71428571	05/01/2018	0	1	1	1	6	1	1	0	0	0	0	0	0	1	1	1	1	1	1	1	1	1	1	1	1	1	0	1	1	2	2	2	3	0	3	1	1	1	1	1	1	3	3	1	1	1	3
1991661	41	05/01/2018	0	1	1	1	6	0	12.999	1	0	0	0	0	0	0	0	1	1	1	1	1	1	1	1	1	1	2	2	1	1	1	2	2	1	1	1	1	1	1	2	1	1	1	1	1	1	1	1
1991667	37.71428571	05/01/2018	0	1	2	1	6	0	12.999	1	0	0	0	0	0	0	0	1	1	1	1	1	1	2	1	1	1	0	0	0	1	1	0	1	1	1	1	1	1	1	1	0	1	1	1	1	1	1	1
1991704	83	05/01/2018	0	1	1	1	6	0	12.999	1	0	1	0	1	0	1	0	1	1	1	1	1	1	1	6	0	1	0	1	0	1	0	0	0	0	0	1	1	1	0	1	0	1	0	0	1	1	3	3
1991739	47.28571429	05/01/2018	0	1	2	1	6	1	6	0	0	0	0	0	0	1	0	1	1	1	1	1	1	1	1	1	1	1	2	0	1	2	2	2	1	0	1	1	1	1	1	0	1	2	2	1	1	1	1
1991783	81.14285714	05/01/2018	1	1	2	1	6	0	12.999	1	0	1	0	1	1	1	1	1	1	3	1	1	1	2	1	1	1	1	0	2	1	1	1	1	1	0	0	1	1	1	0	2	1	1	1	1	1	1	1
1991939	42.28571429	05/01/2018	0	1	2	1	6	0	12.999	1	0	1	0	1	0	1	1	1	1	1	1	2	1	2	2	1	1	0	0	0	1	1	0	0	1	1	1	1	1	1	2	0	1	1	1	1	1	3	1
1991948	62.28571429	05/01/2018	1	0	1	1	6	0	12.999	1	0	0	0	1	0	1	1	1	0	3	0	6	0	6	3	2	2	2	2	2	2	2	2	2	1	1	1	1	0	0	2	2	1	0	0	1	0	0	3
1991949	90.57142857	05/01/2018	0	1	2	1	6	0	12.999	0	0	0	1	1	0	0	0	1	1	1	1	1	1	1	1	1	1	1	2	3	1	1	1	2	1	1	1	1	1	1	1	0	1	1	1	1	1	1	1
1991975	105.4285714	05/01/2018	0	1	1	1	6	0	12.999	1	0	0	0	0	0	1	1	1	1	3	1	4	1	1	6	0	1	0	0	0	0	0	0	0	2	0	1	1	1	1	2	0	2	1	0	1	3	3	3
1991990	34.14285714	05/01/2018	0	0	NA	1	6	0	12.999	1	1	1	0	0	1	1	0	1	1	1	0	1	1	6	1	1	1	2	2	2	1	1	2	2	1	1	1	1	0	0	0	0	1	1	1	1	1	1	1
1992035	31.42857143	05/01/2018	1	1	NA	1	3	1	1.428571429	0	0	0	0	0	0	0	0	0	1	1	0	0	0	0	0	0	0	0	0	0	0	0	0	0	0	0	0	0	0	0	0	0	0	0	0	0	0	0	0
1992050	48.71428571	05/01/2018	1	1	2	1	6	0	12.999	1	0	0	0	0	0	1	0	1	1	1	1	1	1	1	2	1	1	0	0	0	1	0	0	1	1	1	1	1	1	2	1	0	2	2	2	1	1	2	1
1992059	86.14285714	05/01/2018	0	0	NA	1	6	0	12.999	1	0	1	0	0	0	0	0	1	1	1	1	1	1	1	2	1	1	0	0	0	1	2	0	0	1	0	1	1	1	1	0	0	1	2	0	1	1	1	2
1992064	21.14285714	05/01/2018	0	1	1	1	6	0	12.999	1	0	1	0	1	1	1	0	1	1	2	0	3	0	6	1	1	0	0	0	0	1	0	0	1	1	0	0	1	0	0	0	0	0	0	0	1	2	2	2
1992072	25.57142857	05/01/2018	0	1	1	1	6	1	2	0	1	0	0	0	0	1	0	1	0	3	1	1	1	1	1	1	1	0	0	1	1	0	0	0	1	1	1	1	1	0	0	1	1	0	1	1	1	0	0
1992129	74.57142857	05/01/2018	1	1	NA	1	6	0	12.999	0	0	0	0	0	0	0	0	1	0	1	1	2	1	1	2	1	1	2	0	1	1	3	3	2	1	0	0	1	1	2	0	1	1	3	3	1	1	2	3
1992148	2.857142857	05/01/2018	0	1	1	1	6	0	12.999	1	0	0	1	1	0	0	0	1	0	2	1	6	0	6	3	2	0	2	2	0	2	2	0	2	1	1	3	1	0	1	2	0	1	2	0	1	0	2	2
1992158	38.28571429	05/01/2018	1	0	1	1	6	0	12.999	1	0	1	1	0	0	0	1	1	1	1	1	1	1	1	1	1	1	1	0	2	1	1	0	1	1	1	1	1	1	1	0	2	1	1	0	1	1	1	1
1992187	36.57142857	05/01/2018	0	1	2	1	6	1	6	0	1	0	0	0	0	1	0	1	1	1	1	1	1	1	1	1	1	1	1	0	1	1	1	1	1	0	1	1	1	1	1	0	1	1	1	1	1	1	1
1992237	100.1428571	05/01/2018	1	0	NA	1	6	1	5	0	1	0	0	0	0	0	0	0	1	1	1	2	1	2	2	1	1	1	0	2	1	0	0	0	1	0	1	1	1	1	0	1	1	3	3	1	1	1	3
1992249	85.57142857	05/01/2018	0	1	1	1	6	1	5	1	1	0	0	1	0	1	0	0	0	3	1	1	1	1	1	1	1	1	0	0	1	1	0	0	1	3	1	1	1	1	0	0	1	1	1	1	1	1	1
1992258	94.71428571	05/01/2018	0	1	1	1	6	1	8	1	1	0	1	0	0	1	0	1	0	1	1	1	1	1	1	1	1	1	2	2	1	1	1	1	1	1	3	1	1	1	1	1	1	1	1	1	1	1	1
1992297	73.42857143	05/01/2018	0	0	NA	1	6	0	12.999	1	0	1	0	0	0	1	0	1	1	3	1	2	1	2	1	1	1	1	0	0	2	1	2	1	1	1	1	1	1	1	0	0	0	1	0	1	1	1	1
1992318	60.57142857	05/01/2018	1	1	1	1	6	0	12.999	1	0	0	0	0	0	0	0	1	0	1	1	1	1	1	1	1	1	1	1	0	1	2	2	0	0	0	2	1	1	1	1	0	1	1	1	1	1	1	2
1992374	37.42857143	05/01/2018	0	1	1	1	6	1	1.428571429	1	0	1	0	0	1	1	0	1	0	3	0	4	1	6	6	0	3	3	0	0	2	0	0	0	3	0	2	1	0	0	0	0	0	0	0	1	3	3	2
1992399	13.42857143	05/01/2018	1	1	2	1	6	0	12.999	1	0	1	0	1	1	0	0	1	1	1	1	2	1	1	6	0	1	0	0	0	1	0	0	1	1	0	1	1	1	1	0	0	1	1	1	1	1	1	2
1992414	94.85714286	05/01/2018	0	1	2	1	6	0	12.999	1	0	0	0	0	0	0	0	1	1	3	1	1	1	1	1	1	1	1	0	0	1	2	0	1	1	1	1	1	1	1	0	0	0	2	2	1	1	1	1
1992440	35.71428571	05/01/2018	0	1	1	1	6	0	12.999	1	0	0	0	0	0	1	0	1	1	1	1	1	1	1	1	1	1	1	0	0	1	1	1	1	1	1	1	1	1	1	0	0	1	1	1	1	1	1	1
1992476	45	05/01/2018	0	1	2	1	6	0	12.999	0	1	0	0	0	0	0	0	1	1	1	0	6	0	6	6	0	0	1	0	0	1	3	3	0	1	1	1	1	0	1	0	0	2	0	0	1	0	1	1
1992497	97.28571429	05/01/2018	1	1	2	1	6	0	12.999	1	1	0	0	1	0	0	0	1	1	3	1	1	1	1	1	1	1	0	0	0	1	0	0	0	2	0	3	1	1	0	0	0	0	0	0	1	1	0	0
1992520	25.42857143	05/01/2018	0	1	NA	1	6	1	0.285714286	0	1	0	0	0	0	0	1	0	1	2	1	1	1	1	1	1	1	1	0	1	3	1	1	3	3	0	1	1	1	1	0	1	3	1	1	1	1	1	1
1992551	62.14285714	05/01/2018	0	1	2	1	6	0	12.999	1	0	0	0	0	1	0	1	1	1	3	1	2	1	1	1	1	1	1	2	0	1	1	0	1	1	1	3	1	1	1	1	0	0	0	0	1	1	1	0
1992602	59.28571429	05/01/2018	1	0	1	1	6	0	12.999	0	0	0	1	0	0	0	0	1	1	2	0	5	0	6	2	1	0	0	0	0	0	0	0	1	1	0	0	1	0	0	0	0	0	2	2	1	3	3	2
1992605	91	05/01/2018	0	1	1	1	6	0	12.999	0	0	1	0	1	0	0	0	1	1	3	1	1	1	1	1	1	1	1	1	0	1	1	0	1	1	0	1	1	1	1	1	0	1	1	0	1	1	1	1
1992607	67.14285714	05/01/2018	0	1	2	1	6	0	12.999	1	1	1	1	1	0	1	0	1	1	1	1	1	1	1	1	1	1	1	0	0	1	2	2	1	1	1	1	1	1	1	0	0	1	2	2	1	1	1	2
1992626	91.42857143	05/01/2018	1	1	1	1	2	0	12.999	1	1	0	1	1	0	1	1	1	1	1	1	2	1	1	2	1	1	2	0	1	1	1	0	1	1	1	1	1	1	1	1	1	1	1	1	1	1	1	1
1992641	13.85714286	05/01/2018	1	1	2	1	6	0	12.999	1	0	1	1	0	0	1	1	1	1	1	1	1	1	1	2	1	1	1	2	2	1	1	0	1	1	1	1	1	1	1	1	1	1	1	3	1	1	1	1
1992688	94.85714286	05/01/2018	0	1	2	1	6	0	12.999	0	1	0	0	0	1	0	0	1	1	1	1	1	1	1	1	1	1	1	0	1	1	1	1	1	1	0	1	1	1	1	0	1	1	1	1	1	1	1	1
1992695	33.71428571	05/01/2018	0	0	NA	1	6	0	12.999	0	0	0	0	0	0	0	0	1	1	3	1	1	1	1	1	1	1	1	0	0	0	0	0	1	1	1	1	1	1	1	0	1	0	0	0	1	1	1	0
1992706	16.57142857	05/01/2018	0	1	2	1	6	0	12.999	1	0	0	0	1	1	1	1	1	1	1	1	1	1	1	1	1	1	0	0	1	1	0	0	0	1	0	1	1	1	1	1	1	1	1	1	1	1	1	2
1992748	31.71428571	05/01/2018	0	1	2	1	6	0	12.999	1	0	0	1	1	0	1	0	1	1	1	1	2	1	1	2	1	1	0	1	0	1	1	0	1	3	1	1	1	1	0	1	0	1	2	2	1	1	2	2
1992776	92	05/01/2018	0	1	2	1	6	0	12.999	1	0	0	0	0	0	1	1	1	1	1	0	6	0	6	1	1	0	0	0	0	1	0	0	0	1	1	1	1	0	0	0	0	0	2	2	1	0	0	3
1992781	26.28571429	05/01/2018	0	1	2	1	6	0	12.999	0	0	0	0	0	0	0	0	1	1	1	1	2	1	1	2	1	1	0	2	1	1	2	2	2	1	0	1	1	1	0	2	1	2	3	3	1	1	0	3
1992868	26.14285714	05/01/2018	1	1	2	1	6	0	12.999	0	0	0	0	0	0	0	0	1	0	1	1	2	1	2	2	1	1	1	1	1	1	1	1	1	1	1	1	1	1	1	1	1	1	1	1	1	1	1	1
1992903	38.28571429	05/01/2018	0	1	1	1	6	0	12.999	0	0	0	0	0	0	0	0	0	1	3	1	2	1	2	4	3	1	0	0	1	3	3	0	1	1	0	3	2	1	3	3	1	3	1	0	3	1	3	3
1992907	61.28571429	05/01/2018	1	1	2	1	6	0	12.999	1	0	1	0	0	0	1	0	1	1	1	1	1	1	1	1	1	1	1	1	0	1	1	0	0	1	0	1	1	1	1	1	0	1	1	0	1	1	1	1
1992927	34.14285714	05/01/2018	0	1	2	1	6	0	12.999	0	0	0	0	1	0	1	0	1	1	3	1	1	1	1	1	1	1	0	0	0	1	1	0	2	1	1	2	1	1	0	0	0	1	0	0	1	1	0	1
1992932	82.57142857	05/01/2018	1	0	2	1	6	0	12.999	1	0	0	0	1	0	1	1	1	1	3	1	1	0	2	6	0	0	0	0	1	1	0	0	0	1	1	3	1	1	1	0	1	1	0	0	1	1	1	1
1992999	19.57142857	05/01/2018	0	1	2	1	6	0	12.999	1	0	1	0	0	0	0	0	1	1	1	1	2	1	2	2	1	1	0	0	0	1	2	0	0	1	0	1	1	1	0	0	0	1	2	0	1	1	2	2
1993092	51.14285714	05/01/2018	1	0	2	1	6	0	12.999	0	0	1	0	1	0	1	0	1	1	1	1	1	1	1	1	1	1	1	1	1	1	1	1	1	1	1	1	1	1	1	0	1	1	1	1	1	1	1	1
1993231	16.85714286	05/01/2018	1	1	1	1	6	0	12.999	1	0	1	0	0	0	1	0	0	0	3	1	3	0	3	3	2	2	2	0	1	1	2	2	0	1	0	1	1	2	2	2	1	1	2	2	1	2	2	2
1993259	37.57142857	05/01/2018	0	0	2	1	6	1	12	1	0	1	0	0	0	1	0	0	1	1	1	1	1	1	6	0	1	1	0	0	1	0	0	1	1	0	1	1	1	1	0	1	1	1	0	1	1	1	1
1993305	15.71428571	05/01/2018	0	0	1	1	6	1	10	1	1	0	0	1	0	1	0	1	1	3	1	1	1	1	1	1	1	0	0	0	1	1	0	1	1	0	1	1	1	0	1	0	1	1	0	1	1	0	1
1993457	44.42857143	05/01/2018	0	1	2	1	6	0	12.999	1	0	1	0	1	1	1	0	1	1	1	1	2	1	1	3	2	1	1	3	1	1	2	0	0	2	1	2	1	1	1	0	1	1	1	2	1	1	1	2
1993463	57.71428571	05/01/2018	0	1	2	1	6	0	12.999	0	0	1	0	0	0	0	0	1	1	2	1	4	0	3	6	0	0	0	1	0	1	1	0	0	1	0	1	1	2	0	2	0	2	1	1	1	3	3	1
1993466	41.57142857	05/01/2018	1	0	2	1	6	0	12.999	1	0	1	1	1	1	1	0	1	0	3	1	1	1	1	1	1	1	2	0	1	1	2	2	1	1	1	1	1	1	2	2	1	1	2	2	1	1	1	1
1993544	92.71428571	05/01/2018	1	1	2	1	6	0	12.999	1	0	0	1	1	0	0	0	0	0	1	1	2	1	2	2	1	1	0	0	0	1	1	0	0	1	1	1	1	1	1	0	0	1	1	1	1	1	1	1
1993557	17.42857143	05/01/2018	1	1	2	1	6	0	12.999	1	0	0	0	0	0	1	0	0	1	2	1	2	0	2	1	1	0	0	0	0	1	0	1	0	1	0	1	1	1	3	2	0	1	0	1	1	1	3	0
1993572	25.14285714	05/01/2018	0	1	2	1	6	0	12.999	1	1	1	0	0	1	1	0	1	1	1	1	1	1	2	6	0	1	0	0	0	2	0	0	0	1	0	1	1	1	1	0	1	1	0	0	1	1	1	0
1993580	7.428571429	05/01/2018	1	1	2	1	6	0	7.428571429	1	0	1	1	1	0	1	0	1	1	3	1	1	1	1	1	1	1	0	0	0	0	0	0	0	2	0	2	1	1	0	0	0	0	0	0	1	1	2	3
1993609	66.57142857	05/01/2018	1	1	2	1	6	0	12.999	1	0	0	0	0	0	0	0	1	1	1	0	6	0	6	3	2	0	0	0	0	2	2	2	2	2	2	2	1	0	0	0	0	2	1	1	1	0	0	1
1993636	46.14285714	05/01/2018	0	1	1	1	6	1	1.285714286	0	0	0	0	0	0	1	1	1	1	1	1	1	1	1	1	1	1	0	0	0	1	1	0	0	1	1	1	1	1	1	0	1	1	0	0	1	1	1	2
1993646	19	05/01/2018	1	1	2	1	6	0	12.999	0	1	0	0	0	0	0	1	1	1	3	1	2	0	3	6	0	0	0	0	0	1	0	0	0	2	1	3	1	2	0	2	0	2	2	0	1	1	0	1
1993728	2	05/01/2018	1	1	NA	1	6	0	2	1	0	0	0	0	0	1	0	1	1	1	0	2	0	6	6	0	0	0	0	0	1	0	0	2	1	0	1	1	0	0	0	0	0	1	1	1	1	2	1
1993731	103.1428571	05/01/2018	0	1	1	1	6	1	2	0	1	0	0	0	0	1	0	1	1	1	1	1	1	1	3	2	1	0	0	0	1	3	0	0	0	0	1	1	1	0	0	0	0	0	0	1	1	0	2
1993739	46.28571429	05/01/2018	0	0	1	1	6	1	8	1	0	0	0	1	1	1	1	1	1	1	1	1	1	1	3	2	1	0	0	0	0	2	0	2	1	1	2	1	1	2	0	1	0	2	2	1	1	2	2
1993742	83.85714286	05/01/2018	0	1	2	1	6	1	6	0	1	0	0	0	0	0	0	1	1	1	1	5	1	4	1	1	3	3	0	1	1	3	0	1	1	3	1	1	3	3	0	1	1	3	2	1	3	3	2
1993758	37.14285714	05/01/2018	1	1	2	1	6	1	1.142857143	1	0	0	0	0	0	1	0	1	0	1	1	1	1	1	2	1	1	2	2	0	1	2	2	2	1	1	1	1	1	1	2	0	2	2	2	1	1	1	2
1993799	29.42857143	05/01/2018	0	1	2	1	3	0	12.999	1	0	1	0	0	1	1	1	1	1	1	1	1	1	1	6	0	1	0	0	1	1	0	0	0	1	1	2	1	1	1	0	1	2	2	2	1	1	1	1
1993814	15.28571429	05/01/2018	0	1	1	1	6	1	11	0	1	0	0	0	0	1	0	1	1	2	1	4	0	5	3	2	0	0	0	0	1	1	2	2	1	0	1	1	3	1	2	3	1	1	1	1	3	1	1
1993815	61.42857143	05/01/2018	0	0	2	1	6	1	2	1	0	0	1	0	0	1	1	1	1	3	1	1	1	1	1	1	1	1	2	2	1	0	0	3	3	0	1	1	1	1	1	1	1	0	0	1	1	1	0
1993825	44.28571429	05/01/2018	1	1	2	1	6	0	12.999	0	0	0	0	0	0	0	0	1	1	1	1	2	1	1	1	1	1	1	0	2	1	0	1	2	1	0	0	1	1	1	2	0	1	0	1	1	1	1	0
1993844	104	05/01/2018	0	1	1	1	6	0	12.999	1	1	0	0	0	0	1	0	1	1	1	1	3	1	2	3	2	2	0	2	2	2	2	0	2	2	0	2	1	1	1	1	1	1	1	1	1	2	2	2
1993849	28.28571429	05/01/2018	0	1	2	1	6	1	1	0	0	0	0	0	0	0	0	0	1	3	0	6	0	6	3	2	0	0	0	1	1	0	0	0	1	0	1	1	0	0	0	1	1	0	0	1	0	0	0
1993867	21.42857143	05/01/2018	1	0	2	1	6	0	12.999	1	1	0	0	0	0	0	0	1	1	3	1	1	1	1	6	0	1	0	0	0	1	0	0	2	1	1	1	1	1	1	0	0	1	2	2	1	1	1	1
1993880	4.714285714	05/01/2018	1	1	2	1	3	0	4.714285714	0	1	0	0	0	0	0	0	1	1	3	1	3	0	3	6	0	0	0	0	0	0	0	0	0	3	1	1	1	2	2	2	2	2	2	1	1	2	2	2
1993886	93	05/01/2018	0	0	1	1	6	0	12.999	0	1	0	0	0	0	1	0	1	1	1	1	1	1	1	1	1	1	0	0	0	1	3	3	3	1	3	3	1	1	0	0	1	1	3	3	1	1	0	3
1993921	35	05/01/2018	0	1	NA	1	5	0	12.999	1	1	0	0	0	0	0	0	1	1	1	0	0	0	0	0	0	0	0	0	0	0	0	0	0	0	0	0	0	0	0	0	0	0	0	0	0	0	0	0
1993938	74.28571429	05/01/2018	1	1	2	1	6	0	12.999	0	0	0	1	0	0	0	1	1	1	1	1	1	1	1	6	0	1	0	0	0	1	0	0	0	1	1	1	1	1	1	1	0	1	1	1	1	1	1	1
1993940	62.14285714	05/01/2018	0	0	1	1	6	0	12.999	1	0	0	1	1	0	1	0	1	1	1	1	2	1	1	2	1	1	1	0	0	1	0	0	0	1	1	1	1	1	1	0	0	1	1	1	1	1	1	1
1993942	15	05/01/2018	0	1	2	1	6	1	0.571428571	1	1	0	0	0	0	0	0	1	1	3	1	1	1	1	1	1	1	0	0	0	1	3	0	2	1	0	1	1	1	0	0	0	1	2	0	1	1	0	1
1993950	26.71428571	05/01/2018	0	1	2	1	6	1	4	1	1	0	0	1	1	0	0	1	1	1	1	1	1	1	1	1	1	0	0	0	1	1	0	1	1	1	1	1	1	1	0	0	1	1	0	1	1	2	1
1994007	76.85714286	05/01/2018	0	1	2	1	6	0	12.999	1	0	0	0	0	0	1	1	1	1	1	1	1	1	1	1	1	1	0	0	0	1	0	0	0	1	1	0	1	1	0	0	0	1	1	1	1	1	0	1
1994017	52.71	05/01/2018	0	1	2	1	6	1	1.714285714	1	0	1	0	0	0	0	1	1	0	1	1	1	1	1	1	1	1	1	2	0	1	1	2	1	1	0	1	1	1	1	1	0	1	1	2	1	1	1	1
1994023	64.57142857	05/01/2018	0	1	1	0	6	0	12.999	1	0	1	1	1	1	1	1	1	0	3	1	1	1	3	0	0	1	2	0	0	1	0	0	1	1	1	1	0	2	2	2	0	2	0	0	0	1	2	0
1994079	16.28571429	05/01/2018	0	1	2	1	6	0	12.999	0	1	0	0	0	0	0	0	1	1	1	1	1	1	1	1	1	1	2	0	1	1	2	2	1	1	0	1	1	1	2	0	1	2	2	2	1	1	2	1
1994098	32.14285714	05/01/2018	1	1	1	1	6	0	12.999	1	1	1	0	0	0	1	0	1	0	1	1	2	1	1	1	1	1	1	2	0	1	1	1	1	1	1	1	1	1	2	2	0	1	2	2	1	1	1	1
1994122	91.85714286	05/01/2018	0	1	2	1	6	0	12.999	1	0	0	0	1	0	1	0	1	1	3	1	1	1	1	2	1	1	2	2	2	1	1	2	1	1	0	3	1	1	2	2	2	1	1	2	1	1	1	1
1994129	66.57142857	05/01/2018	1	0	1	1	6	1	6	0	0	1	0	1	0	1	0	1	1	3	1	2	0	1	6	0	0	0	0	0	3	0	0	0	0	0	0	1	1	0	0	0	1	0	0	1	1	0	0
1994132	33.85714286	05/01/2018	0	1	NA	1	6	1	10	0	0	1	0	0	0	0	0	1	0	1	0	0	1	0	1	1	1	0	0	0	0	0	0	1	1	1	1	0	0	0	0	0	0	0	0	0	0	0	0
1994137	79.71428571	05/01/2018	0	1	1	1	6	0	12.999	0	0	1	0	0	1	0	0	0	1	2	1	1	1	1	1	1	1	1	0	1	1	0	0	1	1	0	1	1	1	1	0	1	1	0	0	1	1	1	3
1994179	24.71428571	05/01/2018	0	0	NA	1	6	0	12.999	1	0	0	0	0	0	0	0	1	1	1	0	0	0	0	0	0	0	0	0	0	0	0	0	0	0	0	0	0	0	0	0	0	0	0	0	0	0	0	0
1994204	69.71428571	05/01/2018	0	1	2	1	6	0	12.999	0	0	0	0	1	0	0	0	1	1	1	1	1	1	1	1	1	1	1	0	1	1	3	0	1	1	0	1	1	1	1	0	1	1	3	0	1	1	1	3
1994218	56.85714286	05/01/2018	1	1	2	1	6	0	12.999	1	0	1	0	0	1	1	1	1	1	1	1	1	1	1	2	1	1	1	2	1	2	1	2	3	1	0	1	1	1	1	1	1	2	1	2	1	1	1	1
1994221	62.42857143	05/01/2018	0	1	1	1	6	0	12.999	1	0	0	0	1	0	1	0	1	1	1	1	1	1	1	1	1	1	1	0	0	1	0	0	0	1	1	2	1	1	1	0	0	1	1	1	1	1	1	1
1994226	73.85714286	05/01/2018	0	0	1	1	6	1	6	1	0	0	0	0	0	1	1	1	1	3	1	1	1	1	3	2	1	0	0	1	1	2	2	1	1	2	1	1	1	0	2	1	1	2	2	2	1	0	2
1994235	104	05/01/2018	0	1	NA	1	6	1	1	1	1	0	0	0	0	1	0	1	1	1	0	0	1	0	6	0	1	0	0	0	1	0	0	1	1	0	1	0	0	0	0	0	0	0	0	0	0	0	0
1994254	29.42857143	05/01/2018	0	1	2	1	6	0	12.999	0	0	1	0	0	0	1	0	1	1	1	1	1	1	1	1	1	1	2	0	1	1	2	2	1	1	1	1	1	1	2	0	1	2	3	3	1	1	1	2
1994288	79.14285714	05/01/2018	0	1	2	1	6	1	6	1	0	1	0	0	0	1	0	1	1	3	0	6	0	6	1	1	0	0	0	1	1	1	0	0	2	0	2	1	0	0	0	1	1	1	1	1	0	0	1
1994308	4.142857143	05/01/2018	1	1	2	1	6	0	4.142857143	1	0	0	0	0	0	0	0	1	1	1	0	6	0	6	2	1	0	0	2	0	1	1	2	0	1	0	1	1	0	0	2	0	1	1	1	1	0	0	1
1994309	90.71428571	05/01/2018	0	1	NA	1	6	0	12.999	1	0	1	0	1	0	1	0	0	1	2	0	0	1	0	2	1	1	0	1	0	1	1	0	2	1	1	1	0	0	0	0	0	0	0	0	0	0	0	0
1994312	43.14285714	05/01/2018	1	1	1	1	6	0	12.999	1	0	1	1	1	1	1	0	1	1	1	1	1	1	2	1	1	1	3	0	2	1	3	3	3	1	1	1	1	1	3	0	1	2	3	3	1	1	2	3
1994329	44.71428571	05/01/2018	0	1	1	1	6	0	12.999	1	1	1	0	0	0	1	0	1	1	3	1	1	1	1	1	1	1	2	2	0	1	2	0	2	1	1	1	1	1	2	2	0	1	2	2	1	1	2	2
1994374	83.42857143	05/01/2018	0	1	2	1	6	0	12.999	0	0	1	0	0	0	0	0	1	1	3	1	2	0	2	6	0	0	0	0	0	1	3	0	0	1	1	1	3	1	1	0	0	1	1	1	3	1	1	3
1994392	65.28571429	05/01/2018	0	0	NA	1	6	0	12.999	1	1	1	0	0	0	1	0	1	0	1	1	0	1	2	2	1	1	3	0	0	1	1	2	2	1	1	2	1	1	2	0	0	2	1	1	0	0	0	0
1994398	37.28571429	05/01/2018	1	1	1	1	6	0	12.999	0	0	1	0	0	0	0	0	1	1	1	1	1	0	1	2	1	0	0	0	0	0	0	0	1	1	0	1	1	1	2	2	1	1	2	2	1	1	1	2
1994439	46.57142857	05/01/2018	0	1	1	1	6	0	12.999	1	0	1	1	0	0	0	0	1	1	1	1	2	1	2	2	1	1	1	0	0	1	2	0	1	1	0	1	1	1	1	0	0	2	2	0	1	1	2	2
1994441	59.42857143	05/01/2018	0	1	NA	1	6	0	12.999	1	0	1	0	1	1	1	1	0	1	1	1	0	1	1	3	2	1	2	3	3	1	2	2	2	2	0	1	1	1	1	3	0	2	2	2	0	0	0	0
1994445	30.85714286	05/01/2018	1	1	2	1	6	0	12.999	1	0	1	0	0	0	0	0	1	1	1	0	6	0	6	2	1	0	0	0	2	2	2	2	0	1	0	1	1	0	0	0	2	2	2	2	1	0	0	1
1994452	37.42857143	05/01/2018	0	1	2	1	6	0	12.999	1	0	1	0	0	0	0	0	1	1	1	1	1	1	1	1	1	1	1	0	0	1	3	0	0	1	1	1	1	1	1	1	0	1	2	0	1	1	1	2
1994456	63	05/01/2018	1	1	2	1	6	0	12.999	0	1	1	0	0	0	1	0	1	1	2	0	6	0	6	6	0	0	0	0	0	0	3	0	2	1	0	1	1	0	2	0	0	1	1	0	1	0	3	1
1994493	28	05/01/2018	0	0	1	1	6	0	12.999	0	0	0	0	0	0	0	0	1	1	1	1	1	1	1	1	1	1	1	0	1	1	1	1	2	1	0	1	1	1	1	0	1	1	1	1	1	1	1	1
1994501	46.71428571	05/01/2018	0	1	2	1	6	0	12.999	1	0	0	0	0	0	0	1	1	1	3	1	1	1	2	1	1	1	2	0	1	1	1	2	2	1	1	1	1	1	1	0	2	1	2	2	1	1	1	1
1994511	38.28571429	05/01/2018	0	1	1	1	6	0	12.999	1	1	0	1	1	0	1	0	1	0	1	1	1	1	1	1	1	1	1	0	0	1	3	2	2	1	0	2	1	1	1	3	0	1	3	2	1	1	1	3
1994561	56.57142857	05/01/2018	0	1	2	0	6	0	12.999	1	1	1	0	1	0	0	0	1	1	1	1	2	1	1	0	0	1	2	2	2	1	0	0	1	1	0	1	0	1	2	2	2	1	0	0	0	1	1	0
1994576	24.57142857	05/01/2018	0	1	1	1	6	0	12.999	1	0	0	0	0	0	0	0	1	1	1	1	1	1	1	2	1	1	0	0	0	1	2	0	0	1	1	2	1	1	0	0	0	1	0	0	1	1	0	0
1994596	96.42857143	05/01/2018	1	1	2	1	6	1	10	0	1	0	0	0	0	1	0	1	1	1	1	1	1	1	1	1	1	1	0	1	1	1	1	1	1	3	1	1	1	1	0	1	1	1	1	1	1	1	1
1994633	53.42857143	05/01/2018	0	1	2	1	6	0	12.999	1	0	1	0	0	0	1	0	1	1	3	1	4	1	2	1	1	3	3	0	1	1	1	0	0	1	1	1	1	1	2	0	1	1	1	2	1	3	1	1
1994651	42.14285714	05/01/2018	0	1	NA	1	6	0	12.999	1	0	1	1	1	0	1	0	1	1	2	0	0	0	0	0	0	0	0	0	0	0	0	0	0	0	0	0	0	0	0	0	0	0	0	0	0	0	0	0
1994665	87	05/01/2018	0	1	1	1	6	0	12.999	1	0	0	0	0	0	1	0	1	1	1	0	4	0	3	6	0	2	0	2	0	0	1	0	0	1	0	1	1	2	0	2	0	0	1	1	1	3	0	1
1994678	42.14285714	05/01/2018	0	1	NA	1	6	0	12.999	1	0	1	0	0	0	1	0	1	1	3	0	0	0	0	0	0	0	0	0	0	0	0	0	0	0	0	0	0	0	0	0	0	0	0	0	0	0	0	0
1994702	22.28571429	05/01/2018	0	0	NA	1	6	0	12.999	1	0	0	0	0	0	1	0	1	1	1	0	0	0	0	0	0	0	0	0	0	0	0	0	0	0	0	0	0	0	0	0	0	0	0	0	0	0	0	0
1994745	18.71428571	05/01/2018	0	1	1	1	6	0	12.999	1	0	0	0	0	0	1	0	1	1	3	1	1	1	1	0	0	1	0	0	0	1	1	1	1	1	0	1	1	1	0	0	0	1	3	3	1	1	0	2
1994746	41.42857143	05/01/2018	1	1	NA	1	6	1	0.142857143	0	1	0	0	0	0	0	0	0	1	3	1	3	0	2	3	2	2	2	2	2	2	2	2	1	1	2	1	1	1	2	1	2	2	2	2	2	2	2	2
1994748	15	05/01/2018	0	1	2	1	6	0	12.999	0	1	1	0	1	0	0	0	1	1	1	1	1	1	1	2	1	1	0	0	0	1	1	0	0	1	0	1	1	1	1	0	0	0	1	1	1	1	1	1
1994772	37.57142857	05/01/2018	0	1	NA	1	6	1	0.428571429	0	0	0	0	0	0	1	1	1	0	1	0	0	0	0	0	0	0	0	0	0	0	0	0	0	0	0	0	0	0	0	0	0	0	0	0	0	0	0	0
1994810	58.71428571	05/01/2018	0	1	2	1	6	0	12.999	1	0	0	0	0	0	1	0	1	0	3	1	2	1	2	2	1	2	0	0	2	2	2	0	3	1	3	3	1	1	0	0	0	1	1	0	1	1	0	1
1994910	97.28571429	05/01/2018	1	1	1	1	6	0	12.999	0	0	0	0	0	1	0	0	1	1	1	1	2	0	2	6	0	0	0	0	0	0	0	0	1	1	1	1	1	1	1	0	0	1	0	0	1	1	1	1
1994919	74.85714286	05/01/2018	1	0	1	1	6	0	12.999	0	0	1	0	1	0	1	1	1	1	3	0	5	0	6	1	1	0	0	0	0	0	0	0	0	1	0	1	1	0	0	0	0	0	0	0	1	3	3	2
1994972	40	05/01/2018	0	1	2	1	6	0	12.999	1	1	0	0	0	0	0	1	1	1	3	0	6	0	6	1	1	0	1	1	0	1	1	1	1	1	1	1	1	0	1	1	0	1	1	1	1	0	2	1
1994985	24.42857143	05/01/2018	0	1	2	1	6	0	12.999	1	0	1	1	0	0	0	0	1	1	1	1	1	1	1	3	2	1	1	2	0	2	1	0	2	1	1	1	1	1	1	3	0	2	1	3	1	1	1	1
1994997	53.42857143	05/01/2018	0	0	NA	1	6	0	12.999	1	0	0	0	0	0	0	0	1	0	1	1	0	1	1	1	1	1	3	0	1	1	1	2	0	1	0	0	1	1	1	0	1	1	1	1	0	0	0	0
1995003	22.57142857	05/01/2018	1	1	1	1	6	1	0.285714286	0	1	0	0	0	0	0	0	1	1	1	1	2	1	1	1	1	1	0	0	1	1	1	0	1	1	0	1	1	1	1	1	1	1	1	0	1	1	1	1
1995019	42	05/01/2018	0	1	2	1	6	0	12.999	0	1	1	1	1	0	1	0	1	0	3	1	2	1	3	1	1	2	0	0	0	2	1	0	1	1	1	1	1	2	0	0	0	2	1	0	1	1	0	1
1995044	18.28571429	05/01/2018	1	1	1	1	6	0	12.999	1	0	0	1	0	0	1	1	1	0	1	1	2	1	6	1	1	1	0	0	1	1	1	0	1	1	0	1	1	0	0	0	1	1	1	0	1	1	0	1
1995087	38.85714286	05/01/2018	1	0	2	1	6	1	0.714285714	1	1	0	0	1	0	0	0	0	1	1	1	1	1	1	1	1	1	0	3	1	1	1	1	2	1	0	2	1	1	0	3	1	1	1	1	1	1	0	1
1995121	35.14285714	05/01/2018	0	0	1	1	6	1	0.714285714	1	1	0	0	0	0	1	0	1	1	2	1	4	1	2	1	1	1	0	0	0	1	0	0	1	1	0	1	1	1	0	0	0	1	0	0	1	3	0	0
1995131	31.71428571	05/01/2018	1	1	1	1	6	0	12.999	0	0	0	0	0	0	1	0	1	1	1	1	1	1	1	2	1	1	2	2	2	2	2	2	1	1	1	1	1	1	1	0	1	1	3	3	1	1	1	3
1995145	29.42857143	05/01/2018	0	1	1	1	6	0	12.999	0	0	0	0	0	0	0	0	1	1	1	1	1	1	1	1	1	1	1	0	0	1	1	1	1	1	0	1	1	1	1	0	0	1	1	1	1	1	1	1
1995147	54.57142857	05/01/2018	0	1	NA	1	6	0	12.999	0	1	0	0	0	0	1	1	1	0	1	1	1	1	1	1	1	1	2	2	2	3	2	2	3	3	1	3	1	1	2	2	2	3	2	2	1	1	1	2
1995166	43.42857143	05/01/2018	0	0	1	1	6	0	12.999	1	0	1	0	0	0	0	0	1	1	3	1	2	1	2	2	1	1	2	2	2	1	1	2	2	1	0	1	1	1	2	2	2	1	1	2	1	1	1	1
1995176	30.28571429	05/01/2018	0	1	2	1	6	0	12.999	0	0	0	0	1	0	1	0	1	1	3	1	2	1	2	3	2	1	2	0	0	1	2	2	0	1	1	1	2	1	1	2	0	1	2	2	1	1	1	1
1995179	64.57142857	05/01/2018	0	1	1	1	6	1	8	0	1	0	0	0	0	1	0	1	1	1	1	1	1	2	1	1	1	0	0	1	1	0	0	0	1	0	2	1	1	0	0	1	1	0	0	1	1	1	1
1995210	6.285714286	05/01/2018	1	1	2	1	6	0	6.285714286	0	0	1	0	1	0	0	0	1	1	1	1	2	1	2	1	1	1	2	1	0	1	1	0	1	1	1	2	1	1	1	2	0	1	1	1	1	1	1	1
1995226	54.14285714	05/01/2018	0	1	1	1	6	0	12.999	1	0	0	0	0	0	0	0	1	1	2	1	2	1	1	0	0	1	1	0	0	1	0	0	1	1	0	1	1	1	1	0	0	1	0	0	1	1	1	1
1995238	17.57142857	05/01/2018	0	0	NA	1	6	1	1	0	1	0	0	0	0	1	0	0	1	1	0	0	0	0	0	0	0	0	0	0	0	0	0	0	0	0	0	0	0	0	0	0	0	0	0	0	0	0	0
1995270	44	05/01/2018	1	1	NA	1	6	0	12.999	1	1	1	1	1	0	0	0	1	1	1	1	1	1	1	1	1	1	1	0	2	1	1	0	1	1	0	3	1	1	1	0	0	1	1	1	1	1	1	1
1995278	51	05/01/2018	0	1	2	1	6	0	12.999	1	0	1	1	0	0	0	0	1	1	1	1	1	1	1	1	1	1	1	0	1	1	1	1	1	1	0	1	1	1	1	0	1	1	1	1	1	1	1	1
1995300	24.28571429	05/01/2018	1	1	2	1	6	0	12.999	0	0	0	1	1	0	0	1	1	1	1	1	1	1	1	1	1	1	0	0	1	1	1	0	2	1	0	1	1	1	1	0	1	1	1	2	1	1	1	1
1995315	31	05/01/2018	0	1	2	1	6	0	12.999	1	1	0	0	1	0	1	0	1	1	1	1	2	1	1	0	0	1	0	0	1	1	0	0	0	1	0	1	1	1	0	0	0	0	0	0	1	1	0	0
1995336	31.57142857	05/01/2018	1	1	1	1	6	0	12.999	0	0	0	0	1	0	0	0	1	1	1	1	1	1	1	1	1	1	0	0	0	2	0	0	0	0	0	0	1	1	1	0	0	0	1	1	1	1	1	1
1995410	74.57142857	05/01/2018	0	1	2	1	6	0	12.999	1	1	0	0	0	0	1	1	1	1	1	1	1	1	1	1	1	1	1	0	0	1	0	0	0	1	1	1	1	1	1	0	1	1	3	3	1	1	1	3
1995434	83.28571429	05/01/2018	1	1	2	1	6	0	12.999	1	0	0	0	0	0	1	1	1	0	3	1	3	1	2	3	2	2	0	0	0	0	1	2	0	1	0	1	1	1	0	0	0	1	1	1	1	2	0	1
1995439	46.14285714	05/01/2018	0	1	2	1	6	0	12.999	1	1	0	1	1	0	1	0	1	1	1	1	2	1	1	1	1	1	2	2	0	1	2	2	1	1	1	1	1	1	1	1	0	1	1	1	1	1	1	2
1995443	13.42857143	05/01/2018	1	0	1	1	6	0	12.999	1	0	0	0	0	0	1	1	1	1	1	1	1	1	1	5	3	1	3	0	0	0	3	0	1	1	1	1	3	1	1	0	0	0	2	0	3	1	3	2
1995449	26.85714286	05/01/2018	0	1	2	1	6	0	12.999	1	0	0	1	0	0	1	0	0	0	3	1	5	0	4	6	0	3	0	0	0	2	2	0	1	1	1	1	1	3	3	0	0	1	1	1	1	3	3	1
1995451	49.57142857	05/01/2018	1	0	1	1	6	0	12.999	0	0	0	0	0	0	0	0	1	0	3	1	1	1	1	1	1	1	2	2	2	1	2	0	2	2	2	1	1	1	2	2	2	1	2	0	1	1	1	2
1995455	75.43	05/01/2018	0	1	NA	1	6	1	4	0	1	0	0	0	1	1	0	1	0	1	0	0	0	0	0	0	0	0	0	0	0	0	0	0	0	0	0	0	0	0	0	0	0	0	0	0	0	0	0
1995465	25.71428571	05/01/2018	0	1	1	0	6	0	12.999	1	0	0	0	0	0	1	1	1	1	3	1	1	1	1	0	0	1	0	0	1	2	0	0	2	1	1	1	0	1	1	0	1	1	0	0	0	1	1	0
1995482	66.85714286	05/01/2018	0	1	1	1	6	0	12.999	1	0	0	1	1	0	0	0	1	1	1	1	1	1	1	1	1	1	0	1	1	1	1	1	2	1	0	1	1	1	0	1	1	1	1	1	1	1	0	1
1995505	66.42857143	05/01/2018	0	1	1	1	6	0	12.999	1	0	0	1	1	0	1	0	1	0	1	1	2	1	1	2	1	1	0	0	1	0	2	2	0	1	0	1	1	1	0	0	1	0	2	2	1	1	0	2
1995508	38.28571429	05/01/2018	1	1	1	1	6	0	12.999	1	0	0	1	0	1	1	0	1	0	3	1	1	1	1	3	2	1	1	0	1	0	2	0	0	2	0	1	1	1	1	1	1	0	1	0	2	1	1	2
1995532	85.71428571	05/01/2018	0	1	2	1	6	0	12.999	1	0	1	0	1	0	1	1	1	1	1	1	1	1	1	1	1	1	3	0	1	1	3	0	1	1	1	1	1	1	0	0	1	2	3	0	1	1	3	3
1995565	56.85714286	05/01/2018	1	1	2	1	6	0	12.999	1	0	0	1	1	0	1	1	1	1	3	0	2	1	3	1	1	1	2	2	0	0	2	2	2	1	1	2	1	2	2	2	0	0	1	1	1	1	1	1
1995587	20.28571429	05/01/2018	1	0	2	1	6	0	12.999	1	0	1	1	1	0	0	1	1	0	3	1	2	1	1	2	1	1	1	0	1	1	1	1	0	0	1	2	1	1	0	0	0	0	1	2	1	1	2	1
1995597	69.57142857	05/01/2018	0	1	1	1	6	1	0.714285714	1	1	0	0	0	0	1	0	1	1	3	0	4	0	3	1	1	2	2	0	1	2	1	2	1	1	0	2	0	2	2	0	1	2	1	1	1	3	2	1
1995610	51.28571429	05/01/2018	0	1	2	1	6	0	12.999	1	0	1	0	1	1	1	1	1	1	1	1	1	1	1	1	1	1	2	2	0	1	2	0	1	1	1	1	1	1	1	0	0	0	0	0	1	1	1	2
1995611	39.42857143	05/01/2018	0	1	1	1	6	0	12.999	0	0	0	1	0	0	0	0	0	0	1	1	1	1	1	1	1	1	1	0	1	1	0	0	1	1	0	3	1	1	1	0	1	1	0	0	1	1	1	2
1995690	51.57142857	05/01/2018	1	1	NA	1	6	0	12.999	1	0	0	0	0	0	1	0	1	1	3	1	1	1	1	1	1	1	2	2	0	1	2	0	0	1	1	1	1	1	2	2	0	0	0	1	1	1	2	2
1995693	94.85714286	05/01/2018	1	1	2	1	6	0	12.999	1	0	0	0	0	0	0	0	1	1	1	1	2	1	2	2	1	1	1	0	1	1	1	1	2	2	0	1	1	1	1	0	1	1	1	1	1	1	1	1
1995720	38.85714286	05/01/2018	0	1	2	1	6	0	12.999	1	1	0	0	1	0	1	1	1	1	1	1	1	1	1	1	1	1	1	0	1	1	1	1	1	1	1	1	1	1	1	0	1	1	1	1	1	1	1	1
1995731	70.14285714	05/01/2018	0	1	NA	1	6	0	12.999	1	1	0	0	1	1	1	1	0	0	1	0	0	1	0	1	1	1	1	0	0	1	1	0	1	1	1	1	0	0	0	0	0	0	0	0	0	0	0	0
1995750	27.85714286	05/01/2018	0	1	2	1	6	0	12.999	1	0	0	0	0	0	0	0	1	1	1	1	2	1	2	2	1	1	0	0	0	1	1	0	1	1	0	2	1	1	2	2	0	1	1	1	1	1	2	1
1995762	47.85714286	05/01/2018	1	1	NA	1	6	0	12.999	1	0	0	0	1	0	0	0	1	1	3	1	1	1	1	1	1	1	0	0	0	1	1	1	1	1	0	1	1	1	0	0	0	1	1	1	1	1	0	1
1995778	51.85714286	05/01/2018	0	1	2	1	6	0	12.999	1	0	1	0	1	0	0	1	1	1	3	1	1	1	1	1	1	1	3	2	1	1	1	2	1	1	1	1	1	1	3	2	2	2	1	2	1	1	3	1
1995792	22.14285714	05/01/2018	0	1	2	1	6	0	12.999	0	1	0	0	0	0	1	0	1	1	1	1	1	1	1	1	1	1	1	2	0	1	2	0	2	1	1	1	1	1	1	1	0	1	1	0	1	1	1	1
1995824	30.14	05/01/2018	0	1	1	1	6	0	12.999	1	0	1	0	0	0	1	0	1	1	3	1	2	1	1	1	1	1	2	0	3	1	3	0	2	1	1	1	1	1	1	0	1	1	2	0	1	1	1	2
1995917	48.14285714	05/01/2018	0	1	2	1	6	0	12.999	1	0	1	0	0	0	1	0	1	0	1	1	3	0	3	3	2	0	0	0	0	1	0	0	0	0	0	3	1	2	2	0	0	0	2	2	1	2	2	1
1995930	103.2857143	05/01/2018	0	1	2	1	6	0	12.999	1	1	0	1	1	0	1	0	1	1	3	0	6	0	6	3	2	0	0	0	1	1	1	1	1	1	0	3	1	0	0	1	1	2	1	1	1	0	0	1
1996019	40.28571429	05/01/2018	0	1	1	1	6	0	12.999	1	0	1	0	0	0	1	0	1	1	1	1	2	1	2	2	1	1	0	0	1	1	0	2	1	1	0	1	1	1	0	0	1	1	0	2	1	1	0	0
1996024	65.28571429	05/01/2018	1	1	NA	1	6	0	12.999	1	1	1	0	0	0	1	0	1	0	1	1	0	1	1	1	1	1	2	2	0	1	2	2	1	1	0	1	1	1	2	2	0	1	2	0	0	0	0	0
1996047	78.28571429	05/01/2018	0	1	1	1	5	0	12.999	1	1	1	1	1	0	0	0	1	1	2	0	5	0	5	1	1	3	3	3	3	1	1	1	1	1	1	1	1	3	3	3	3	1	1	1	1	3	3	1
1996049	95.71428571	05/01/2018	0	1	1	1	6	0	12.999	1	0	0	0	1	1	0	0	1	1	1	1	2	1	1	2	1	1	0	0	0	1	0	0	1	1	1	1	1	1	0	0	0	1	1	0	1	1	2	1
1996117	57	05/01/2018	0	1	1	0	6	0	12.999	1	0	0	1	1	0	1	1	1	1	1	1	1	1	1	0	0	1	2	0	1	3	0	0	0	1	0	1	0	1	1	0	1	0	0	0	0	1	2	0
1996133	21.28571429	05/01/2018	0	0	1	1	6	0	12.999	1	0	1	1	1	1	1	1	1	1	1	1	1	1	1	2	1	1	1	2	0	2	2	2	1	1	1	1	1	1	1	1	0	2	2	2	1	1	1	1
1996142	58.42857143	05/01/2018	0	0	NA	1	6	0	12.999	1	0	1	1	0	1	1	0	1	1	1	0	0	1	0	1	1	3	0	3	0	1	0	0	1	1	1	1	0	0	0	0	0	0	0	0	0	0	0	0
1996187	2.857142857	05/01/2018	0	1	2	1	6	0	2.857142857	1	0	0	0	0	0	1	1	1	1	1	1	1	1	1	6	0	1	0	0	0	1	1	0	0	1	1	1	1	1	1	0	0	0	1	1	1	1	1	1
1996230	15.28571429	05/01/2018	1	1	2	1	6	0	12.999	0	0	0	0	0	0	1	1	1	0	1	1	2	1	1	3	2	1	0	0	0	1	0	0	0	2	1	1	1	1	2	0	0	1	1	1	1	1	2	1
1996303	43	05/01/2018	1	1	2	1	6	0	12.999	1	0	0	0	1	0	0	0	1	1	1	1	1	1	1	1	1	1	1	0	0	1	0	0	1	1	0	1	1	1	1	0	0	1	0	0	1	1	1	0
1996313	56.14285714	05/01/2018	1	1	2	1	6	0	12.999	1	0	1	0	1	1	1	1	1	0	1	1	1	1	1	2	1	1	1	2	0	1	2	0	1	1	0	2	1	1	1	2	0	1	2	0	1	1	1	2
1996366	33	05/01/2018	1	1	2	1	6	0	12.999	1	0	1	0	1	0	1	1	1	0	1	1	2	1	1	2	1	1	0	0	0	1	0	0	0	2	0	1	1	1	0	2	0	2	2	2	3	1	0	3
1996433	72.42857143	05/01/2018	1	0	1	1	6	1	0.142857143	0	0	0	0	0	0	0	0	0	1	2	1	5	0	3	6	0	0	0	0	0	3	0	0	1	1	0	0	1	2	2	0	2	3	3	3	1	3	3	3
1996452	46.71428571	05/01/2018	0	1	1	1	6	0	12.999	1	0	1	0	0	1	0	0	1	1	1	1	1	1	1	1	1	1	0	2	1	1	0	1	2	1	0	2	1	1	0	2	1	1	0	1	1	1	0	0
1996565	89.42857143	05/01/2018	0	1	NA	1	6	0	12.999	1	0	1	1	1	1	1	1	1	0	3	1	2	1	1	1	1	2	2	0	0	1	1	1	0	1	1	1	1	1	2	2	1	1	1	2	1	1	1	1
1996571	24.14285714	05/01/2018	1	1	NA	1	6	0	12.999	0	0	1	0	0	0	1	0	1	0	1	0	0	0	0	0	0	0	0	0	0	0	0	0	0	0	0	0	0	0	0	0	0	0	0	0	0	0	0	0
1996585	14	05/01/2018	1	0	1	1	6	0	12.999	1	0	1	1	1	0	1	1	1	1	3	1	1	1	1	6	0	1	0	0	0	0	0	0	0	1	1	1	1	1	0	0	0	0	0	0	2	1	3	0
1996589	47.42857143	05/01/2018	1	1	2	1	6	0	12.999	1	0	0	1	1	1	0	0	0	1	1	1	5	0	5	1	1	0	0	0	0	1	1	1	1	1	1	1	1	3	3	3	3	1	1	1	1	3	3	1
1996661	66.14285714	05/01/2018	1	1	2	1	6	0	12.999	1	0	0	0	1	0	0	0	1	1	1	1	3	1	3	3	2	2	0	0	0	1	3	0	0	2	0	1	1	2	3	0	1	2	1	2	1	2	3	3
1996688	42.85714286	05/01/2018	1	1	1	1	6	1	4.285714286	0	1	0	0	0	0	0	0	1	1	3	1	1	1	1	1	1	1	1	1	1	1	0	0	1	1	0	1	1	1	1	1	1	1	0	0	1	1	1	0
1996747	39	05/01/2018	0	0	1	1	6	0	12.999	1	0	1	0	0	0	0	0	1	1	3	1	1	1	1	2	1	1	0	1	0	1	1	0	0	0	0	1	1	1	2	1	0	1	1	3	1	1	1	1
1996748	29.14285714	05/01/2018	0	1	1	1	6	0	12.999	1	1	0	0	0	1	1	0	1	1	1	1	3	1	3	2	1	3	1	0	1	1	3	0	3	1	0	1	1	2	0	0	1	2	2	0	1	2	1	1
1996759	8.857142857	05/01/2018	1	1	1	1	6	0	8.857142857	1	0	1	1	1	0	0	0	1	1	1	1	2	0	1	1	1	0	0	0	0	0	0	0	0	0	0	2	1	1	1	0	0	1	1	0	1	1	1	1
1996817	35.85714286	05/01/2018	0	1	2	1	6	0	12.999	1	1	0	0	1	1	1	1	1	1	1	1	1	1	2	2	1	1	2	0	1	1	2	2	2	1	1	1	1	1	2	0	1	1	2	2	1	1	2	2
1996835	22.57142857	05/01/2018	0	0	NA	1	6	0	12.999	0	1	0	0	0	0	0	1	1	1	1	1	4	1	2	2	1	2	0	0	3	2	2	2	0	1	0	3	1	1	0	0	1	2	1	0	1	3	0	1
1996866	11.57142857	05/01/2018	0	1	1	1	6	0	11.57142857	1	0	1	1	0	0	1	0	1	1	1	1	1	1	1	6	0	1	0	0	0	2	3	0	0	1	0	1	1	1	0	1	0	2	1	1	1	1	0	1
1996905	66	05/01/2018	0	1	1	1	6	0	12.999	1	0	0	0	1	0	1	0	1	0	1	1	1	1	1	1	1	1	0	0	0	0	1	0	1	1	1	1	1	1	0	0	0	0	1	0	1	1	0	1
1996982	66.42857143	05/01/2018	0	0	1	1	6	1	9	1	0	0	1	1	0	1	0	1	1	1	1	1	1	1	1	1	1	1	2	0	1	1	0	2	2	0	1	1	1	1	2	0	2	2	0	1	1	1	1
1997035	31.14285714	05/01/2018	1	1	1	1	6	0	12.999	1	0	1	0	0	0	1	1	1	1	3	1	1	1	1	1	1	1	1	0	1	1	1	2	1	1	1	1	1	1	1	0	1	1	1	1	1	1	1	1
1997040	27.42857143	05/01/2018	0	0	1	1	6	0	12.999	1	0	1	0	0	1	1	0	1	1	3	1	1	1	1	1	1	1	0	0	0	1	1	1	3	1	0	0	1	1	0	0	0	1	1	1	1	1	0	1
1997081	21.85714286	05/01/2018	1	1	2	1	6	0	12.999	1	0	1	1	1	1	0	0	1	1	1	1	1	1	1	2	1	1	0	0	0	1	3	0	1	1	0	1	1	1	1	1	0	1	0	0	1	1	2	3
1997100	43.57142857	05/01/2018	1	1	NA	1	6	0	12.999	0	0	0	0	0	0	0	0	1	0	3	0	0	0	0	0	0	0	0	0	0	0	0	0	0	0	0	0	0	0	0	0	0	0	0	0	0	0	0	0
1997119	28	05/01/2018	0	1	2	1	6	0	12.999	1	1	0	0	0	1	0	0	1	1	1	1	2	1	2	1	1	1	1	0	0	1	2	0	0	1	2	2	1	1	1	0	0	0	2	2	1	1	1	3
1997128	62	05/01/2018	1	1	2	1	6	0	12.999	0	0	1	0	0	0	0	0	1	1	1	1	1	1	1	2	1	1	0	0	1	1	0	0	1	1	1	1	1	1	1	0	1	2	0	0	1	1	1	2
1997189	19.28571429	05/01/2018	1	1	NA	1	6	0	12.999	0	0	1	0	1	1	0	0	1	1	1	1	1	1	2	2	1	1	0	0	1	1	2	2	1	1	0	1	1	1	0	0	1	1	2	2	1	1	0	2
1997197	90.14285714	05/01/2018	0	1	NA	1	6	0	12.999	0	0	1	0	1	0	1	0	1	1	1	0	0	0	0	0	0	0	0	0	0	0	0	0	0	0	0	0	0	0	0	0	0	0	0	0	0	0	0	0
1997244	11.28571429	05/01/2018	0	1	2	1	6	0	11.28571429	1	0	1	0	0	0	0	0	1	1	1	1	1	1	1	1	1	1	1	2	0	1	1	1	0	1	1	1	1	1	1	2	0	0	1	1	1	1	1	1
1997269	57.71428571	05/01/2018	1	1	NA	1	6	0	12.999	1	1	0	0	0	0	1	1	1	1	1	0	1	0	0	0	0	0	0	0	0	0	0	0	0	0	0	0	0	0	0	0	0	0	0	0	1	1	1	1
1997283	76.85714286	05/01/2018	0	0	NA	1	6	1	0.285714286	1	0	1	0	0	0	0	1	1	0	1	1	0	1	2	2	1	1	0	0	1	1	2	2	0	1	3	1	1	1	0	0	0	0	2	2	0	0	0	0
1997331	36.28571429	05/01/2018	1	1	2	1	6	0	12.999	1	0	0	0	0	0	1	0	1	1	1	1	2	1	2	1	1	1	0	0	0	1	0	0	0	1	0	1	1	1	2	0	0	2	2	2	1	1	2	1
1997389	58.42857143	05/01/2018	1	1	2	1	6	0	12.999	0	1	1	0	0	0	0	0	1	1	3	1	1	0	2	3	2	2	2	0	2	2	0	0	1	1	0	0	1	1	2	0	2	1	0	0	1	1	2	2
1997446	39.42857143	05/01/2018	0	0	NA	1	6	0	12.999	1	0	1	0	1	0	1	1	1	0	1	0	0	0	0	0	0	0	0	0	0	0	0	0	0	0	0	0	0	0	0	0	0	0	0	0	0	0	0	0
1997476	32	05/01/2018	0	1	1	1	6	1	0.571428571	1	0	0	0	0	0	1	0	1	1	3	1	1	1	1	1	1	1	1	0	1	0	1	0	1	1	0	0	1	1	1	0	1	0	1	2	1	1	1	1
1997498	52.42857143	05/01/2018	1	1	1	0	6	0	12.999	1	0	0	1	1	0	1	0	1	1	3	0	5	1	4	0	0	3	3	0	0	0	0	0	1	1	1	0	0	3	1	0	0	0	0	0	0	3	3	0
1997581	92	05/01/2018	0	1	2	1	6	0	12.999	1	0	1	0	0	0	1	0	1	1	1	1	2	1	4	2	1	1	0	0	1	1	1	0	0	1	0	1	1	3	0	0	1	1	2	2	1	1	0	1
1997632	102.4285714	05/01/2018	0	1	2	1	6	0	12.999	0	0	0	0	1	0	0	0	1	1	3	1	1	1	1	1	1	1	1	2	1	1	2	0	1	1	1	1	1	1	1	1	1	1	1	0	1	1	1	2
1997689	66.57142857	05/01/2018	0	1	2	1	6	0	12.999	1	0	1	0	1	0	1	1	1	1	1	1	1	1	1	1	1	1	1	0	1	1	1	1	1	1	0	1	1	1	1	0	1	1	1	0	1	1	1	1
1997793	23	05/01/2018	0	1	2	1	6	0	12.999	1	1	0	0	0	0	0	1	1	1	1	0	4	0	5	1	1	2	3	0	1	1	2	0	0	1	0	3	1	3	3	0	3	2	0	0	1	3	3	3
1997803	97.57142857	05/01/2018	0	1	2	1	6	0	12.999	1	0	1	1	1	0	1	1	1	1	1	1	2	1	2	1	1	1	0	0	0	0	0	0	2	1	1	1	1	1	0	0	0	2	1	0	1	1	2	2
1997840	41	05/01/2018	1	1	2	1	6	0	12.999	1	0	1	1	0	0	0	0	1	0	1	1	1	1	1	3	2	2	2	2	0	2	2	0	1	1	0	3	1	1	1	0	0	0	2	2	1	1	1	3
1997849	40.28571429	05/01/2018	1	0	1	1	6	1	1	0	0	1	0	0	0	1	0	1	1	1	1	1	0	1	6	0	0	0	0	0	0	0	0	0	1	0	1	1	1	0	0	0	0	0	0	1	1	3	3
1997978	76.42857143	06/01/2018	0	1	1	1	6	0	12.999	1	0	0	0	0	0	1	0	1	0	1	1	2	1	2	2	1	1	0	0	1	1	0	0	0	1	0	1	1	1	1	0	1	1	0	1	1	1	1	0
1998020	85.28571429	06/01/2018	1	0	2	1	6	0	12.999	1	1	1	1	0	0	1	0	1	1	1	1	1	1	1	1	1	1	1	0	0	1	2	2	2	1	0	1	1	1	1	0	2	1	2	2	1	1	1	2
1998067	56.85714286	06/01/2018	0	1	NA	1	6	0	12.999	1	0	0	0	0	0	1	0	1	1	1	1	1	1	1	2	1	1	0	0	1	1	1	0	0	3	0	3	1	1	1	3	1	1	1	0	1	1	1	2
1998126	21.57142857	06/01/2018	1	1	1	1	6	0	12.999	1	0	0	1	0	0	0	0	1	1	1	1	2	1	1	1	1	1	0	0	1	1	2	0	1	1	1	0	1	1	1	0	1	0	1	1	1	1	2	2
1998161	91.28571429	06/01/2018	0	1	NA	0	6	0	12.999	1	1	1	1	1	1	1	0	1	1	1	0	0	1	0	0	0	1	1	0	1	1	0	0	1	1	0	1	0	0	0	0	0	0	0	0	0	0	0	0
1998369	40.57142857	06/01/2018	1	1	NA	1	6	0	12.999	0	0	0	0	0	0	0	0	1	1	1	1	2	1	2	1	1	1	0	0	0	1	0	0	0	1	0	1	1	1	1	0	0	0	1	1	1	1	2	1
1998596	72.71428571	06/01/2018	0	1	2	1	6	1	0.285714286	1	1	1	0	0	0	1	0	1	1	1	0	3	1	3	1	1	1	1	0	1	1	1	1	1	1	0	1	1	2	2	0	1	1	1	1	1	2	2	1
1998611	4.428571429	06/01/2018	1	1	1	1	3	0	4.428571429	1	1	1	0	0	0	1	0	1	1	1	1	1	1	1	6	0	1	0	0	0	0	3	3	2	1	0	1	1	1	0	0	0	1	3	0	1	1	0	3
1998684	12.28571429	06/01/2018	0	1	1	1	6	0	12.28571429	1	0	1	1	0	0	1	1	1	1	1	1	1	1	1	1	1	1	1	0	0	1	2	0	0	1	1	2	1	1	1	1	0	1	1	1	1	1	1	1
1998853	29.14285714	06/01/2018	0	0	1	1	3	1	2	1	1	0	1	1	0	1	0	1	0	1	0	6	0	6	3	2	0	0	2	0	2	2	2	0	1	3	1	1	0	0	0	0	2	1	1	1	0	0	1
1998928	53.28571429	06/01/2018	0	1	2	1	6	0	12.999	1	0	0	0	1	0	0	0	1	0	1	1	1	1	2	1	1	1	1	0	1	1	1	1	1	1	1	2	1	1	1	0	0	1	1	1	1	1	1	1
1998969	25.71428571	06/01/2018	1	1	2	1	6	1	6	0	0	0	0	1	0	1	0	1	1	3	1	1	1	1	2	1	1	0	0	1	1	0	0	1	1	1	1	1	1	1	0	1	1	3	0	1	1	1	3
1999007	7.428571429	06/01/2018	1	1	1	1	6	0	7.428571429	1	0	0	0	0	1	1	1	1	1	1	0	6	0	6	1	1	0	1	0	1	1	1	0	1	1	0	1	1	0	1	1	1	1	1	0	1	0	1	1
1999175	16.28571429	06/01/2018	0	0	1	1	6	0	12.999	0	0	1	0	0	0	0	0	1	1	1	1	1	0	1	6	0	0	0	0	0	0	0	0	0	0	0	0	1	1	1	1	0	1	1	1	1	1	1	1
1999182	40.42857143	06/01/2018	1	0	1	1	6	0	12.999	1	0	0	1	1	1	1	1	1	1	3	0	4	1	4	3	2	2	0	0	2	1	0	0	2	1	1	2	1	3	0	0	2	2	0	0	1	3	0	3
1999199	28.57142857	06/01/2018	0	1	2	1	6	0	12.999	0	0	1	1	0	0	0	1	1	1	1	1	1	1	1	1	1	1	1	0	0	1	1	1	0	1	0	1	1	1	1	0	0	1	1	1	1	1	1	1
1999300	62.85714286	06/01/2018	1	0	NA	1	6	0	12.999	0	0	0	1	0	0	0	0	1	0	3	1	0	1	2	2	1	1	0	0	0	0	0	0	1	1	0	1	1	1	1	0	0	0	0	0	0	0	0	0
1999362	25	06/01/2018	0	1	2	1	6	1	6	1	1	0	0	0	0	1	0	1	1	1	1	1	1	1	1	1	1	2	0	2	1	1	0	1	1	0	2	1	1	1	1	1	1	1	1	1	1	1	1
1999377	9.285714286	06/01/2018	1	1	2	1	6	0	9.285714286	1	1	0	0	0	0	0	1	1	1	1	1	1	1	1	2	1	1	2	0	1	1	2	2	1	1	1	1	1	1	2	0	1	2	2	2	1	1	2	2
1999401	90.85714286	06/01/2018	0	1	NA	1	6	0	12.999	1	0	0	0	1	0	1	0	1	1	1	1	2	1	2	1	1	1	0	0	1	1	3	0	2	1	1	1	1	1	1	0	1	1	1	0	1	1	2	3
1999406	64.71428571	06/01/2018	0	1	2	1	6	0	12.999	0	0	0	0	0	0	0	0	1	0	3	1	4	1	2	2	1	2	0	0	0	2	2	0	0	1	3	1	1	1	0	0	0	1	1	0	1	3	0	2
1999418	44.57142857	06/01/2018	0	1	1	1	6	0	12.999	1	1	0	0	0	0	0	1	1	1	1	1	1	1	1	2	1	1	2	2	0	1	1	2	2	1	0	1	1	1	1	2	0	2	1	2	1	1	1	1
1999431	28.28571429	06/01/2018	1	1	2	1	6	0	12.999	1	0	1	1	1	0	1	0	1	0	1	1	2	1	2	2	1	1	1	0	1	1	1	0	3	1	1	1	1	1	1	0	1	1	1	1	1	1	1	1
1999447	8.571428571	06/01/2018	1	1	2	1	6	0	8.571428571	1	1	0	0	0	0	1	1	1	1	1	1	1	1	1	1	1	1	1	1	0	0	1	1	1	1	3	3	1	1	1	2	0	0	1	1	1	1	1	1
1999478	9.571428571	06/01/2018	0	1	2	1	6	1	0.714285714	1	1	0	0	0	0	1	0	1	1	3	1	1	1	1	1	1	1	0	1	1	1	1	3	0	2	0	1	1	1	0	1	1	1	1	0	3	1	0	3
1999481	15.28571429	06/01/2018	1	1	2	1	6	0	12.999	0	0	0	1	0	0	0	0	1	1	1	1	1	1	1	1	1	1	0	0	1	1	0	0	0	1	0	2	1	1	1	0	1	1	1	1	1	1	1	1
1999536	71.57142857	06/01/2018	1	1	NA	1	6	0	12.999	1	0	0	0	1	0	1	1	1	1	3	0	6	0	6	6	0	0	0	0	0	0	0	0	0	2	0	1	1	0	0	0	0	0	0	0	1	0	3	3
1999560	65.85714286	06/01/2018	0	1	2	1	6	0	12.999	1	1	0	0	0	0	1	0	1	1	1	1	2	1	1	2	1	1	0	0	0	1	3	3	0	1	1	1	1	1	0	0	0	2	2	2	1	1	0	3
1999579	11.71428571	06/01/2018	1	0	NA	1	6	0	11.71428571	1	0	1	0	0	0	1	0	1	1	1	0	0	1	0	2	1	1	0	0	1	0	0	0	0	1	0	0	0	0	0	0	0	0	0	0	0	0	0	0
1999665	25.14285714	06/01/2018	0	0	1	1	6	0	12.999	1	0	1	0	0	1	1	0	1	1	3	1	2	1	2	2	1	1	2	0	1	1	1	2	2	1	2	1	1	1	2	0	1	2	1	2	1	1	2	1
1999685	74.57142857	06/01/2018	1	1	2	1	6	0	12.999	1	0	1	0	1	1	0	0	1	1	1	0	3	0	5	2	1	0	0	0	0	1	3	0	0	2	0	1	1	3	3	0	0	3	3	0	1	2	2	2
1999721	76.14285714	06/01/2018	0	1	1	1	6	0	12.999	1	0	0	0	0	0	0	0	1	1	3	1	2	1	2	2	1	1	0	0	0	1	3	0	1	1	0	1	1	1	0	0	1	1	0	0	1	1	0	0
1999724	16.42857143	06/01/2018	0	1	NA	1	6	0	12.999	1	1	0	0	1	0	0	0	1	1	1	1	1	1	1	1	1	1	1	2	0	1	1	0	1	1	0	1	1	1	1	2	0	2	1	0	1	1	1	1
1999749	63.85714286	06/01/2018	0	0	1	1	6	0	12.999	1	0	1	0	0	0	0	0	1	0	2	1	2	1	2	6	0	2	0	0	0	0	3	0	0	1	0	1	1	1	1	0	0	0	2	2	2	1	1	3
1999793	51.42857143	06/01/2018	0	1	NA	1	6	0	12.999	1	0	0	0	0	0	1	0	1	1	1	1	0	1	1	1	1	1	1	0	1	1	1	1	1	1	1	1	1	1	0	0	1	1	1	1	0	0	0	0
1999894	53	06/01/2018	0	1	2	1	6	0	12.999	1	0	1	0	1	0	1	0	1	1	1	1	2	1	2	1	1	1	1	0	1	1	0	0	0	1	1	1	1	1	0	0	1	0	1	1	1	1	2	2
1999933	55.42857143	06/01/2018	1	1	1	1	6	0	12.999	0	0	0	0	0	0	0	1	1	0	1	1	2	1	1	1	1	1	1	1	1	1	0	0	1	1	0	1	1	1	1	1	1	1	0	0	1	1	1	2
2000000	30.28571429	06/01/2018	0	1	NA	1	6	0	12.999	1	0	1	0	0	0	0	0	1	1	1	0	0	0	0	0	0	0	0	0	0	0	0	0	0	0	0	0	0	0	0	0	0	0	0	0	0	0	0	0
2000029	51.57142857	06/01/2018	0	0	2	1	6	1	2.857142857	1	1	0	0	0	0	0	0	1	1	1	1	1	1	2	3	2	1	2	2	3	2	1	2	2	3	3	3	1	1	2	2	2	2	2	2	1	1	2	1
2000110	22.57142857	06/01/2018	0	1	NA	1	6	0	12.999	1	0	0	0	0	0	0	0	1	1	3	0	0	0	0	0	0	0	0	0	0	0	0	0	0	0	0	0	0	0	0	0	0	0	0	0	0	0	0	0
2000116	90.28571429	06/01/2018	0	1	2	1	6	0	12.999	1	0	1	0	1	0	1	0	1	1	1	1	1	1	1	1	1	1	1	0	0	1	0	0	0	1	0	1	1	1	1	1	0	1	1	1	1	1	1	1
2000168	23.85714286	06/01/2018	0	1	2	1	6	0	12.999	1	0	0	0	1	0	1	0	1	1	1	0	6	0	6	2	1	0	1	3	0	1	3	3	1	1	0	1	1	0	1	3	0	1	1	1	1	0	1	2
2000224	35.85714286	06/01/2018	0	1	2	1	5	0	12.999	1	1	1	0	0	0	1	1	1	1	1	1	1	1	1	1	1	1	1	0	1	1	1	0	1	1	1	1	1	1	1	0	1	1	1	0	1	1	1	1
2000335	59	06/01/2018	1	1	1	1	6	0	12.999	1	0	1	1	0	0	1	0	1	1	1	1	1	1	1	2	1	1	0	0	0	0	1	0	1	1	1	2	1	1	0	2	0	2	1	0	1	1	1	1
2000352	52.86	06/01/2018	0	1	2	1	6	1	4	1	1	0	0	0	0	0	0	1	1	3	1	1	1	1	1	1	1	1	1	0	1	1	0	1	1	0	1	1	1	1	1	0	1	1	1	1	1	1	1
2000378	38.85714286	06/01/2018	0	1	NA	1	6	0	12.999	1	0	1	0	0	0	0	0	1	1	1	1	1	1	1	2	1	1	1	0	0	1	3	3	0	3	1	2	1	1	1	2	0	2	2	2	1	1	1	3
2000401	8.142857143	06/01/2018	0	1	NA	1	6	0	8.142857143	1	0	1	0	0	0	0	0	1	1	1	0	0	0	0	0	0	0	0	0	0	0	0	0	0	0	0	0	0	0	0	0	0	0	0	0	0	0	0	0
2000402	102.5714286	06/01/2018	0	1	NA	1	6	0	12.999	1	1	0	1	1	0	1	0	1	0	3	0	0	1	0	1	1	1	0	0	0	1	0	0	0	1	0	1	0	0	0	0	0	0	0	0	0	0	0	0
2000412	50.42857143	06/01/2018	0	1	NA	1	4	0	12.999	1	0	1	0	1	0	1	0	1	0	1	1	1	1	1	1	1	1	0	0	0	1	1	0	1	1	1	1	1	1	1	0	1	1	1	0	1	1	1	1
2000455	36.85714286	06/01/2018	1	1	NA	1	6	0	12.999	1	0	1	0	1	0	1	1	1	1	3	0	0	0	0	0	0	0	0	0	0	0	0	0	0	0	0	0	0	0	0	0	0	0	0	0	0	0	0	0
2000493	49.85714286	06/01/2018	0	1	1	1	6	0	12.999	1	0	0	1	0	0	1	0	1	1	1	1	1	1	1	1	1	3	0	1	0	1	2	2	3	1	1	3	1	1	1	2	1	1	1	1	1	1	2	3
2000508	29.42857143	06/01/2018	1	1	2	1	6	0	12.999	0	0	1	0	0	0	0	0	1	1	1	1	2	1	1	2	1	1	1	1	0	1	2	3	2	1	1	3	1	1	1	1	0	1	2	3	1	1	1	2
2000631	49.85714286	06/01/2018	0	1	2	1	6	1	5	0	0	0	0	0	0	1	1	1	1	1	1	1	1	1	6	0	1	0	0	0	1	1	0	0	1	0	2	1	1	0	3	3	1	2	2	1	1	0	2
2000757	56.85714286	06/01/2018	0	1	2	1	6	0	12.999	1	0	0	0	0	0	1	1	0	0	1	1	1	1	1	1	1	1	1	0	0	1	0	0	1	1	3	3	1	1	1	0	0	1	2	2	1	1	1	2
2000874	73.71428571	06/01/2018	0	1	2	1	6	0	12.999	1	0	1	0	0	0	0	1	1	1	1	1	4	0	4	2	1	0	0	0	0	1	0	0	2	1	1	1	1	3	3	0	3	1	3	3	1	3	3	3
2000876	99.71428571	06/01/2018	0	1	1	1	6	0	12.999	1	0	0	0	0	0	0	0	1	1	1	1	3	0	2	1	1	1	0	0	0	1	0	0	1	1	0	2	1	1	0	0	0	1	0	0	1	2	0	0
2000909	95.71428571	06/01/2018	0	0	2	1	6	0	12.999	0	0	1	0	0	0	0	0	1	1	1	1	1	1	1	1	1	1	1	1	1	1	0	0	1	1	1	1	1	1	1	1	1	1	0	0	1	1	1	0
2000966	39.71428571	06/01/2018	1	1	1	1	6	0	12.999	1	0	0	0	0	0	0	0	1	0	3	0	3	1	6	6	0	1	0	0	0	1	2	0	0	2	0	2	1	0	0	0	0	0	0	0	2	2	2	2
2001010	56.85714286	06/01/2018	0	1	2	1	5	0	12.999	0	1	0	0	0	0	1	0	0	1	3	1	2	1	2	2	1	1	0	0	1	1	1	0	1	1	1	1	1	1	0	0	0	0	1	0	1	1	0	1
2001037	24.71428571	06/01/2018	0	1	NA	1	6	1	8.857142857	0	0	0	0	0	0	1	0	1	1	3	0	0	0	0	0	0	0	0	0	0	0	0	0	0	0	0	0	0	0	0	0	0	0	0	0	0	0	0	0
2001088	21.71428571	06/01/2018	1	1	2	1	6	0	12.999	1	0	1	0	0	0	1	0	1	0	1	1	1	1	1	2	1	1	0	0	1	1	0	0	2	1	1	1	2	1	2	0	1	1	0	0	3	1	2	0
2001144	103.4285714	06/01/2018	0	1	2	1	6	0	12.999	0	1	0	1	0	0	1	0	1	1	1	1	2	1	1	1	1	1	1	0	0	0	3	3	0	3	2	1	1	1	1	0	2	2	3	3	1	1	1	3
2001189	34.57142857	06/01/2018	0	1	2	1	6	0	12.999	1	0	0	1	0	0	1	0	1	1	1	1	1	1	2	1	1	1	1	1	1	1	1	1	0	1	1	1	1	1	1	1	1	1	1	1	1	1	1	1
2001397	44	06/01/2018	0	1	2	1	6	0	12.999	1	0	1	0	1	0	1	1	1	1	1	1	1	1	1	1	1	1	0	0	1	1	3	1	1	1	1	1	1	1	0	0	1	1	1	1	1	1	0	1
2001426	52.42857143	06/01/2018	0	1	2	1	6	1	1.285714286	0	1	0	0	0	0	1	1	1	1	1	1	1	1	1	1	1	1	0	0	0	0	3	0	0	0	0	2	1	1	0	0	0	0	1	0	1	1	1	1
2001451	67.42857143	06/01/2018	1	1	2	1	6	1	3	1	1	0	1	1	0	1	1	1	1	3	1	2	1	2	2	1	3	3	0	0	3	3	0	0	3	3	2	1	1	1	1	1	2	3	0	1	1	1	3
2001496	39.28571429	06/01/2018	0	1	2	1	6	0	12.999	0	1	0	0	0	0	0	1	1	1	1	1	2	1	1	2	1	2	2	0	2	1	2	2	0	1	0	3	1	1	1	0	2	2	1	2	1	1	1	1
2001533	8.285714286	06/01/2018	1	1	2	1	6	0	8.285714286	0	1	0	0	0	0	0	0	0	1	3	1	1	1	1	1	1	1	0	0	1	1	1	0	1	1	1	1	1	1	0	0	1	1	1	0	1	1	0	1
2001589	8.857142857	06/01/2018	1	0	1	1	6	0	12.999	1	0	0	0	0	0	0	0	1	0	3	1	2	1	1	4	3	2	2	0	1	1	3	0	2	1	1	1	1	1	1	0	2	2	2	0	1	1	1	2
2001607	87	06/01/2018	0	1	2	1	6	0	12.999	1	0	1	0	1	0	1	0	1	1	1	0	6	0	6	1	1	0	0	1	1	1	2	2	1	1	0	1	1	0	0	1	1	1	2	2	1	0	0	2
2001621	12.14285714	06/01/2018	1	1	2	1	6	0	12.14285714	1	0	1	0	1	0	1	0	1	1	1	1	1	0	1	2	1	1	0	0	0	1	0	0	1	1	0	1	1	1	0	0	0	0	1	1	1	1	0	1
2001798	81.57142857	06/01/2018	0	1	1	1	4	0	12.999	1	0	0	0	0	0	1	1	1	0	3	1	1	1	1	4	3	1	1	0	0	1	0	0	3	1	2	1	2	1	1	3	0	1	0	0	1	1	1	0
2001819	49.14285714	06/01/2018	1	1	2	1	6	0	12.999	0	1	1	0	0	0	0	0	1	0	1	1	1	1	1	2	1	1	2	2	0	1	2	0	2	1	0	0	1	1	2	2	0	2	2	0	1	1	1	1
2001849	96.57142857	06/01/2018	0	1	2	1	6	0	12.999	1	0	1	0	1	0	0	0	1	1	1	0	2	1	3	1	1	1	1	0	1	1	1	1	1	1	1	2	1	2	2	0	2	2	1	1	1	1	1	1
2001877	8	06/01/2018	0	1	NA	1	6	0	8	0	1	0	0	0	0	1	0	1	1	1	0	0	0	0	0	0	0	0	0	0	0	0	0	0	0	0	0	0	0	0	0	0	0	0	0	0	0	0	0
2001919	43.71428571	06/01/2018	1	1	2	1	6	0	12.999	1	0	1	0	1	0	0	0	1	1	1	1	1	1	1	1	1	1	2	0	0	0	0	0	0	2	0	2	1	1	1	0	0	3	2	0	1	1	1	2
2001959	61.71428571	07/01/2018	1	0	1	1	6	1	0.142857143	0	0	0	0	0	0	1	1	0	1	1	0	2	0	3	5	3	2	0	2	0	2	3	3	1	2	0	0	3	2	0	2	0	2	3	3	3	1	0	3
2002071	55	07/01/2018	0	1	NA	1	6	0	12.999	1	1	0	1	1	0	1	1	1	1	1	0	0	1	0	2	1	1	1	0	1	1	2	0	1	1	2	1	0	0	0	0	0	0	0	0	0	0	0	0
2002111	31.14285714	07/01/2018	0	1	2	1	6	0	12.999	1	0	0	0	1	0	0	0	1	1	1	1	1	1	1	6	0	1	0	0	1	1	1	0	1	1	1	3	1	1	1	0	1	1	1	1	1	1	1	1
2002816	42.42857143	07/01/2018	0	1	2	1	6	0	12.999	1	0	1	0	1	0	1	0	1	1	3	1	2	1	3	1	1	2	2	0	1	1	2	2	3	2	1	2	1	2	2	0	1	1	1	2	1	1	2	2
2003036	30.42857143	07/01/2018	1	1	1	1	6	1	4	1	1	0	0	1	0	1	0	0	0	1	1	3	1	2	3	2	2	0	0	0	2	2	2	2	2	0	2	1	1	2	2	0	2	2	2	2	2	2	2
2003038	27.28571429	07/01/2018	0	1	1	1	6	0	12.999	0	1	0	0	0	0	1	0	1	1	1	1	1	1	1	3	2	2	0	0	0	1	3	0	1	1	1	1	1	1	1	0	0	1	2	2	1	1	1	3
2003075	35	07/01/2018	0	1	2	1	6	1	4.428571429	0	1	0	0	0	0	1	1	0	1	1	1	1	1	1	1	1	1	1	0	1	1	2	3	1	1	2	1	1	1	1	0	1	1	1	0	1	1	1	3
2003096	74.28571429	07/01/2018	1	0	1	1	6	0	12.999	0	0	0	0	0	0	1	1	1	1	1	0	4	1	6	1	1	3	3	0	0	0	1	0	0	1	1	2	1	0	0	0	0	0	1	1	1	3	3	1
2003190	50.71428571	07/01/2018	0	1	2	1	6	0	12.999	1	0	0	0	0	0	1	0	1	1	1	1	1	1	1	6	0	1	0	0	0	1	0	0	0	1	1	0	1	1	0	0	0	1	1	0	1	1	0	1
2003232	48.28571429	07/01/2018	0	1	2	1	6	0	12.999	1	0	0	1	1	0	0	0	1	1	1	1	2	0	1	0	0	0	0	0	0	0	0	0	0	0	0	0	1	1	1	2	0	1	1	2	1	1	1	3
2003239	88.57142857	07/01/2018	0	1	2	1	6	0	12.999	0	1	0	0	0	1	1	0	1	1	1	1	1	1	1	4	3	1	2	0	2	1	2	2	2	1	0	1	2	1	2	0	2	1	1	1	3	1	2	2
2003253	75.85714286	07/01/2018	0	1	2	1	6	0	12.999	1	0	1	1	1	0	1	1	1	1	1	1	2	0	0	1	1	0	0	0	1	0	0	0	2	1	1	3	1	0	0	0	1	0	1	0	1	1	1	1
2003270	25	07/01/2018	1	1	2	1	6	0	12.999	1	0	1	0	1	0	0	0	1	1	1	1	2	1	3	1	1	1	0	0	0	1	1	0	0	1	0	1	1	2	0	0	2	2	2	0	1	1	1	1
2003314	67.71428571	07/01/2018	0	1	2	1	6	0	12.999	0	0	0	0	0	0	0	0	1	1	1	0	3	0	6	6	0	0	0	0	0	2	0	0	0	2	0	3	1	0	0	0	0	0	0	0	1	2	2	0
2004030	102.2857143	08/01/2018	1	1	1	1	6	1	2	0	0	0	0	0	0	0	0	1	1	3	1	2	1	3	1	1	1	1	3	0	1	2	2	1	1	0	0	1	2	2	3	0	2	2	2	1	1	1	1
2004183	76.71428571	08/01/2018	0	1	1	1	6	1	10	1	0	0	0	0	0	1	0	1	1	1	0	6	0	6	4	3	0	0	0	3	0	0	0	2	2	0	0	1	0	0	0	3	3	0	0	3	0	0	0
2004215	14.14285714	08/01/2018	0	0	2	1	6	0	12.999	1	0	0	0	1	0	0	0	1	1	1	1	4	1	4	1	1	2	2	0	1	0	0	0	1	1	1	1	1	3	3	3	1	3	2	2	1	3	3	1
2004311	85.57142857	08/01/2018	0	1	1	1	6	0	12.999	1	0	0	0	1	1	1	1	1	1	1	1	1	1	1	1	1	1	1	0	1	1	2	2	3	3	1	3	1	1	1	0	1	1	2	2	1	1	1	3
2004501	14.57142857	08/01/2018	1	1	2	1	6	0	12.999	1	0	1	0	0	0	0	0	1	1	1	1	3	1	3	6	0	2	0	0	0	1	0	0	0	1	0	1	1	2	0	0	0	1	2	0	1	2	0	2
2004598	69.85714286	08/01/2018	0	0	1	1	6	0	12.999	0	0	0	0	0	0	0	1	1	0	1	1	1	1	1	2	1	1	1	1	0	1	0	0	0	2	2	1	1	1	1	1	0	1	0	0	1	1	1	0
2004656	44.28571429	08/01/2018	0	1	2	1	6	0	12.999	1	1	0	0	1	1	1	0	1	1	1	1	1	1	1	2	1	2	0	1	0	1	0	0	1	1	1	3	1	1	1	1	0	1	0	1	1	1	1	0
2004798	6	08/01/2018	1	1	1	1	6	0	6	0	0	0	0	0	0	0	0	1	0	1	1	3	1	2	2	1	3	0	0	0	2	1	0	2	2	0	0	1	1	0	0	0	1	1	0	1	2	3	2
2004801	102.7142857	08/01/2018	0	1	1	1	6	0	12.999	1	0	0	0	1	0	1	1	1	1	1	1	1	1	1	2	1	1	3	0	1	1	3	3	3	3	1	1	1	1	1	0	2	2	3	3	1	1	3	3
2004816	102.7142857	08/01/2018	1	1	2	1	6	0	12.999	0	0	0	0	1	0	0	1	1	1	3	1	2	1	1	1	1	2	0	0	0	1	0	0	1	2	1	1	1	1	3	3	3	3	3	3	1	1	2	2
2004859	83.14285714	08/01/2018	0	1	2	1	6	0	12.999	0	1	1	0	1	0	0	0	1	1	1	1	1	1	1	1	1	1	1	0	1	1	0	0	1	1	1	1	1	1	1	0	1	1	1	1	1	1	1	2
2004908	15.42857143	08/01/2018	0	1	1	1	6	1	3	1	1	0	0	0	0	1	0	1	1	1	1	1	1	1	1	1	1	1	0	1	1	1	0	0	1	0	1	1	1	1	0	1	1	2	2	1	1	1	1
2004915	42.57142857	08/01/2018	1	0	NA	1	6	1	8	1	0	1	0	0	0	1	1	1	0	1	0	6	0	6	6	0	0	0	0	0	0	0	0	3	3	3	3	0	0	0	0	0	0	0	0	0	0	0	0
2004922	22.14285714	08/01/2018	0	1	2	1	6	0	12.999	1	0	1	1	1	0	1	0	1	1	1	1	1	1	1	1	1	1	1	1	0	1	1	1	1	1	0	0	1	1	1	1	0	1	3	3	1	1	1	3
2004969	102.1428571	08/01/2018	1	1	1	1	6	0	12.999	0	1	0	1	1	0	1	0	1	1	1	1	1	1	1	1	1	1	0	0	1	1	1	1	1	1	0	1	1	1	1	0	0	1	0	0	1	1	1	1
2004983	4	08/01/2018	0	1	2	1	6	1	1.714285714	0	0	0	0	0	0	1	1	1	1	3	1	1	1	1	2	1	1	1	0	0	1	1	1	1	1	0	1	1	1	1	0	0	1	1	1	1	1	1	1
2005022	61.85714286	08/01/2018	0	1	2	1	6	0	12.999	1	0	1	0	0	0	1	0	1	1	2	1	3	1	3	6	0	2	0	0	0	1	0	0	0	1	0	1	1	2	0	0	0	2	0	0	1	2	2	2
2005026	2.714285714	08/01/2018	0	1	1	1	6	0	2.714285714	1	0	0	0	0	0	0	0	1	1	1	0	2	0	6	2	1	0	0	0	0	0	0	0	0	1	0	0	1	0	0	0	0	0	0	0	1	1	1	1
2005069	72	08/01/2018	1	1	1	1	6	1	3	1	1	1	1	1	1	0	0	1	1	3	1	1	1	1	4	3	1	0	0	0	1	3	3	1	1	0	2	2	1	1	2	0	2	3	3	2	1	1	3
2005084	88.14285714	08/01/2018	1	1	1	1	6	0	12.999	0	0	0	0	0	0	0	0	1	0	1	1	1	1	1	3	2	1	2	0	0	1	1	2	1	1	0	1	1	1	1	0	0	0	1	1	1	1	2	1
2005126	44.28571429	08/01/2018	1	1	1	1	6	1	4	1	1	0	0	0	1	1	0	1	1	2	1	1	1	1	2	1	1	0	0	0	0	0	0	1	1	0	3	1	1	0	0	1	2	1	1	1	1	0	1
2005247	29.71428571	08/01/2018	0	1	2	1	6	0	12.999	1	1	0	1	1	0	0	0	1	1	1	1	1	1	1	1	1	1	1	1	0	1	1	2	0	1	0	1	1	1	1	1	0	1	1	2	1	1	1	1
2005267	27	08/01/2018	0	1	1	1	6	1	4	0	0	0	0	0	0	1	1	1	1	1	1	1	1	1	2	1	1	0	1	0	1	1	1	2	1	0	1	1	1	1	0	0	2	1	1	1	1	2	1
2005313	80.57142857	08/01/2018	1	0	1	1	6	0	12.999	1	1	0	0	0	0	0	0	1	1	3	1	1	1	1	1	1	1	1	1	0	1	1	1	1	1	1	1	1	1	1	1	0	1	1	1	1	1	1	1
2005329	101.2857143	08/01/2018	0	1	NA	1	6	1	0.428571429	1	0	0	0	0	0	1	0	1	1	1	0	0	1	0	2	1	1	3	3	3	1	1	1	1	1	0	1	0	0	0	0	0	0	0	0	0	0	0	0
2005528	64	09/01/2018	1	1	2	1	6	1	6	1	1	0	0	0	0	1	0	1	1	1	1	1	1	2	1	1	1	2	3	0	1	2	3	1	1	1	1	1	1	1	2	0	2	1	2	1	1	1	2
2005623	102.2857143	09/01/2018	0	1	2	1	6	1	2	1	1	0	0	0	0	0	0	1	1	1	1	1	1	1	1	1	1	2	2	3	1	2	2	1	1	0	3	1	1	1	2	0	1	1	1	1	1	1	1
2005785	15.57142857	09/01/2018	1	1	2	1	6	0	12.999	1	0	1	0	0	0	0	1	1	1	1	1	2	1	2	1	1	3	0	0	0	1	1	0	3	1	0	0	1	1	0	1	0	1	1	1	1	1	1	1
2005817	19.14285714	09/01/2018	0	1	2	1	6	0	12.999	1	0	1	0	0	0	0	1	1	1	1	1	1	1	1	1	1	1	1	0	1	1	1	3	2	1	0	2	1	1	1	0	1	2	1	2	1	1	2	1
2005865	90	09/01/2018	0	1	1	1	6	0	12.999	1	0	1	1	1	0	1	1	1	1	1	1	2	1	2	1	1	1	1	0	0	1	2	2	1	1	1	1	1	1	1	0	0	1	2	2	1	1	1	2
2005890	63.14285714	09/01/2018	1	1	2	1	6	0	12.999	1	0	0	0	0	0	1	0	1	1	1	1	2	1	1	1	1	1	1	0	1	0	2	2	0	1	0	1	1	1	1	0	1	1	2	2	1	1	2	2
2005948	24.85714286	09/01/2018	0	1	2	1	6	0	12.999	1	0	1	1	1	0	0	0	1	1	1	1	1	1	1	6	0	1	0	0	0	1	0	0	1	1	2	2	1	1	0	0	0	1	2	2	1	1	0	1
2005978	15.14285714	09/01/2018	0	1	2	1	6	0	12.999	1	0	1	0	1	0	1	1	1	1	1	1	1	1	1	1	1	1	2	0	0	1	3	0	0	3	1	3	1	1	0	0	0	0	0	0	1	1	2	2
2006080	46.28571429	09/01/2018	0	0	2	1	6	0	12.999	0	0	0	0	0	0	0	0	1	1	1	1	1	1	2	2	1	1	0	0	0	1	1	0	2	1	1	1	1	1	0	0	0	1	1	0	1	1	1	1
2006133	70.42857143	09/01/2018	1	1	NA	1	6	0	12.999	0	0	0	0	1	0	0	0	1	1	1	0	0	1	0	2	1	1	0	0	1	1	0	0	0	0	0	0	0	0	0	0	0	0	0	0	0	0	0	0
2006240	33.71428571	09/01/2018	0	0	2	1	6	0	12.999	0	0	0	0	0	0	0	0	1	1	1	1	2	1	2	2	1	1	1	0	1	1	1	1	1	1	0	1	1	1	1	0	1	0	1	1	1	1	1	1
2006241	21	09/01/2018	0	1	1	1	6	0	12.999	1	0	0	0	1	1	1	0	1	1	3	1	1	1	1	1	1	1	1	1	1	1	0	2	1	1	1	1	1	1	1	1	1	1	0	1	1	1	1	0
2006243	32	09/01/2018	0	1	1	1	6	0	12.999	1	0	1	1	0	0	0	0	1	1	1	1	2	1	1	3	2	1	3	2	0	1	3	2	1	1	3	1	1	1	3	2	0	1	1	1	1	1	3	1
2006248	44.85714286	09/01/2018	1	1	NA	1	6	0	12.999	0	0	0	0	0	0	0	0	1	1	1	1	3	0	3	6	0	0	0	0	0	0	0	0	0	1	0	2	1	2	2	0	2	2	0	0	1	2	2	3
2006254	96.42857143	09/01/2018	0	1	1	1	6	0	12.999	1	1	0	0	1	0	0	0	1	1	1	1	1	1	1	1	1	1	1	0	1	0	1	2	2	1	1	1	1	1	1	0	1	1	1	2	1	1	1	1
2006348	94.71428571	09/01/2018	1	0	2	1	6	0	12.999	1	1	1	0	1	0	1	0	1	1	2	0	6	0	6	2	1	0	0	0	0	0	2	2	2	2	0	3	1	0	0	0	0	0	1	3	1	0	0	1
2006352	13.42857143	09/01/2018	0	1	2	1	6	0	12.999	1	0	0	0	0	0	0	0	1	1	1	1	1	1	1	2	1	1	0	0	1	1	2	2	0	2	1	1	1	1	0	0	1	1	2	2	1	1	0	1
2006353	39.14285714	09/01/2018	0	1	2	1	6	0	12.999	0	1	1	0	0	0	0	0	1	1	1	1	1	1	1	3	2	1	0	0	0	1	1	0	2	1	1	1	1	1	0	0	0	0	1	0	1	1	0	1
2006360	17.28571429	09/01/2018	1	1	1	1	6	0	12.999	1	0	0	0	1	0	1	1	1	0	1	0	6	0	6	6	0	0	0	0	0	1	3	0	0	1	1	1	1	0	0	0	2	1	0	0	3	0	0	3
2006379	5	09/01/2018	1	0	1	1	6	0	5	1	0	0	0	0	0	1	0	1	1	1	0	6	0	6	2	1	0	1	0	0	1	1	0	0	1	0	0	1	0	1	1	0	1	1	1	1	0	1	1
2006390	77.28571429	09/01/2018	0	0	1	1	6	0	12.999	1	0	1	0	0	0	0	0	1	1	1	0	6	0	6	2	1	0	0	0	2	1	2	0	2	1	0	1	1	0	0	0	0	1	1	0	1	0	0	1
2006441	43.14285714	09/01/2018	1	1	1	1	6	0	12.999	1	0	1	0	0	0	1	0	1	1	1	1	1	1	1	2	1	1	1	0	1	1	1	2	1	1	0	1	1	1	1	0	1	1	1	2	1	1	1	1
2006470	22.85714286	09/01/2018	1	0	1	1	6	0	12.999	1	0	1	1	1	0	1	1	1	1	1	1	3	1	2	1	1	1	0	0	1	1	3	3	1	2	1	1	1	1	0	0	1	1	3	3	1	2	0	3
2006503	3.285714286	09/01/2018	1	1	1	1	6	0	3.285714286	1	0	1	0	0	0	1	1	1	1	1	1	2	1	1	2	1	1	0	0	0	2	0	0	1	2	1	1	1	1	0	0	0	1	2	0	1	1	2	2
2006520	47.71428571	09/01/2018	0	0	NA	1	6	0	12.999	0	1	0	0	1	1	0	0	1	0	3	1	2	1	2	2	1	1	0	2	2	2	3	3	2	1	1	1	1	1	0	2	2	2	3	3	1	1	0	3
2006521	19.71428571	09/01/2018	0	1	1	1	6	0	12.999	1	1	0	0	0	0	0	0	1	1	1	1	1	1	1	1	1	1	2	2	2	2	2	2	1	1	1	1	1	1	2	2	1	2	1	1	1	1	1	1
2006537	6.714285714	09/01/2018	0	0	1	1	6	0	6.714285714	1	1	0	0	0	0	0	0	1	1	1	1	2	1	1	3	2	1	0	0	3	1	3	3	0	1	1	1	1	1	2	0	2	2	3	3	1	1	1	3
2006544	103	09/01/2018	1	0	1	1	6	0	12.999	1	0	0	1	0	0	0	0	1	1	1	1	1	1	1	2	1	1	1	0	0	2	1	1	1	1	1	1	1	1	1	1	0	1	1	1	1	1	1	1
2006575	40.57142857	09/01/2018	1	1	1	1	6	0	12.999	1	0	1	0	0	0	0	0	1	1	3	0	5	1	5	2	1	3	0	0	0	1	1	0	1	1	0	1	1	3	0	0	0	0	1	1	1	3	0	1
2006582	8.857142857	09/01/2018	0	1	NA	1	6	0	8.857142857	1	0	1	0	1	0	1	1	1	1	1	1	1	1	1	1	1	1	2	0	0	1	3	0	1	1	0	1	1	1	3	0	1	2	3	0	1	1	1	2
2006762	51.28571429	09/01/2018	0	1	NA	1	6	0	12.999	1	0	0	0	0	0	0	1	1	1	3	0	0	1	0	2	1	1	0	0	0	1	1	1	1	1	1	1	0	0	0	0	0	0	0	0	0	0	0	0
2006769	39.42857143	09/01/2018	1	1	NA	1	6	0	12.999	1	1	0	0	0	0	0	0	1	0	1	1	1	1	2	2	1	3	0	0	0	3	3	0	1	0	0	1	1	1	0	0	0	0	3	0	1	1	0	1
2006855	7.142857143	09/01/2018	1	1	2	1	6	0	7.142857143	0	0	1	1	1	0	0	0	1	1	3	0	4	0	5	6	0	0	0	0	0	1	0	0	0	2	1	1	1	3	3	0	0	1	1	1	1	3	3	1
2006945	99.71428571	09/01/2018	0	1	2	1	6	0	12.999	1	0	0	0	0	0	0	0	1	0	3	0	3	0	6	3	2	0	0	0	0	2	0	0	2	2	0	1	1	0	0	0	0	0	0	0	1	2	2	2
2006965	19.28571429	09/01/2018	0	1	2	1	6	0	12.999	1	1	1	1	1	0	0	0	1	1	3	1	3	1	2	2	1	2	0	0	0	1	2	0	0	1	0	1	1	1	2	0	0	1	1	2	1	2	2	2
2006981	23	09/01/2018	0	0	2	1	6	1	3	1	1	1	0	0	0	1	0	1	1	1	1	1	1	1	1	1	1	0	0	1	1	1	1	1	1	1	1	1	1	0	0	1	1	1	1	1	1	0	1
2007020	26.57142857	09/01/2018	0	1	1	1	6	0	12.999	1	0	1	1	1	0	1	1	1	0	3	0	1	1	1	1	1	1	0	0	0	1	1	1	1	1	1	1	1	1	0	0	0	1	1	1	1	1	0	1
2007108	3.142857143	10/01/2018	1	1	1	1	6	0	3.142857143	1	0	0	0	0	0	0	0	1	1	3	1	3	1	2	2	1	1	1	0	0	1	2	0	0	1	1	1	1	1	3	0	0	1	2	2	1	2	2	1
2007876	76.71428571	10/01/2018	0	1	2	1	6	0	12.999	0	0	0	1	1	0	1	0	1	0	1	1	1	1	1	6	0	1	2	0	0	0	1	0	2	1	0	3	1	1	2	0	1	2	1	2	1	1	1	1
2008106	29.85714286	10/01/2018	0	0	2	1	6	0	12.999	1	0	1	0	0	0	0	0	1	1	1	0	6	0	6	1	1	0	1	1	1	1	1	1	0	1	0	0	1	0	2	2	2	2	1	1	1	0	1	1
2008273	72.85714286	11/01/2018	1	0	1	1	6	0	12.999	1	1	0	0	0	0	0	0	0	0	1	1	3	1	1	1	1	1	0	0	0	1	1	1	0	1	0	1	1	1	0	0	0	1	1	1	1	2	3	1
2008690	55.14285714	11/01/2018	1	0	1	1	6	0	12.999	1	0	0	0	0	0	0	1	1	1	3	1	5	1	2	1	1	3	0	0	1	2	1	0	3	1	1	2	1	1	0	0	1	0	1	0	1	3	0	1
2008707	22.85714286	11/01/2018	1	1	1	1	6	1	1	0	1	0	0	0	0	1	0	1	1	1	1	3	1	3	3	2	1	2	2	1	1	1	2	2	1	0	2	1	2	2	2	1	2	1	2	1	2	2	2
2008716	65.14285714	11/01/2018	0	0	1	1	6	1	0.285714286	0	1	0	0	0	0	1	0	1	1	3	1	1	1	1	2	1	1	1	0	0	1	0	0	0	1	1	1	1	1	1	0	0	1	0	2	1	1	1	0
2008755	92.57142857	11/01/2018	0	1	1	1	6	0	12.999	1	1	0	0	0	0	0	1	1	1	2	0	6	0	6	6	0	0	0	1	0	1	1	0	0	3	0	3	1	0	0	0	0	1	1	0	1	0	0	1
2008983	101.2857143	11/01/2018	0	0	1	0	6	1	1	1	1	0	0	0	0	1	0	1	1	1	1	2	1	1	0	0	1	1	0	0	0	0	0	2	2	0	1	0	1	1	1	3	3	0	0	0	1	1	0
2009342	54.14285714	11/01/2018	0	1	2	1	6	1	6	0	0	0	0	0	0	1	1	1	0	3	1	2	1	2	2	1	2	0	0	0	1	0	0	1	2	0	1	1	1	0	0	2	1	2	2	1	1	0	1
2010470	77.85714286	12/01/2018	0	1	2	1	6	0	12.999	0	0	1	0	1	0	0	0	1	1	1	1	2	1	2	1	1	1	1	0	0	1	1	0	2	1	1	2	1	1	2	0	0	3	1	0	1	1	1	1
2010640	98.86	13/01/2018	0	1	2	1	6	0	12.999	1	0	0	0	0	0	0	0	1	0	3	0	6	0	6	1	1	0	1	0	0	1	0	0	1	1	1	1	1	0	1	0	0	1	1	1	1	0	1	1
2010651	100	13/01/2018	1	1	1	1	6	0	12.999	1	0	0	0	0	0	0	0	1	1	1	1	2	1	2	6	0	2	0	0	0	1	0	0	0	1	0	0	1	1	0	0	0	1	1	1	1	1	0	1
2010738	96.85714286	13/01/2018	0	1	1	0	6	0	12.999	1	0	0	0	0	0	0	0	0	0	1	1	3	1	2	0	0	1	0	0	1	1	0	0	0	1	1	1	0	1	0	0	1	2	0	0	0	2	0	0
2010895	38.71428571	13/01/2018	1	1	1	1	6	0	12.999	1	1	1	1	1	0	1	0	1	1	1	1	2	1	2	6	0	2	0	0	1	1	2	0	0	1	1	1	1	1	0	0	1	1	0	0	1	1	0	2
2010935	38.57142857	13/01/2018	0	1	1	1	6	0	12.999	1	0	1	0	1	0	1	0	1	1	1	1	1	1	1	1	1	1	1	1	0	1	3	0	1	1	1	1	1	1	1	1	0	1	1	0	1	1	1	1
2010995	33.57142857	13/01/2018	1	1	1	1	6	0	12.999	1	0	1	0	0	0	1	1	1	1	1	1	1	1	1	2	1	1	0	0	0	1	1	0	1	1	1	1	1	1	0	1	1	1	1	0	1	1	0	1
2010996	35.42857143	13/01/2018	1	1	1	1	6	0	12.999	0	0	1	0	0	0	0	0	1	1	1	1	2	1	1	6	0	1	0	0	1	1	0	0	1	1	0	2	1	1	0	0	1	2	1	3	1	1	3	3
2011038	32.28571429	13/01/2018	1	1	2	1	6	0	12.999	1	0	0	1	1	0	0	0	1	0	1	0	0	0	0	0	0	0	0	0	0	0	0	0	0	0	0	0	0	0	0	0	0	0	0	0	0	0	0	0
2011058	106.2857143	13/01/2018	0	1	1	1	6	0	12.999	1	0	0	0	0	0	1	0	1	1	1	1	2	1	2	1	1	1	1	0	0	1	1	0	1	1	0	1	1	1	1	0	1	1	1	1	1	1	1	1
2011076	91.28571429	13/01/2018	0	1	1	1	6	0	12.999	1	0	1	0	0	0	0	0	1	1	1	1	2	1	2	3	2	1	2	2	0	1	2	2	2	2	1	1	1	1	2	2	0	2	2	2	1	1	2	1
2011093	49	13/01/2018	1	1	1	1	6	0	12.999	0	0	1	0	1	0	0	0	1	1	1	1	1	0	1	6	0	0	0	0	1	1	0	0	0	1	0	1	1	1	1	0	0	0	0	0	1	1	1	3
2011110	52.71428571	13/01/2018	0	1	NA	1	6	0	12.999	1	0	0	0	0	0	1	0	1	1	1	1	0	1	2	1	1	1	2	0	2	1	1	2	1	1	0	1	1	1	3	0	0	2	1	1	0	0	0	0
2011124	66.85714286	13/01/2018	0	1	1	1	6	1	11.42857143	0	0	0	0	0	0	0	0	1	0	3	1	2	1	2	1	1	1	1	0	0	0	1	1	1	1	2	1	1	1	1	0	0	1	1	1	1	1	1	1
2011194	14.71428571	14/01/2018	1	0	NA	1	6	0	12.999	0	0	0	0	0	0	1	0	1	1	1	1	0	1	1	2	1	1	0	0	0	1	1	0	1	1	1	2	1	1	0	0	1	1	1	0	0	0	0	0
2011211	7.714285714	14/01/2018	1	1	1	1	6	0	7.714285714	1	0	0	0	0	0	1	0	1	1	1	1	2	1	2	2	1	1	2	0	0	2	3	0	0	1	1	2	1	1	1	0	2	1	3	0	1	1	1	3
2011216	98.57142857	14/01/2018	0	1	2	1	6	0	12.999	0	0	1	0	1	0	1	0	1	1	1	1	4	1	4	1	1	3	3	0	3	1	1	0	3	1	1	1	1	3	3	0	1	1	2	0	1	3	1	1
2011229	17.57142857	14/01/2018	0	1	NA	1	6	0	12.999	1	0	1	0	0	0	1	0	1	1	1	0	0	1	0	2	1	2	0	0	0	0	2	2	1	0	0	0	0	0	0	0	0	0	0	0	0	0	0	0
2011238	17.28571429	14/01/2018	0	1	2	1	6	0	12.999	0	0	1	0	1	1	0	0	1	1	3	1	3	1	3	2	1	2	2	2	2	1	2	2	2	2	0	0	1	2	2	1	2	2	1	2	1	2	2	2
2011240	36.28571429	14/01/2018	0	1	NA	1	6	0	12.999	1	0	1	0	1	0	1	0	1	1	3	0	0	0	0	0	0	0	0	0	0	0	0	0	0	0	0	0	0	0	0	0	0	0	0	0	0	0	0	0
2011378	61.42857143	14/01/2018	1	1	1	1	6	0	12.999	0	0	0	1	0	0	0	0	1	1	1	1	3	1	2	1	1	2	2	0	0	1	1	2	2	1	0	0	1	1	2	0	0	1	1	2	1	2	2	1
2011436	70.42857143	14/01/2018	1	0	1	1	6	0	12.999	1	0	0	0	0	0	0	1	1	0	1	1	1	0	6	6	0	0	0	0	0	0	0	0	0	1	0	1	1	0	0	0	0	0	0	0	1	1	0	0
2011483	47	14/01/2018	0	1	1	1	6	0	12.999	1	0	0	0	1	0	1	1	1	1	1	1	2	1	1	6	0	1	0	0	1	1	0	0	0	3	1	3	1	1	0	0	0	0	3	3	1	1	2	2
2011538	59.42857143	14/01/2018	0	1	NA	1	6	1	1	0	0	1	0	0	0	1	1	0	0	2	1	3	1	2	1	1	1	1	0	0	2	2	0	3	3	0	0	1	1	1	2	2	2	2	2	1	2	2	2
2011563	102.4285714	14/01/2018	0	1	1	1	6	0	12.999	1	0	1	0	1	0	1	0	1	1	1	1	1	1	1	1	1	1	1	1	1	1	1	0	2	1	1	2	1	1	2	2	1	1	1	0	1	1	2	2
2011645	49.14285714	14/01/2018	1	0	1	1	6	0	12.999	1	1	0	0	0	0	1	1	1	1	1	1	2	1	2	3	2	1	0	2	0	2	0	0	2	2	0	3	2	1	0	0	0	1	0	0	3	1	0	3
2012038	55.57142857	15/01/2018	0	0	NA	1	6	0	12.999	1	0	1	0	0	0	0	0	1	1	2	0	0	0	0	2	1	0	0	0	0	2	2	2	1	1	1	1	0	0	0	0	0	0	0	0	0	0	0	0
2012486	43.85714286	15/01/2018	0	1	2	1	6	0	12.999	1	0	1	0	0	0	1	1	1	1	1	1	1	1	1	1	1	1	1	0	0	1	1	0	1	1	1	1	1	1	1	0	1	1	1	3	1	1	1	1
2013449	40.71428571	16/01/2018	1	1	2	1	6	1	0.428571429	1	1	0	0	0	0	1	0	1	1	3	0	6	0	0	1	1	0	0	0	1	1	1	0	1	1	0	1	1	0	1	0	1	1	1	2	1	0	2	1
2013584	89	17/01/2018	0	1	2	1	6	1	1.428571429	1	1	0	0	1	0	1	1	1	1	1	1	1	1	1	1	1	1	0	0	0	1	1	0	1	1	1	1	1	1	0	0	0	1	1	2	1	1	0	1
2014135	12.71428571	17/01/2018	1	0	NA	0	3	0	12.71428571	1	1	0	0	0	1	1	0	1	1	3	1	1	1	1	0	0	1	0	0	0	2	0	0	0	0	0	1	0	1	0	0	0	0	0	0	0	1	3	0
2014190	30.57142857	17/01/2018	0	0	2	1	6	1	3	1	1	0	0	0	0	1	1	1	1	1	1	1	1	1	3	2	2	0	0	2	0	0	0	0	3	3	3	1	1	0	0	0	0	2	0	1	1	2	1
2014743	3.714285714	17/01/2018	1	0	1	1	6	0	3.714285714	1	0	1	0	1	0	0	0	1	1	1	1	2	1	1	1	1	1	0	0	0	1	1	0	1	1	0	1	1	1	0	0	0	1	1	0	1	1	0	1
2015365	64.14285714	17/01/2018	1	1	1	1	6	0	12.999	1	0	1	0	0	1	1	0	1	1	1	0	6	0	6	6	0	0	1	0	0	1	1	0	1	1	0	1	1	0	1	2	0	1	1	0	1	0	1	1
2016108	84.42857143	18/01/2018	1	0	1	1	6	1	1.428571429	1	1	0	0	0	0	1	0	1	1	1	1	1	1	1	1	1	1	2	2	1	1	1	2	0	1	0	0	1	1	2	2	1	1	1	2	1	1	1	1
2016427	71.42857143	18/01/2018	0	1	NA	1	6	0	12.999	0	0	0	0	0	0	0	0	1	1	1	1	1	1	2	6	0	1	0	0	0	1	1	0	0	1	0	1	1	1	0	0	0	1	1	1	1	1	0	1
2016459	70.71428571	18/01/2018	1	0	2	1	6	0	12.999	0	0	0	0	0	0	0	0	1	1	1	1	1	1	2	1	1	1	1	1	0	2	2	2	1	1	0	1	1	1	1	2	0	2	0	0	1	1	1	2
2016551	34	18/01/2018	1	1	2	1	6	0	12.999	1	0	1	0	0	0	1	0	1	1	1	1	1	1	1	2	1	1	0	0	0	0	0	0	1	1	0	1	1	1	1	0	0	0	1	2	1	1	1	1
2016609	70.57142857	18/01/2018	1	0	1	1	6	0	12.999	0	0	0	1	1	0	0	1	1	1	3	1	6	1	2	1	1	2	0	0	0	0	0	0	2	1	1	1	1	1	1	0	0	0	0	0	1	0	0	0
2016920	71.71428571	18/01/2018	1	1	2	1	4	0	12.999	1	0	1	0	1	0	1	1	1	1	1	0	4	0	6	6	0	0	0	0	0	0	0	0	1	1	1	3	0	0	0	0	0	0	0	0	1	3	3	2
2016996	28.42857143	18/01/2018	1	1	2	1	6	1	2.571428571	1	1	0	0	0	0	1	0	1	1	1	1	3	0	3	2	1	0	0	0	0	0	1	1	1	3	1	1	1	2	2	2	0	2	1	1	1	2	2	1
2017973	86.28571429	19/01/2018	1	1	NA	1	6	0	12.999	0	0	0	0	0	0	1	1	1	1	3	0	0	0	5	2	1	3	0	3	2	1	3	3	1	3	1	1	1	3	0	0	3	1	3	3	0	0	0	0
2018107	62.14285714	20/01/2018	0	1	1	1	6	0	12.999	1	1	1	0	0	0	0	0	1	1	1	1	2	1	2	1	1	1	0	0	0	1	1	1	1	1	0	1	1	1	0	0	0	1	1	1	1	1	3	1
2018309	10.42857143	20/01/2018	0	1	1	1	6	0	10.42857143	0	0	0	0	0	0	1	0	1	0	1	0	1	1	3	1	1	1	0	0	1	2	2	2	2	1	1	1	1	2	0	0	1	2	2	2	1	1	0	2
2018395	47.14285714	20/01/2018	1	1	2	1	3	0	12.999	0	1	0	0	1	0	0	0	1	1	1	1	1	0	1	3	2	2	2	2	2	1	2	2	2	0	0	0	1	1	1	0	0	1	1	0	1	1	1	1
2018506	1.857142857	21/01/2018	1	1	2	1	6	0	1.857142857	1	0	1	0	0	0	0	0	1	1	3	1	1	1	1	1	1	1	2	0	0	1	2	0	0	1	0	2	1	1	1	2	0	1	1	0	1	1	1	2
2020815	68.28571429	23/01/2018	0	1	2	1	6	0	12.999	0	1	0	0	0	0	1	0	1	1	1	1	1	0	2	6	0	0	0	0	1	1	1	0	1	1	0	1	1	1	1	0	1	1	1	1	1	1	1	1
2021428	26.85714286	24/01/2018	0	1	1	1	6	0	12.999	1	0	0	1	1	1	1	1	1	1	1	1	1	1	1	2	1	1	1	1	0	1	1	1	1	1	0	1	1	1	1	1	0	1	1	1	1	1	1	1
2021456	81.28571429	24/01/2018	1	1	NA	1	6	0	12.999	1	0	1	0	0	0	0	0	1	0	3	1	0	1	2	2	1	1	0	0	2	1	1	2	1	1	1	2	1	1	0	0	1	1	1	1	0	0	0	0
2022822	34	25/01/2018	0	1	2	1	6	1	4.285714286	1	1	0	0	0	0	1	0	1	1	1	1	1	1	1	1	1	1	1	0	0	1	1	1	1	1	0	1	1	1	1	0	0	1	0	0	1	1	1	1
2023048	42.57142857	25/01/2018	0	0	2	1	6	1	0.142857143	1	0	0	0	0	0	0	0	0	0	3	1	1	1	1	1	1	1	3	0	1	2	1	1	1	1	0	1	1	1	3	0	1	1	1	1	1	1	3	1
2023133	68.14285714	25/01/2018	0	1	2	1	6	0	12.999	1	1	1	0	1	1	1	1	1	1	1	1	2	1	1	1	1	1	1	1	0	1	2	0	2	1	1	1	1	1	1	1	0	1	2	2	1	1	2	2
2023185	81.85714286	25/01/2018	0	0	NA	1	6	0	12.999	1	0	1	0	1	0	1	0	1	1	1	1	2	1	6	6	0	1	2	0	1	0	0	0	2	1	0	1	1	0	0	0	1	0	1	0	1	1	1	1
2023207	19.14285714	25/01/2018	1	1	2	1	5	0	12.999	1	0	1	0	0	0	1	0	1	0	1	1	1	1	1	1	1	1	1	0	0	1	1	0	0	1	0	1	1	1	1	1	0	1	1	1	1	1	1	1
2023257	26.14285714	26/01/2018	1	1	2	1	6	1	1	0	0	0	0	0	0	0	1	1	1	1	1	1	0	1	6	0	0	0	0	0	0	0	0	0	1	0	1	1	1	2	0	0	0	0	0	1	1	2	2
2023937	76.85714286	26/01/2018	0	1	NA	1	6	0	12.999	0	0	1	1	1	0	0	0	1	1	3	1	2	1	2	2	1	1	0	0	1	1	0	0	2	1	0	1	1	1	0	0	1	1	0	0	1	1	0	0
2023940	46.57142857	26/01/2018	1	1	2	1	6	0	12.999	1	1	0	0	0	0	0	0	1	0	1	1	2	1	2	2	1	1	0	0	1	1	1	0	1	1	1	1	1	1	0	0	1	1	1	1	1	1	0	1
2023986	2.428571429	26/01/2018	1	1	2	1	6	0	2.428571429	0	1	0	0	0	1	1	0	1	1	3	0	6	0	6	1	1	0	0	0	0	1	2	0	1	1	0	1	1	0	0	0	0	1	3	0	1	0	0	2
2024144	50.71428571	26/01/2018	0	1	2	1	6	0	12.999	1	0	1	0	0	0	0	0	1	0	3	1	2	1	1	3	2	1	2	0	2	1	1	1	2	1	1	1	1	1	2	0	1	1	1	1	1	1	2	1
2024235	2.285714286	26/01/2018	0	1	2	1	6	0	2.285714286	1	0	0	0	0	0	1	1	1	1	1	1	1	1	1	3	2	1	2	2	0	3	2	0	2	3	2	3	1	1	1	1	0	1	2	2	1	1	1	3
2024335	90.57142857	26/01/2018	0	1	2	1	6	0	12.999	1	1	0	1	1	0	0	1	1	1	1	1	2	1	2	2	1	2	2	2	1	1	2	2	2	1	1	2	1	1	1	0	1	1	2	2	1	1	1	1
2024348	22.28571429	26/01/2018	0	1	1	1	6	0	12.999	1	1	1	0	1	0	1	0	1	0	1	1	1	1	1	1	1	1	1	0	0	2	3	2	1	1	0	2	1	1	1	0	0	2	2	2	1	1	1	3
2024352	77.71428571	26/01/2018	1	1	2	1	6	0	12.999	1	0	0	0	0	0	0	0	1	1	1	1	2	1	2	2	1	1	2	1	1	1	1	0	0	1	0	0	1	1	0	0	0	0	1	0	1	1	1	1
2024457	7.857142857	26/01/2018	0	0	2	1	6	0	7.857142857	0	0	0	0	0	0	0	0	1	1	3	1	3	1	2	2	1	1	0	0	0	1	0	0	0	1	0	2	1	1	0	1	1	1	2	2	1	2	0	2
2024474	79	26/01/2018	0	1	2	1	6	1	10	1	1	0	1	0	0	1	1	1	1	1	1	1	1	1	6	0	1	2	0	0	1	0	0	1	1	1	2	1	1	1	0	0	2	3	0	1	1	1	3
2024596	5.571428571	27/01/2018	1	1	2	1	6	0	5.571428571	1	0	0	0	0	0	1	1	1	1	1	1	2	1	1	2	1	2	0	0	0	0	0	0	2	2	1	2	1	1	0	0	0	1	0	0	1	1	0	0
2024638	34.42857143	27/01/2018	0	1	2	1	6	0	12.999	0	0	0	0	0	0	0	0	1	1	1	1	1	1	1	1	1	1	1	0	0	1	2	0	0	1	0	2	1	1	1	0	0	1	0	0	1	1	1	1
2024666	69.71428571	27/01/2018	0	1	2	1	6	0	12.999	1	0	0	0	1	0	1	1	1	1	1	1	1	1	1	2	1	1	0	0	1	1	2	2	2	2	1	3	1	1	0	0	1	1	2	2	1	1	0	1
2024828	98.28571429	27/01/2018	0	1	2	1	6	0	12.999	0	1	0	0	0	0	0	0	1	1	1	1	1	1	1	2	1	1	1	0	0	1	1	0	1	1	0	2	1	1	1	0	0	1	1	0	1	1	1	1
2024997	43	27/01/2018	1	1	2	1	6	0	12.999	1	0	0	1	0	0	0	0	1	1	3	1	1	1	1	1	1	1	1	0	0	1	1	2	2	2	0	0	1	1	1	0	0	0	1	2	1	1	1	2
2026135	50.28571429	29/01/2018	0	1	1	1	6	0	12.999	1	0	0	0	1	0	0	0	0	1	3	1	1	1	1	6	0	1	0	0	0	0	0	0	0	1	0	2	0	1	1	0	0	0	0	0	0	1	1	0
2027241	66.14285714	30/01/2018	1	1	NA	1	6	0	12.999	0	0	0	0	0	0	0	0	1	1	1	0	0	0	0	0	0	0	0	0	0	0	0	0	0	0	0	0	0	0	0	0	0	0	0	0	0	0	0	0
2027247	66.14285714	30/01/2018	1	1	NA	1	6	0	12.999	0	0	0	0	0	0	0	0	1	1	1	1	1	0	1	1	1	1	1	1	0	1	3	2	0	0	0	3	1	1	1	1	0	1	1	0	1	1	1	1
2028570	36.28571429	01/02/2018	1	1	NA	1	6	0	12.999	1	1	1	1	1	1	1	1	1	1	1	1	1	1	1	1	1	1	0	0	0	0	2	2	0	1	1	1	1	1	1	0	1	1	1	1	1	1	1	1
2028585	71.42857143	01/02/2018	1	0	1	1	6	1	2.857142857	1	0	1	0	0	0	1	0	1	1	1	1	3	0	0	0	0	2	2	2	1	1	0	0	2	2	2	2	0	0	0	0	0	0	0	0	1	2	2	0
2028686	73	01/02/2018	1	1	1	1	6	0	12.999	1	0	1	0	0	0	0	0	1	1	3	1	2	1	1	2	1	2	2	0	0	1	2	0	0	1	0	3	1	1	1	1	0	1	1	0	1	1	1	1
2030379	44.42857143	04/02/2018	1	1	1	1	6	1	6	0	0	1	1	0	0	1	0	1	1	1	1	1	1	1	2	1	1	2	0	2	2	2	2	1	3	0	3	1	1	1	0	3	1	3	3	1	1	1	2
2031807	63.14285714	06/02/2018	1	1	1	1	6	0	12.999	0	0	1	1	0	0	0	0	1	0	1	1	3	0	3	6	0	0	0	0	0	0	3	3	0	0	0	0	1	2	0	0	0	0	2	2	2	2	2	2
2035977	49	13/02/2018	0	1	1	1	6	0	12.999	1	0	1	0	0	0	0	0	1	1	1	1	1	1	1	2	1	1	1	0	2	2	2	2	0	1	1	1	1	1	1	0	1	1	2	2	1	1	1	2
2036166	24.14285714	13/02/2018	0	1	NA	1	6	0	12.999	0	0	0	0	0	0	0	0	1	1	1	0	0	1	0	1	1	1	3	0	2	1	2	2	0	1	0	1	0	0	0	0	0	0	0	0	0	0	0	0
2036355	72.28571429	14/02/2018	0	1	2	1	6	1	8	1	1	0	1	1	0	1	1	1	1	3	1	1	1	1	1	1	1	0	0	0	1	2	0	1	3	1	3	1	1	0	0	0	2	2	2	1	1	0	2
2037918	58.86	17/02/2018	1	1	NA	1	6	0	12.999	1	0	0	0	0	1	0	0	1	1	1	0	0	0	0	0	0	0	0	0	0	0	0	0	0	0	0	0	0	0	0	0	0	0	0	0	0	0	0	0
2037919	59	18/02/2018	0	1	NA	1	6	1	0.285714286	0	0	0	0	0	0	1	0	1	1	3	1	2	1	1	6	0	1	0	0	0	0	0	0	0	3	0	2	1	1	1	0	0	1	0	0	1	1	1	2
2041224	8	26/02/2018	1	1	NA	1	6	0	12.999	1	0	0	0	0	1	0	0	1	1	1	1	1	1	1	1	1	1	0	2	0	0	1	2	1	3	0	1	1	1	0	2	0	2	1	2	1	1	0	1
2059290	52.57142857	21/03/2018	0	1	1	1	6	0	12.999	1	1	1	1	1	0	1	0	1	1	1	0	1	1	6	2	1	2	2	2	2	2	2	2	2	2	0	2	1	0	0	0	0	0	2	2	1	1	1	1
[truncated: 20 more columns]
