# Supplementary material for: Testing the buffering hypothesis: Breastfeeding problems, cessation, and social support in the UK
Source: Am J Hum Biol. 2021 May 30;34(2):e23621. doi: 10.1002/ajhb.23621 (PMC11475338; doi:10.1002/ajhb.23621)
Supplement: Supplementary file 4 — Appendix S4: Supporting Information [file AJHB-34-e23621-s001.R]

#################################################
### BF PROBLEMS ANALYSIS CODE by AEP APRIL - NOV 2020 ###
#################################################

# Code for analysis of paper: Page, Emmott and Myers (2020) Testing the buffering hypothesis: 
# breastfeeding problems, cessation and social support in the UK. Submitted to the AJHB, and pre-printed
# in OSF https://osf.io/74erf/ 

# data for this code can be found as part of the SI, when published, and also in the ODF page. 

#The following analytical approach reflects the plan pre-registered at https://osf.io/9apyq

# any questions or issues should be directed to AEP @ abigail.page@lshtm.ac.uk

#-----------------------------------------------------------------------------------------------
# 0. Import library and prepare data to be processed
#-----------------------------------------------------------------------------------------------

### 0.1 packages ####
library(openxlsx)
library(survival) # update this package 
library(ggplot2)
require(cowplot)
library(sjmisc)
library(sjPlot)
library(car)

### 0.2 data frame ####

surprobframe <- read.csv("surprobframeforrelease.csv") 

#-----------------------------------------------------------------------------------------------
# 1. update some variables 
#-----------------------------------------------------------------------------------------------

## 1.1 make variables factors #### 
surprobframe$planned <- as.factor(surprobframe$planned)
surprobframe$mothbf2 <- as.factor(surprobframe$mothbf2)
surprobframe$toomuch <- as.factor(surprobframe$toomuch)
surprobframe$sore <- as.factor(surprobframe$sore)
surprobframe$notenough <- as.factor(surprobframe$notenough)
surprobframe$latch <- as.factor(surprobframe$latch)
surprobframe$tonguetie <- as.factor(surprobframe$tonguetie)
surprobframe$thrush <- as.factor(surprobframe$thrush)
surprobframe$blocked <- as.factor(surprobframe$blocked)
surprobframe$mastitis <- as.factor(surprobframe$mastitis)
surprobframe$part<- as.factor(surprobframe$part)
surprobframe$knowbf <- as.factor(surprobframe$knowbf)
surprobframe$highearner <- as.factor(surprobframe$highearner)
surprobframe$uniedu<- as.factor(surprobframe$uniedu)
surprobframe$multi<- as.factor(surprobframe$multi)

#### 1.2 create survival object for analysis #####

##add survival object - Ceased100wks did they stop bf before 3m  0=no/1=yes
surprobframe$SurvObj1 <- with(surprobframe, Surv(threemondur, threemonsur == 1))

#-----------------------------------------------------------------------------------------------
# 2. Create base model - controls
#-----------------------------------------------------------------------------------------------

#### 2.1 check correlation between SES controls #### 

# social status controls - checking for correlation
fita <- glm(highearner ~ uniedu, family = binomial, data = surprobframe)
summary(fita)
#Coefficients:
#            Estimate Std. Error z value Pr(>|z|)    
# (Intercept)  -0.5245     0.2343  -2.239   0.0252 *  
# uniedu1       1.0204     0.2564   3.979 6.92e-05 ***

# income and education are highly correlated - keep only one based on predictive power
exp(1.02) # 2.773195
exp(confint(fita))

# check predictive power on duration

model <- coxph(SurvObj1 ~ uniedu + highearner, data = surprobframe)
summary(model)


#  n= 470, number of events= 95 
#(110 observations deleted due to missingness)

#             coef exp(coef) se(coef)      z Pr(>|z|)   
#uniedu1     -0.6780    0.5076   0.2405 -2.819  0.00481 **
# highearner2 -0.1149    0.8915   0.2129 -0.540  0.58949  

# income has no predictive power and decreases sample size from 579 to 470
# so will not be retained. 

#### 2.2 check correlation between bf history controls #### 

table(surprobframe$planned)
# if moth was bf, if you planned to bf, if you know people who bf and 
# how many children you had. 

fita <- glm(knowbf ~ mothbf2  + planned + multi, 
            family = binomial, data = surprobframe)
summary(fita)

# Coefficients:
#Estimate Std. Error z value Pr(>|z|)  
#(Intercept)   0.6899     0.3860   1.787  0.07387 . 
#mothbf22      0.6652     0.6563   1.014  0.31077   
#mothbf23     -0.4107     0.2358  -1.742  0.08150 . 
#planned1      1.0810     0.3743   2.888  0.00388 **
#multi1       -0.4009     0.2173  -1.845  0.06506 . 

# planned is correlated if you know people bf

fita <- glm(planned ~ mothbf2 + knowbf + multi, 
            family = binomial, data = surprobframe)
summary(fita)
exp(confint(fita))

#Coefficients:
#             Estimate Std. Error z value Pr(>|z|)
#(Intercept)   2.4133     0.3865   6.244 4.25e-10 ***
#mothbf22     -2.1664     0.5472  -3.959 7.53e-05 ***
#mothbf23     -0.6984     0.3874  -1.803  0.07143 .  
#knowbf1       1.0865     0.3735   2.909  0.00362 ** 
#multi1       -0.2451     0.3589  -0.683  0.49455 

exp(-2.1664) # 0.1145894
exp(1.0865)#  2.963882
# less likely to bf if you don't know you were, and you planned if you know 
# people bf 

fita <- glm(multi ~ mothbf2 + knowbf + mothbf2, 
            family = binomial, data = surprobframe)
summary(fita)

#Coefficients:
#Estimate Std. Error z value Pr(>|z|)  
#(Intercept)  -0.1638     0.2036  -0.804   0.4212  
#mothbf22     -0.3645     0.4620  -0.789   0.4301  
#mothbf23      0.1904     0.1990   0.957   0.3386  
#knowbf1      -0.4145     0.2155  -1.924   0.0544 .

# more likely to know people to bf if you had children before, mariginal

# here there is a strong correlation between planned and 
# knowing people to bf  and if you were bf. check predictive power for duration

model <- coxph(SurvObj1 ~ mothbf2 + knowbf + multi + planned, data = surprobframe)
summary(model)

#   n= 565, number of events= 115 
#(1 observation deleted due to missingness)

#           coef exp(coef) se(coef)      z Pr(>|z|)    
#mothbf22  0.4341    1.5436   0.3828  1.134  0.25674    
#mothbf23  0.3716    1.4501   0.2073  1.793  0.07298 .  
#knowbf1   0.2062    1.2290   0.2480  0.831  0.40571    
#multi1   -0.4926    0.6110   0.2090 -2.357  0.01840 *  
#planned1 -1.0781    0.3403   0.2818 -3.826  0.00013 ***

# planned, multi and mothbf all predict duration - knowbf doesn't. 
# remove knownbf - planned was also correlated with mothbf, so check if 
# issue 

model <- coxph(SurvObj1 ~ mothbf2 + multi + planned, data = surprobframe)
summary(model)
vif(model)

# with mothbf
#n  n= 565, number of events= 115 
#(1 observation deleted due to missingness)

#            coef exp(coef) se(coef)      z Pr(>|z|)    
#mothbf22  0.4595    1.5832   0.3808  1.207 0.227571    
#mothbf23  0.3570    1.4290   0.2064  1.729 0.083771 .  
#multi1   -0.5048    0.6036   0.2085 -2.421 0.015481 *  
#planned1 -1.0324    0.3562   0.2761 -3.739 0.000184 ***

# VIF 
#             GVIF Df GVIF^(1/(2*Df))
#mothbf2 1.053365  2        1.013082
#multi   1.004189  1        1.002092
#planned 1.049058  1        1.024235

# without mothbf

model <- coxph(SurvObj1 ~  multi + planned, data = surprobframe)
summary(model)
#  n= 565, number of events= 115 
#(1 observation deleted due to missingness)

#           coef exp(coef) se(coef)      z Pr(>|z|)    
#multi1   -0.5010    0.6059   0.2081 -2.407   0.0161 *  
#planned1 -1.1315    0.3225   0.2695 -4.198 2.69e-05 ***
vif(model)
# VIF 
#       multi  planned 
#     1.000004 1.000004 


# SE and VIF are not impacted by the inclusion of both planned and mothbf
#in the model. But mothbf doesn't add much to the model. main concern is that
# the significant effect stems from 'don't know if bf' - and this might 
# be more related poor social relationship with mother etc than actual 
# experience of bf in the past. In constrast planned is correlated with 'yes
# i was bf' and a better measure of bf intention. Finally, having a three level
# factor in the downstream interaction models will make them more dense. 
# therefore, MOTHBF WILL BE DROPPED as a control. 


#### 2.3. full control model ##### 
model <- coxph(SurvObj1 ~  planned + uniedu + multi, 
               data = surprobframe)
summary(model)
exp(confint(model))

# n= 565, number of events= 115 
#(1 observation deleted due to missingness)

#         coef exp(coef) se(coef)      z Pr(>|z|)    
#planned1 -1.1723    0.3097   0.2701 -4.340 1.43e-05 ***
#uniedu1  -0.6284    0.5334   0.2134 -2.945  0.00323 ** 
#multi1   -0.5389    0.5834   0.2087 -2.583  0.00980 **

# so if you planned to bf, you are uni educated and 
# it's your 2nd or more child then you are less likely to stop bf
# makes sense. 


## 2.4 Model checks and R2 ####
# multicolinearlity 
vif(model)

#planned   uniedu    multi 
#1.004003 1.009153 1.005468 

# non-proportional hazards 
(modelzph <- cox.zph(model))

#         rho chisq     p
#planned1  0.1518  2.67 0.102
#uniedu1   0.1133  1.50 0.220
#multi1   -0.0916  0.96 0.327
#GLOBAL        NA  5.12 0.163

# 2.3.2. pseudo R-squares - (recommedns mcfadden - https://statisticalhorizons.com/r2logistic)

LLf <- model$loglik[2]
LL0 <- model$loglik[1]
#McFadden pseudo-R2
as.vector(1 - (LLf / LL0)) #0.0191897
#Cox & Snell
as.vector(1 - exp((2/637) * (LL0 - LLf))) #0.04209176

#-----------------------------------------------------------------------------------------------
# 3. Create base model - problems
#-----------------------------------------------------------------------------------------------

#### 3.1 latch model ###### 
surprobframe$latch <- relevel(surprobframe$latch, ref = "0")

# 3.1 without controls 
models <- coxph(SurvObj1 ~ latch, data = surprobframe)
summary(models)
exp(confint(models))

#  n= 565, number of events= 115 
#(1 observation deleted due to missingness)

#         coef exp(coef) se(coef)     z Pr(>|z|)    
#latch1 0.9227    2.5162   0.2148 4.296 1.74e-05 ***

(modelzph <- cox.zph(models)) # non-propotional hazards

#         rho chisq      p
# latch1 0.192  4.29 0.0383

# fix non-proprotional hazards 

plot(modelzph[1]) #cut 4
#survSplit doesn't allow stop times at 0, so either exclude women who didn't start 
#breastfeeding or add an error of 0.00001
#Add error for now
surprobframe$threemondurE <- surprobframe$threemondur+0.00001
surprobframe$SurvObj1E <- with(surprobframe, Surv(threemondurE, threemonsur == 1))

# 3.2 add in controls
models <- coxph(SurvObj1 ~ latch + planned 
                + uniedu + multi, data = surprobframe)
summary(models)
exp(confint(models))
vif(models)
(modelzph <- cox.zph(models)) # non-propotional hazards fixed with controls

# results in excel file 

### 3.3 pseudo R-squares - (recommedns mcfadden - https://statisticalhorizons.com/r2logistic)

LLf <- models$loglik[2]
LL0 <- models$loglik[1]
#McFadden pseudo-R2
as.vector(1 - (LLf / LL0)) #0.03334162
#Cox & Snell
as.vector(1 - exp((2/637) * (LL0 - LLf))) #0.07199404

#### 3.2 not enough milk model ###### 

# 3.2.1 without controls 
model <- coxph(SurvObj1 ~ notenough, data = surprobframe)
summary(model)
exp(confint(model))

#  n= 565, number of events= 115 
#(1 observation deleted due to missingness)

#                 coef exp(coef) se(coef)     z Pr(>|z|)    
#  notenough1 1.232     3.430    0.188 6.558 5.47e-11 ***

(modelzph <- cox.zph(model)) # non-propotional hazards - OK 

#              rho chisq     p
#  notenough1 0.13  1.97 0.161

# 3.2.2. model with controls 
models <- coxph(SurvObj1 ~  notenough + planned + uniedu + multi, 
                data = surprobframe)

summary(models)
exp(confint(models))
vif(models)
(modelszph <- cox.zph(models)) # all ok

# results in excel file 

### 3.2.3 pseudo R-squares - (recommedns mcfadden - https://statisticalhorizons.com/r2logistic)

LLf <- models$loglik[2]
LL0 <- models$loglik[1]
#McFadden pseudo-R2
as.vector(1 - (LLf / LL0)) #0.04682155
#Cox & Snell
as.vector(1 - exp((2/637) * (LL0 - LLf))) #0.09960801

#### 3.3 too much milk model ###### 

# 3.3.1 without controls 
model <- coxph(SurvObj1 ~ toomuch, data = surprobframe)
summary(model)
exp(confint(model))

#    n= 565, number of events= 115 
#(1 observation deleted due to missingness)

#          coef exp(coef) se(coef)      z Pr(>|z|)    
#toomuch1 -1.3005    0.2724   0.2512 -5.177 2.25e-07 ***

(modelzph <- cox.zph(model)) # propotional hazards - OK 

#              rho chisq     p
#    toomuch1 0.0344 0.136 0.712

# 3.3.2. model with controls 
models <- coxph(SurvObj1 ~  toomuch + planned + uniedu + multi, 
                data = surprobframe)

summary(models)
exp(confint(models))
vif(models)
(modelszph <- cox.zph(models)) # all ok

# results in excel file 

### 3.3.3 pseudo R-squares - (recommedns mcfadden - https://statisticalhorizons.com/r2logistic)

LLf <- models$loglik[2]
LL0 <- models$loglik[1]
#McFadden pseudo-R2
as.vector(1 - (LLf / LL0)) #0.04682155
#Cox & Snell
as.vector(1 - exp((2/637) * (LL0 - LLf))) #0.09960801

#### 3.4 blocked  model ###### 

# 3.4.1 without controls 
model <- coxph(SurvObj1 ~ blocked, data = surprobframe)
summary(model)
exp(confint(model))

#  n= 565, number of events= 115 
#(1 observation deleted due to missingness)

#        coef exp(coef) se(coef)     z Pr(>|z|)    
#blocked1 -1.2012    0.3008   0.2628 -4.57 4.87e-06 ***

(modelzph <- cox.zph(model)) # propotional hazards - OK 

#              rho chisq      p
#   blocked1 0.167  3.18 0.0746

# 3.4.2. model with controls 
models <- coxph(SurvObj1 ~  blocked + planned + uniedu + multi, 
                data = surprobframe)

summary(models)
exp(confint(models))
vif(models)
(modelszph <- cox.zph(models)) # all ok

# results in excel file 

### 3.4.3 pseudo R-squares - (recommedns mcfadden - https://statisticalhorizons.com/r2logistic)

LLf <- models$loglik[2]
LL0 <- models$loglik[1]
#McFadden pseudo-R2
as.vector(1 - (LLf / LL0)) #0.03582567
#Cox & Snell
as.vector(1 - exp((2/637) * (LL0 - LLf))) #0.07714557

#### 3.5 mastitis  model ###### 

# 3.5.1 without controls 
model <- coxph(SurvObj1 ~ mastitis, data = surprobframe)
summary(model)
exp(confint(model))
#   n= 565, number of events= 115 
#(1 observation deleted due to missingness)

#coef exp(coef) se(coef)      z Pr(>|z|)   
#mastitis1 -0.8458    0.4292   0.2945 -2.871  0.00409 **

(modelzph <- cox.zph(model)) # propotional hazards - OK 

#              rho chisq     p
#   mastitis1 0.154  2.71 0.0999

# 3.5.2. model with controls 
models <- coxph(SurvObj1 ~  mastitis + planned + uniedu + multi, 
                data = surprobframe)

summary(models)
exp(confint(models))
vif(models)
(modelszph <- cox.zph(models)) # all ok

# results in excel file 

### 3.5.3 pseudo R-squares - (recommedns mcfadden - https://statisticalhorizons.com/r2logistic)

LLf <- models$loglik[2]
LL0 <- models$loglik[1]
#McFadden pseudo-R2
as.vector(1 - (LLf / LL0)) #0.02502818
#Cox & Snell
as.vector(1 - exp((2/637) * (LL0 - LLf))) #0.05454319


#### 3.6 sore  model ###### 

# 3.6.1 without controls 
model <- coxph(SurvObj1 ~ sore, data = surprobframe)
summary(model)
exp(confint(model))

#  n= 565, number of events= 115 
#(1 observation deleted due to missingness)

#coef exp(coef) se(coef)      z Pr(>|z|)    
#sore1 -0.8104    0.4447   0.1869 -4.336 1.45e-05 ***

(modelzph <- cox.zph(model)) # propotional hazards - OK 

#              rho chisq     p
#         sore1 -0.016 0.0296 0.864

# 3.6.2. model with controls 
models <- coxph(SurvObj1 ~  sore + planned + uniedu + multi, 
                data = surprobframe)

summary(models)
exp(confint(models))
vif(models)
(modelszph <- cox.zph(models)) # all ok

# results in excel file 

### 3.6.3 pseudo R-squares - (recommedns mcfadden - https://statisticalhorizons.com/r2logistic)

LLf <- models$loglik[2]
LL0 <- models$loglik[1]
#McFadden pseudo-R2
as.vector(1 - (LLf / LL0)) #0.0318362
#Cox & Snell
as.vector(1 - exp((2/637) * (LL0 - LLf))) #0.06885806

#### 3.7 thrush  model ###### 

# 3.7.1 without controls 
model <- coxph(SurvObj1 ~ thrush, data = surprobframe)
summary(model)
exp(confint(model))

# n= 565, number of events= 115 
#(1 observation deleted due to missingness)

#coef exp(coef) se(coef)      z Pr(>|z|)  
#thrush1 -0.8158    0.4423   0.3900 -2.092   0.0365 *

(modelzph <- cox.zph(model)) # propotional hazards - OK 

#              rho chisq     p
#    thrush1 0.072 0.595 0.44

# 3.7.2. model with controls 
models <- coxph(SurvObj1 ~  thrush + planned + uniedu + multi, 
                data = surprobframe)

summary(models)
exp(confint(models))
vif(models)
(modelszph <- cox.zph(models)) # all ok

# results in excel file 

### 3.7.3 pseudo R-squares - (recommedns mcfadden - https://statisticalhorizons.com/r2logistic)

LLf <- models$loglik[2]
LL0 <- models$loglik[1]
#McFadden pseudo-R2
as.vector(1 - (LLf / LL0)) #0.02369153
#Cox & Snell
as.vector(1 - exp((2/637) * (LL0 - LLf))) #0.05170695

#### 3.8. tongue tie  model ###### 

# 3.8.1 without controls 
model <- coxph(SurvObj1 ~ tonguetie, data = surprobframe)
summary(model)
exp(confint(model))
#  n= 565, number of events= 115 
#(1 observation deleted due to missingness)

#coef exp(coef) se(coef)      z Pr(>|z|)
#tonguetie1 -0.08866   0.91515  0.21474 -0.413     0.68

(modelzph <- cox.zph(model)) # propotional hazards - OK 

#                  rho  chisq     p
#      tonguetie1 -0.016 0.0294 0.864

# 3.8.2. model with controls 
models <- coxph(SurvObj1 ~  tonguetie + planned + uniedu + multi, 
                data = surprobframe)

summary(models)
exp(confint(models))
vif(models)
(modelszph <- cox.zph(models)) # all ok

# results in excel file 

### 3.8.3 pseudo R-squares - (recommedns mcfadden - https://statisticalhorizons.com/r2logistic)

LLf <- models$loglik[2]
LL0 <- models$loglik[1]
#McFadden pseudo-R2
as.vector(1 - (LLf / LL0)) #0.0191906
#Cox & Snell
as.vector(1 - exp((2/637) * (LL0 - LLf))) #0.04209369

#### 3.9 full  model ###### 

# 3.9.3. model with controls 
models <- coxph(SurvObj1E ~ latch + notenough + toomuch +
                  blocked + mastitis + sore + thrush +
                  tonguetie  + planned +
                  uniedu + multi, 
                data = surprobframe)

summary(models)
exp(confint(models))
vif(models)
(modelszph <- cox.zph(models))

# results in spreadsheet 

### 3.9.4 pseudo R-squares - (recommedns mcfadden - https://statisticalhorizons.com/r2logistic)

LLf <- models$loglik[2]
LL0 <- models$loglik[1]
#McFadden pseudo-R2
as.vector(1 - (LLf / LL0)) #0.1006418
#Cox & Snell
as.vector(1 - exp((2/637) * (LL0 - LLf))) #0.2019101


# masitis and thrush  lost significance and decreased HR in the full model 
# to reduce the number of models need to run in later modelling see if these can be intergrated
# into other variables if tightly correlated and similar relationships

# tongue tie was never significant likely due to the small instance 
# in the sample and people getting it fixed relatively early (within first weeks)
# therefore may not be worth taking forward given number of models. 


#### 3.10 NP - blocked and mastitis combined? ###### 

# being blocked is the cause of mastitis, with mastisit being the rarer event
# therefore makes sense to combine. 

# 3.11.1 previous models and descriptives

# blocked model by ifself: 
#             coef exp(coef) se(coef)      z Pr(>|z|)    
#blocked1 -1.2358    0.2906   0.2619 -4.719 2.37e-06 ****

# mastitis model by itself 
#             coef exp(coef) se(coef)      z Pr(>|z|)    
# mastitis1 -0.8785    0.4154   0.2938 -2.99  0.00279 **

# similar effects, with blocked having stronger effect.

table(surprobframe$blocked) # more people with blocked
#    0   1 
#   377 189 
table(surprobframe$mastitis)
# 0   1 
# 447 119 

# 38 individuals who reported mastitis didn't report blocked (31.6%)
# but blocked does knock mastitis out and have very similar effects: 

# 3.11.2 combined model: 
models <- coxph(SurvObj1 ~ blocked + mastitis,
                data = surprobframe)
summary(models)

#     n= 565, number of events= 115 
#(1 observation deleted due to missingness)

#              coef exp(coef) se(coef)      z Pr(>|z|)    
#blocked1  -1.0808    0.3393   0.2702 -3.999 6.35e-05 ***
#mastitis1 -0.5008    0.6061   0.3029 -1.653   0.0982 . 

# mastitis lost significance and reudced effect when little change to blocked

# 3.11.3 glm for correlation between variables

fita <- glm(blocked ~ mastitis, family = binomial, data = surprobframe)
summary(fita)

# Coefficients:
#            Estimate Std. Error z value Pr(>|z|)    
#(Intercept)  -1.0838     0.1088  -9.958  < 2e-16 ***
#mastitis1     1.6533     0.2197   7.526 5.23e-14 ***

exp(1.6533) # OR = 5.224191 = tightly correlated.

# CONCLUSION - combine blocked and mastitis into new vairbale

# 3.11.4 new variable:
surprobframe$blockmas<-ifelse(surprobframe$blocked==1 | 
                                surprobframe$mastitis==1, 1, 0)

table(surprobframe$blockmas, exclude = NULL)

# 0   1 
# 334 232 

# 3.11.5 run new model without controls 
models <- coxph(SurvObj1 ~ blockmas, data = surprobframe)
summary(models)

#  n= 565, number of events= 115 
#(1 observation deleted due to missingness)

#            coef exp(coef) se(coef)      z Pr(>|z|)    
#blockmas -1.1759    0.3086   0.2333 -5.041 4.63e-07 ***

# original HR or blocked = 0.2906, now 0.3086 

(modelzph <- cox.zph(models)) # propotional hazards not ok 

#              rho chisq     p
#   blockmas 0.203  4.69 0.0304

# 3.11.6 model with controls 
models <- coxph(SurvObj1 ~ blockmas + planned  + 
                  uniedu + multi, data = surprobframe)
summary(models)
(modelzph <- cox.zph(models)) 
#             rho chisq      p
#blockmas  0.191  4.25 0.0393
#planned1  0.142  2.28 0.1310
#multi1   -0.099  1.12 0.2907
##uniedu1   0.102  1.22 0.2699
#GLOBAL       NA  9.41 0.0515

plot(modelzph[1]) # look to see where to split - 6 looks good 
#survSplit doesn't allow stop times at 0, so either exclude women who didn't start 
#breastfeeding or add an error of 0.00001
#Add error for now
surprobframe$threemondurE <- surprobframe$threemondur+0.00001
surprobframe$SurvObj1E <- with(surprobframe, Surv(threemondurE, threemonsur == 1))

modelstrata <- survSplit(SurvObj1E ~ blockmas + planned  + 
                           uniedu + multi, data = surprobframe, 
                         cut = c(6), episode = "tgroup", 
                         id = "RespondentId" )

models <- coxph(SurvObj1E ~ blockmas:strata(tgroup)  +
                     planned + uniedu + multi, 
                data = modelstrata)

summary(models)
exp(confint(models))
vif(models)
(modelszph <- cox.zph(models))


# results in excel file 

###  13.11.7 pseudo R-squares - (recommedns mcfadden - https://statisticalhorizons.com/r2logistic)

LLf <- models$loglik[2]
LL0 <- models$loglik[1]
#McFadden pseudo-R2
as.vector(1 - (LLf / LL0)) #0.04066427
#Cox & Snell
as.vector(1 - exp((2/637) * (LL0 - LLf))) #0.08709811

# blocked R2 = #0.04028657 to 0.09019186, therefore slighlty improved and will 
# retain as combined variable. 

#### 3.11 thrush and sore combined? ###### 

# thrush can make nipples sore - explore if possilbe to combine

# 3.12.1 previous models and descriptives

# thursh model by ifself: 
#             coef exp(coef) se(coef)      z Pr(>|z|)    
# thrush1 -0.7077    0.4928   0.3660 -1.934   0.0532

#  sore model by itself 
##       coef exp(coef) se(coef)      z Pr(>|z|)    
# sore1 -0.7347    0.4797   0.1833 -4.009  6.1e-05 ***

# very similar effects, with thrush always being marginal

table(surprobframe$thrush) 
#    0   1 
#   499  67 # thrush is very rare
table(surprobframe$sore)
# 0   1 
# 171 395  # sore is very common.

# only 9 individuals who reported thrush didn't report sore (13.2%)

# 3.12.2 combined model: 
models <- coxph(SurvObj1 ~ sore + thrush,
                data = surprobframe)
summary(models)

#   n= 565, number of events= 115 
#(1 observation deleted due to missingness)

#          coef exp(coef) se(coef)      z Pr(>|z|)    
#sore1   -0.7607    0.4673   0.1882 -4.041 5.33e-05 ***
#thrush1 -0.6517    0.5212   0.3928 -1.659   0.0971 . 

# thrush lost significance and reudced effect when little change to sore

# 3.12.3 glm for correlation

fita <- glm(sore ~ thrush, family = binomial, data = surprobframe)
summary(fita)

# Coefficients:
#Estimate Std. Error z value Pr(>|z|)    
#((Intercept)   0.7325     0.0956   7.662 1.84e-14 ***
#thrush1       1.1307     0.3708   3.049  0.00229 ** 

exp(1.1307 ) # OR = 3.097824 = less tightly correlated compared
# to above but still significant. 

# 3.12.4 new variable:
surprobframe$sorethr<-ifelse(surprobframe$thrush==1 | 
                               surprobframe$sore==1, 1, 0)

table(surprobframe$sorethr, exclude = NULL)
# 0   1 
# 162 404

# 3.12.5 run new model without controls 
model <- coxph(SurvObj1 ~ sorethr, data = surprobframe)
summary(model)

# n= 565, number of events= 115 
#(1 observation deleted due to missingness)

#            coef exp(coef) se(coef)      z Pr(>|z|)    
#sorethr -0.8564    0.4247   0.1871 -4.576 4.73e-06 ***

# original HR of sore = 0.4797, now 0.4247 so strengened it 

(modelzph <- cox.zph(model)) # propotional hazards - OK 

#              rho chisq     p
#   sorethr -0.0118 0.0161 0.899

# 3.12.6 model with controls 
models <- coxph(SurvObj1 ~  sorethr + planned + uniedu + multi, 
                data = surprobframe)

summary(models)
exp(confint(models))
vif(models)
(modelszph <- cox.zph(models)) # all ok

# results in excel file 


###  3.12.7 pseudo R-squares - (recommedns mcfadden - https://statisticalhorizons.com/r2logistic)

LLf <- models$loglik[2]
LL0 <- models$loglik[1]
#McFadden pseudo-R2
as.vector(1 - (LLf / LL0)) #0.03366591
#Cox & Snell
as.vector(1 - exp((2/637) * (LL0 - LLf))) #0.07266819

# sore R2 = #0.03366591 to 0.07266819, therefore slighlty improved and will 
# retain as combined variable. 

#### 3.12 full  model with combined variables ###### 

# 3.13.1 check unsplit model for non-proportional hazards 
models <- coxph(SurvObj1 ~  latch + notenough + 
                  toomuch + tonguetie + blockmas + sorethr + 
                  planned + uniedu + multi, 
                data = surprobframe)
summary(models)
exp(confint(models))
vif(models)
(modelszph <- cox.zph(models))

# results in spreadsheet 

### 3.13.3 pseudo R-squares - (recommedns mcfadden - https://statisticalhorizons.com/r2logistic)

LLf <- models$loglik[2]
LL0 <- models$loglik[1]
#McFadden pseudo-R2
as.vector(1 - (LLf / LL0)) #0.1001613
#Cox & Snell
as.vector(1 - exp((2/637) * (LL0 - LLf))) #0.2010502

# decided to drop tongue tie given the number of models and lack of 
# importance compared to other models. 

### 3.13 plots and frequencies of all problems ####

surprobframe$MGMEmoPost4 <-ifelse(surprobframe$sorethr ==1 | 
                                    surprobframe$MGMEmoPost2 ==3, 1, 0)

# experienced any problem 
surprobframe$anyproblem <- ifelse(surprobframe$sorethr == 1 | surprobframe$blockmas == 1 |
                                  surprobframe$latch == 1 | surprobframe$toomuch == 1 |
                                  surprobframe$toomuch == 1 | surprobframe$notenough == 1 |
                                  surprobframe$notenough == 1, 1, 0) 

table(surprobframe$anyproblem, exclude = NULL)

#0   1 
#37 529 

# sum count of problems
table(surprobframe$sumprob, exclude = NULL)
#0   1   2   3   4   5   6   7   8 
#34  76 146 125  94  53  27   9   2 
summary(surprobframe$sumprob, exclude = NULL)
#    Min. 1st Qu.  Median    Mean 3rd Qu.    Max. 
#0.000   2.000   3.000   2.871   4.000   8.000 

sd(surprobframe$sumprob, na.rm = TRUE)
# 1.62371


# specific problems 
soretab <- table(surprobframe$sorethr, exclude = NULL) # 0.7137
#0   1 
#162 404 
blocktab <- table(surprobframe$blockmas, exclude = NULL) # 0.4098
#0   1 
#334 232 
latchtab <- table(surprobframe$latch, exclude = NULL) # 0.5583
#0   1 
#250 316 
toomuchtab <- table(surprobframe$toomuch, exclude = NULL) #  0.39045
#0   1 
#345 221 
notenoughtab <- table(surprobframe$notenough, exclude = NULL)# 0.29505
#0   1 
#399 167 
tonguetietab <- table(surprobframe$tonguetie, exclude = NULL)#  0.2667
#0   1 
#415 151 

# bar plot 
freq <- rbind(soretab, blocktab, latchtab, toomuchtab, notenoughtab, tonguetietab)
freq <- as.data.frame(freq)
problem <- c("Sore", "Blocked", "Latch", "Too much",
             "Not enough", "Tonguetie")
no <- c(162, 232, 250, 345, 399, 415)
yes <- c(404, 334, 316, 221, 167, 151)


freq <- cbind(problem, no, yes)
freq <- as.data.frame(freq)

ggplot(data=freq, aes(x=problem, y=yes, fill=problem)) +
  geom_bar(stat="identity") + 
  theme(legend.position="none") +
  ylab("Yes") + 
  xlab("Breastfeeding Problem")


#-----------------------------------------------------------------------------------------------
# 4. MGM interaction models 
#-----------------------------------------------------------------------------------------------


#### 4.1 check support variables ##### 
surprobframe$MGMEmoPost2 <- as.factor(surprobframe$MGMEmoPost2)
surprobframe$MGMHelpful_PractPost2 <- as.factor(surprobframe$MGMHelpful_PractPost2)
surprobframe$MGMHelpful_InfoPost2 <- as.factor(surprobframe$MGMHelpful_InfoPost2)


# check sample distrubtion for emo, info and practical
# 0 = absent 
# 1 = helpful or very helpful
# 2 = neither helpful or unhelpful
# 3 = unhelpful or very unhelpful

table(surprobframe$MGMEmoPost2, exclude = NULL) # 2 and 3 smaller BUT OK 
# 0   1   2   3 
#95 398  39  34 
table(surprobframe$MGMHelpful_PractPost2, exclude = NULL)# 2 and 3 very small - likely an issue
# 0   1   2   3 
# 100 417  31  18 
table(surprobframe$MGMHelpful_InfoPost2, exclude = NULL) # 2 and 3 smaller BUT OK 
#  0   1   2   3 
# 107 387  51  21 

#### 4.2 combine SUPPORT levels 2 and 3 ##### 
# combine 2 and 3 (very unhelpful, unhelpful and neither helpful or unhelpful) into one 
# for  support variables to use when sample sizes too small (95% fits infinity)
# check during modelling if levels are similar effects etc. 

# now 1 = very helpful or helpful
# now 2 = neither helpful or unhelpful or very unhelpful 
# now 0 = none recieved 

# practical
surprobframe$MGMHelpful_PractPost4 <-ifelse(surprobframe$MGMHelpful_PractPost2 ==2 | 
                                              surprobframe$MGMHelpful_PractPost2 ==3, 2, 
                                            ifelse(surprobframe$MGMHelpful_PractPost2 ==1, 1, 0))

table(surprobframe$MGMHelpful_PractPost4, exclude = NULL)
#   0   1   2 
# 100 417  49 
surprobframe$MGMHelpful_PractPost4 <- as.factor(surprobframe$MGMHelpful_PractPost4)

# EMOTINOAL 
surprobframe$MGMEmoPost4 <-ifelse(surprobframe$MGMEmoPost2 ==2 | 
                                              surprobframe$MGMEmoPost2 ==3, 2, 
                                            ifelse(surprobframe$MGMEmoPost2 ==1, 1, 0))

table(surprobframe$MGMEmoPost4, exclude = NULL)
#0   1   2 
#95 398  73 

### 4.3 multinomial to test correlation between predictors  #####

# if too correlated then need to run seperate models (looks like the case)
# also interaction models change interpretation if 
# three interactions are included so can't seperate out effects 
# easily. so better to run three seperate. 

require(nnet)

# practical and emotional  - tightly correlated
test <- multinom(MGMHelpful_PractPost4 ~ MGMEmoPost4, data = surprobframe) # model
summary(test)
z <- summary(test)$coefficients/summary(test)$standard.errors # z-scores
p <- (1 - pnorm(abs(z), 0, 1))*2 # p-vaules
p
exp(coef(test)) # ORs 

# information and emotional - tightly correlated
test <- multinom(MGMHelpful_InfoPost2 ~ MGMEmoPost4, data = surprobframe) # model
summary(test)
z <- summary(test)$coefficients/summary(test)$standard.errors # z-scores
p <- (1 - pnorm(abs(z), 0, 1))*2 # p-vaules
p
exp(coef(test)) # ORs 

# information and practical - tightly correlated
test <- multinom(MGMHelpful_InfoPost2 ~ MGMHelpful_PractPost4, data = surprobframe) # model
summary(test)
z <- summary(test)$coefficients/summary(test)$standard.errors # z-scores
p <- (1 - pnorm(abs(z), 0, 1))*2 # p-vaules
p
exp(coef(test)) # ORs 

# conclusion to run the models seperately 


### 4.4 emotional support too little milk model ######

# 0 = absent 
# 1 = helpful or very helpful
# 2 = neither helpful or unhelpful
# 3 = unhelpful or very unhelpful

# 4.4.1 relevel factors for interaction
surprobframe$MGMEmoPost5 = NULL
surprobframe$MGMEmoPost5[surprobframe$MGMEmoPost2 == 1 ] <- "help"
surprobframe$MGMEmoPost5[surprobframe$MGMEmoPost2 == 2 ] <- "neither"
surprobframe$MGMEmoPost5[surprobframe$MGMEmoPost2 == 3 ] <- "not"
surprobframe$MGMEmoPost5[surprobframe$MGMEmoPost2 == 0 ] <- "absent"
surprobframe$MGMEmoPost5 <- as.factor(surprobframe$MGMEmoPost5)
surprobframe$MGMEmoPost5 <- relevel(surprobframe$MGMEmoPost5, 
                                    ref="neither") #change each time

# first run model with absent as reference (base model), then run with
# not, neither, then help. 

models <- coxph(SurvObj1 ~  
                  notenough*MGMEmoPost6  + 
                  planned + multi + uniedu, 
                data = surprobframe)

summary(models)
exp(confint(models))
(modelszph <- cox.zph(models)) 

# only run once 
vif(models) 


###  4.4.3  pseudo R-squares  - only run once

LLf <- models$loglik[2]
LL0 <- models$loglik[1]
#McFadden pseudo-R2
as.vector(1 - (LLf / LL0)) #0.04891119
#Cox & Snell
as.vector(1 - exp((2/637) * (LL0 - LLf))) #0.1084171

### 4.5 practical support too little milk model ######

# 4.5.0 check if levels 2 and 3 should be combined
models <- coxph(SurvObj1 ~  
                  notenough*MGMHelpful_PractPost2 + 
                  planned + multi + uniedu, 
                data = surprobframe)

summary(models)

# HR and SE extremely large for the third group (n = 18) 
# and 95% spans infinity - reduce 2 and 3 together. 
#check if levels 3 and 2 similar in effect in 4 level factor

#                                         coef  exp(coef)   se(coef)      z
#notenough1                         6.373e-01  1.891e+00  4.210e-01  1.514
#MGMHelpful_PractPost21            -4.946e-01  6.098e-01  3.046e-01 -1.624
#MGMHelpful_PractPost22            -1.428e-01  8.669e-01  6.319e-01 -0.226
#MGMHelpful_PractPost23            -1.637e+01  7.799e-08  2.071e+03 -0.008

# very similar, can run unpdated variable with only 3 levels

# 4.5.2 relevel factor for interaction 

# run each model three times, one for each level. 
surprobframe$MGMHelpful_PractPost6 = NULL
surprobframe$MGMHelpful_PractPost6[surprobframe$MGMHelpful_PractPost4 == 1 ] <- "help"
surprobframe$MGMHelpful_PractPost6[surprobframe$MGMHelpful_PractPost4 == 2 ] <- "not"
surprobframe$MGMHelpful_PractPost6[surprobframe$MGMHelpful_PractPost4 == 0 ] <- "absent"
surprobframe$MGMHelpful_PractPost6 <- as.factor(surprobframe$MGMHelpful_PractPost6)
surprobframe$MGMHelpful_PractPost6 <- relevel(surprobframe$MGMHelpful_PractPost6, ref="absent") #change each time

models <- coxph(SurvObj1 ~  
                  notenough*MGMHelpful_PractPost6 + 
                  planned + multi + uniedu, 
                data = surprobframe)

summary(models)
exp(confint(models))
(modelszph <- cox.zph(models)) # not is non-proportional
#                             rho  chisq      p
#notenough1                           -0.1100  1.452 0.2282
#MGMHelpful_PractPost5help            -0.0358  0.152 0.6966
#MGMHelpful_PractPost5not             -0.1826  3.873 0.0491
#planned1                              0.1168  1.564 0.2110
#multi1                               -0.0751  0.657 0.4175
#uniedu1                               0.0952  1.115 0.2911
#notenough1:MGMHelpful_PractPost5help  0.1735  3.578 0.0586
#notenough1:MGMHelpful_PractPost5not   0.1971  4.462 0.0346
#GLOBAL                                    NA 15.181 0.0557

plot(modelszph[3])   # remember to update position 

# models are not proportional. need to split at 2 weeks. 

# only run once as same for re-leveled models 
vif(models)


# relevel not enough  - inverse seems to work (no idea why)
surprobframe$notenough <- relevel(surprobframe$notenough, ref="1")
surprobframe$MGMHelpful_PractPost6 <- relevel(surprobframe$MGMHelpful_PractPost6, ref="help") #change each time

# need to run three times for the interaction spliting the MGM variable and then 
# three times spliting the notenough variable changing the ref value each time for the main effects 

modelstrata <- survSplit(SurvObj1E ~  notenough*MGMHelpful_PractPost6 +  planned + 
                           uniedu + multi, data = surprobframe, 
                         cut = c(2), episode = "tgroup", 
                         id = "RespondentId" )

models <- coxph(SurvObj1E ~ 
                  notenough:strata(tgroup)*MGMHelpful_PractPost6+ 
                      planned +  uniedu + multi, data = modelstrata)
summary(models)
exp(confint(models))
(modelszph <- cox.zph(models))  
plot(modelszph[2])


###   4.5.4 pseudo R-squares 

LLf <- models$loglik[2]
LL0 <- models$loglik[1]
#McFadden pseudo-R2
as.vector(1 - (LLf / LL0)) #0.05801164
#Cox & Snell
as.vector(1 - exp((2/637) * (LL0 - LLf))) #0.121906

### 4.6 info support too little milk model ######

# 4.6.1. relevel factor for interaction 

surprobframe$MGMHelpful_InfoPost5 = NULL
surprobframe$MGMHelpful_InfoPost5[surprobframe$MGMHelpful_InfoPost2 == 1 ] <- "help"
surprobframe$MGMHelpful_InfoPost5[surprobframe$MGMHelpful_InfoPost2 == 2 ] <- "neither"
surprobframe$MGMHelpful_InfoPost5[surprobframe$MGMHelpful_InfoPost2 == 3 ] <- "not"
surprobframe$MGMHelpful_InfoPost5[surprobframe$MGMHelpful_InfoPost2 == 0 ] <- "absent"
surprobframe$MGMHelpful_InfoPost5 <- as.factor(surprobframe$MGMHelpful_InfoPost5)
surprobframe$MGMHelpful_InfoPost5 <- relevel(surprobframe$MGMHelpful_InfoPost5, ref="help") #change each time

surprobframe$notenough <- relevel(surprobframe$notenough, ref="0")

models <- coxph(SurvObj1 ~  
                  notenough*MGMHelpful_InfoPost5 + 
                  planned + multi + uniedu, 
                data = surprobframe)

summary(models)
exp(confint(models))
(modelszph <- cox.zph(models)) # all ok

# only run once 
vif(models)

###   4.6. 4. pseudo R-squares 

LLf <- models$loglik[2]
LL0 <- models$loglik[1]
#McFadden pseudo-R2
as.vector(1 - (LLf / LL0)) #0.04899649
#Cox & Snell
as.vector(1 - exp((2/637) * (LL0 - LLf))) # 0.1039858


# LATCH MODELS 

### 4.7 emotional support latch model ######
# 4.7.1 see if proportional hazards violated in full model

# model 
surprobframe$MGMEmoPost5 <- 
  relevel(surprobframe$MGMEmoPost5, 
          ref="neither") #relevel each time

models <- coxph(SurvObj1 ~  
                  latch*MGMEmoPost5  + 
                  planned + multi + uniedu, 
                data = surprobframe)

summary(models)
exp(confint(models))
(modelszph <- cox.zph(models))   # help isn't 

#                              rho  chisq      p
#latch1                    0.1317  2.020 0.1552
#MGMEmoPost5not            0.1049  1.269 0.2600
#MGMEmoPost5absent         0.1158  1.548 0.2134
#MGMEmoPost5help           0.1876  4.048 0.0442
#planned1                  0.1040  1.299 0.2544
#multi1                   -0.0503  0.282 0.5955
#uniedu1                   0.0991  1.204 0.2724
#latch1:MGMEmoPost5not    -0.0638  0.473 0.4918
#latch1:MGMEmoPost5absent -0.0604  0.423 0.5157
#latch1:MGMEmoPost5help   -0.0887  0.911 0.3399
#GLOBAL                        NA 17.107 0.0720

plot(modelszph[4])   # remember to update position 

# models are not proportional. need to split at 2.5 weeks. But then issue of 
# sample size by condition so reduce down to three levels (combine not and neither)

surprobframe$MGMEmoPost6 = NULL
surprobframe$MGMEmoPost6[surprobframe$MGMEmoPost4 == 1 ] <- "help"
surprobframe$MGMEmoPost6[surprobframe$MGMEmoPost4 == 2 ] <- "not"
surprobframe$MGMEmoPost6[surprobframe$MGMEmoPost4 == 0 ] <- "absent"
surprobframe$MGMEmoPost6 <- as.factor(surprobframe$MGMEmoPost6)
surprobframe$MGMEmoPost6 <- relevel(surprobframe$MGMEmoPost6, ref="help") #change each time


# run again with the three level model to check proportional hazards

models <- coxph(SurvObj1 ~  
                  latch*MGMEmoPost6  + 
                  planned + multi + uniedu, 
                data = surprobframe)

summary(models)
exp(confint(models))
(modelszph <- cox.zph(models))  # now proprtional 

vif(models)


###  4.7.2  pseudo R-squares 

LLf <- models$loglik[2]
LL0 <- models$loglik[1]
#McFadden pseudo-R2
as.vector(1 - (LLf / LL0)) #0.03474014
#Cox & Snell
as.vector(1 - exp((2/637) * (LL0 - LLf))) #0.07489789


### 4.8 practical support latch model ######


surprobframe$MGMHelpful_PractPost5 = NULL
surprobframe$MGMHelpful_PractPost5[surprobframe$MGMHelpful_PractPost2 == 1 ] <- "help"
surprobframe$MGMHelpful_PractPost5[surprobframe$MGMHelpful_PractPost2 == 2 ] <- "neither"
surprobframe$MGMHelpful_PractPost5[surprobframe$MGMHelpful_PractPost2 == 3 ] <- "not"
surprobframe$MGMHelpful_PractPost5[surprobframe$MGMHelpful_PractPost2 == 0 ] <- "absent"
surprobframe$MGMHelpful_PractPost5 <- as.factor(surprobframe$MGMHelpful_PractPost5)
surprobframe$MGMHelpful_PractPost5 <- relevel(surprobframe$MGMHelpful_PractPost5, ref="help") #change each time

models <- coxph(SurvObj1 ~  
                  latch*MGMHelpful_PractPost5 + 
                  planned + multi + uniedu, 
                data = surprobframe)

summary(models)
exp(confint(models))
(modelszph <- cox.zph(models)) # model with helpful as ref is non-proportional

#                                     rho    chisq      p
#latch1                               0.1845  3.8517 0.0497
#MGMHelpful_PractPost5neither        -0.0943  1.0490 0.3057
#MGMHelpful_PractPost5not             0.0965  1.0875 0.2970
#MGMHelpful_PractPost5absent         -0.0287  0.0968 0.7556
#planned1                             0.1589  3.0715 0.0797
#multi1                              -0.0718  0.5752 0.4482
#uniedu1                              0.1073  1.4150 0.2342
#latch1:MGMHelpful_PractPost5neither -0.0231  0.0625 0.8026
#latch1:MGMHelpful_PractPost5not      0.0251  0.0727 0.7875
#latch1:MGMHelpful_PractPost5absent  -0.0276  0.0891 0.7653
#GLOBAL                                   NA 20.3498 0.0261

# 4.8.1 fix non-proprotional hazards 

plot(modelzph[1]) #cut 2 weeks 

# trying running with just three levels to see if 
# fixes non-prop hazards 

surprobframe$MGMHelpful_PractPost6 <- relevel(surprobframe$MGMHelpful_PractPost6, 
                                              ref="help") #change each time

models <- coxph(SurvObj1 ~  
                  latch*MGMHelpful_PractPost6 + 
                  planned + multi + uniedu, 
                data = surprobframe)

summary(models)
exp(confint(models))
(modelszph <- cox.zph(models))

#                                     rho   chisq      p
#latch1                              0.1865  3.9318 0.0474
#MGMHelpful_PractPost6absent        -0.0268  0.0842 0.7717
#MGMHelpful_PractPost6not           -0.0172  0.0344 0.8529
#planned1                            0.1361  2.1963 0.1383
#multi1                             -0.0772  0.6715 0.4125
#uniedu1                             0.1037  1.3128 0.2519
#latch1:MGMHelpful_PractPost6absent -0.0296  0.1030 0.7483
#latch1:MGMHelpful_PractPost6not    -0.0720  0.6014 0.4380
#GLOBAL                                  NA 13.1724 0.1061

# latch when helpful is still non-prop so need to 
# split 

# 4.8.2 run split model 
# n.b with time split need to run the model with three levels not four
# so neither is intergrated into unhelpful as above. 

surprobframe$MGMHelpful_PractPost6 <- relevel(surprobframe$MGMHelpful_PractPost6,
            ref="help") #change each time
surprobframe$latch <- relevel(surprobframe$latch, 
                              ref="0") #change each time

modelstrata <- survSplit(SurvObj1E ~ latch*MGMHelpful_PractPost6 + planned + 
                             uniedu + multi, data = surprobframe, 
                         cut = c(2), episode = "tgroup", 
                         id = "RespondentId" )

models <- coxph(SurvObj1E ~ latch:strata(tgroup)*MGMHelpful_PractPost6  + planned + 
                    uniedu + multi, data = modelstrata)
summary(models)
exp(confint(models))
(modelszph <- cox.zph(models))

# 4.7.4 without split for vif 

models <- coxph(SurvObj1 ~  
                  latch*MGMHelpful_PractPost6 + 
                  planned + multi + uniedu, 
                data = surprobframe)

summary(models)
vif(models)


###  4.7.5  pseudo R-squares 

LLf <- models$loglik[2]
LL0 <- models$loglik[1]
#McFadden pseudo-R2
as.vector(1 - (LLf / LL0)) #0.04051462
#Cox & Snell
as.vector(1 - exp((2/637) * (LL0 - LLf))) #0.08679191


### 4.9 info support latch model ######

# 4.9.1 check model levels and if proportional

surprobframe$MGMHelpful_InfoPost2 <- relevel(surprobframe$MGMHelpful_InfoPost2, ref="absent") #change each time


models <- coxph(SurvObj1 ~  
                  latch*MGMHelpful_InfoPost2 + 
                  planned + multi + uniedu, 
                data = surprobframe)

summary(models)
exp(confint(models))
(modelszph <- cox.zph(models)) # model with helpful as ref is non-proportional

# 4.8.2 fix non-proprotional hazards 

plot(modelszph[1]) #cut 1.1 weeks 

# 4.9.2 check if levels 3 and 2 similar in effect in 4 level factor
modelstrata <- survSplit(SurvObj1E ~ latch*MGMHelpful_InfoPost2  + planned + 
                            + uniedu + multi, data = surprobframe, 
                         cut = c(6), episode = "tgroup", 
                         id = "RespondentId" )

models <- coxph(SurvObj1E ~ latch*MGMHelpful_InfoPost2:strata(tgroup) + planned + 
                   uniedu + multi, data = modelstrata)
summary(models)


# model doesn't run with 3 levels - 95% include infinity. try combining neither and not helpful
# as above. 

surprobframe$MGMHelpful_InfoPost4 <-ifelse(surprobframe$MGMHelpful_InfoPost2 ==2 | 
                                             surprobframe$MGMHelpful_InfoPost2 ==3, 2, 
                                           ifelse(surprobframe$MGMHelpful_InfoPost2 ==1, 1, 0))

table(surprobframe$MGMHelpful_InfoPost4, exclude = NULL)
#   0   1   2 
#107 387  72
surprobframe$MGMHelpful_InfoPost4 <- as.factor(surprobframe$MGMHelpful_InfoPost4)


# 4.9.3 relevel factors for interaction
# run each model three times, one for each level. 
surprobframe$MGMHelpful_InfoPost6 = NULL
surprobframe$MGMHelpful_InfoPost6[surprobframe$MGMHelpful_InfoPost4 == 0 ] <- "absent"
surprobframe$MGMHelpful_InfoPost6[surprobframe$MGMHelpful_InfoPost4 == 1 ] <- "help"
surprobframe$MGMHelpful_InfoPost6[surprobframe$MGMHelpful_InfoPost4 == 2 ] <- "not"
surprobframe$MGMHelpful_InfoPost6 <- as.factor(surprobframe$MGMHelpful_InfoPost6)
surprobframe$MGMHelpful_InfoPost6 <- relevel(surprobframe$MGMHelpful_InfoPost6, ref="absent") #change each time
surprobframe$latch <- relevel(surprobframe$latch, ref="1") #change each time


# first run model with absent as reference (base model), then run with
# not, then help. 

# try if reduced down is enough to remove non-proportoinal hazards

surprobframe$MGMHelpful_InfoPost6 <- relevel(surprobframe$MGMHelpful_InfoPost6, ref="absent") #change each time


models <- coxph(SurvObj1 ~  
                  latch*MGMHelpful_InfoPost6 + 
                  planned + multi + uniedu, 
                data = surprobframe)

summary(models)
exp(confint(models))
(modelszph <- cox.zph(models))

#                                  rho  chisq      p
#latch1                           0.2395  6.455 0.0111
#MGMHelpful_InfoPost6help         0.1820  3.777 0.0520
#MGMHelpful_InfoPost6not          0.0527  0.320 0.5718
#planned1                         0.1494  2.616 0.1058
#multi1                          -0.0752  0.618 0.4317
#uniedu1                          0.1036  1.248 0.2639
#latch1:MGMHelpful_InfoPost6help -0.1764  3.589 0.0582
#latch1:MGMHelpful_InfoPost6not  -0.0653  0.494 0.4823
#GLOBAL                               NA 12.920 0.1146

# latch when absent still not proportional so need to split at 1.1 weeks

# 4.9.4 run model 
modelstrata <- survSplit(SurvObj1E ~ latch*MGMHelpful_InfoPost6 + planned + 
                            + uniedu + multi, data = surprobframe, 
                         cut = c(1.1), episode = "tgroup", 
                         id = "RespondentId" )

models <- coxph(SurvObj1E ~ latch:strata(tgroup)*MGMHelpful_InfoPost6 + planned + 
                   + uniedu + multi, data = modelstrata)

summary(models)
exp(confint(models))
(modelszph <- cox.zph(models)) # all ok

# 4.7.4 without split for vif 

models <- coxph(SurvObj1 ~  
                  latch*MGMHelpful_InfoPost6  + 
                  planned  + multi + uniedu, 
                data = surprobframe)

summary(models)
vif(models)


###  4.7.5  pseudo R-squares 

LLf <- models$loglik[2]
LL0 <- models$loglik[1]
#McFadden pseudo-R2
as.vector(1 - (LLf / LL0)) #0.04184792
#Cox & Snell
as.vector(1 - exp((2/637) * (LL0 - LLf))) #0.08951639


### 4.10 emotional support too much milk model ######

# 0 = absent 
# 1 = helpful or very helpful
# 2 = neither helpful or unhelpful
# 3 = unhelpful or very unhelpful

# 4.4.1 relevel factors for interaction

surprobframe$MGMEmoPost6 <- relevel(surprobframe$MGMEmoPost6, ref="help") #change each time

# first run model with absent as reference (base model), then run with
# not, neither, then help. 

models <- coxph(SurvObj1 ~  
                  toomuch*MGMEmoPost6  + 
                  planned + multi + uniedu, 
                data = surprobframe)

summary(models)
exp(confint(models))
(modelszph <- cox.zph(models)) # nonproprotion - neither/help 
# but if reduce down to three levels then no longer need to split
# at 2 weeks so do this as results are idential. 

vif(models)
#                              rho  chisq      p
#toomuch1                     0.0541  0.352 0.5532
#MGMEmoPost5absent           -0.1299  2.031 0.1541
#MGMEmoPost5neither          -0.1947  4.490 0.0341
#MGMEmoPost5not              -0.0605  0.457 0.4990
#planned1                     0.0903  1.034 0.3092
#multi1                      -0.0650  0.501 0.4793
#uniedu1                      0.1157  1.775 0.1828
#toomuch1:MGMEmoPost5neither -0.0291  0.102 0.7491
##toomuch1:MGMEmoPost5absent   0.0408  0.202 0.6533
#toomuch1:MGMEmoPost5not     -0.0512  0.313 0.5757
#GLOBAL                           NA 14.646 0.1455


###  4.4.3  pseudo R-squares  - only run once

LLf <- models$loglik[2]
LL0 <- models$loglik[1]
#McFadden pseudo-R2
as.vector(1 - (LLf / LL0)) #0.04360349
#Cox & Snell
as.vector(1 - exp((2/637) * (LL0 - LLf))) #0.09309133

### 4.11 practical support too much  milk model ######

# 4.5.0 check if levels 2 and 3 should be combined
surprobframe$MGMHelpful_PractPost5 <- relevel(surprobframe$MGMHelpful_PractPost5, ref="absent") #change each time


models <- coxph(SurvObj1 ~  
                  toomuch*MGMHelpful_PractPost5 + 
                  planned + multi + uniedu, 
                data = surprobframe)

summary(models)

# HR and SE extremely large for the third group (n = 18) 
# and 95% spans infinity - reduce 2 and 3 together. 
#check if levels 3 and 2 similar in effect in 4 level factor

                              # coef  exp(coef)   se(coef)      z Pr(>|z|)    
#toomuch1 absent              -0.6162	0.5400	0.4496	-1.3700	0.1706	
#toomuch1   help              -1.3570	0.2574	0.3126	-4.3420
#toomuch1	neither             -2.3310	0.0973	1.0620	-2.1940
#toomuch1	not                 -14.7900	0.0000	1615.0000	-0.0090

# similar enough, combine neither and not to increase sample size in not.

# 4.5.2 model with relevel factor for interaction 

# run each model three times, one for each level.

surprobframe$MGMHelpful_PractPost6 <- relevel(surprobframe$MGMHelpful_PractPost6, ref="help") #change each time
surprobframe$toomuch <- relevel(surprobframe$toomuch, ref="0") 


models <- coxph(SurvObj1 ~  
                  toomuch*MGMHelpful_PractPost6 + 
                  planned + multi + uniedu, 
                data = surprobframe)

summary(models)
exp(confint(models))
(modelszph <- cox.zph(models)) 
vif(models)
###   4.5.4 pseudo R-squares 

LLf <- models$loglik[2]
LL0 <- models$loglik[1]
#McFadden pseudo-R2
as.vector(1 - (LLf / LL0)) #0.04363738
#Cox & Snell
as.vector(1 - exp((2/637) * (LL0 - LLf))) #0.09316021

### 4.12 info support too much milk model ######

# 4.6.1. relevel factor for interaction 

surprobframe$MGMHelpful_InfoPost5 = NULL
surprobframe$MGMHelpful_InfoPost5[surprobframe$MGMHelpful_InfoPost2 == 1 ] <- "help"
surprobframe$MGMHelpful_InfoPost5[surprobframe$MGMHelpful_InfoPost2 == 2 ] <- "neither"
surprobframe$MGMHelpful_InfoPost5[surprobframe$MGMHelpful_InfoPost2 == 3 ] <- "not"
surprobframe$MGMHelpful_InfoPost5[surprobframe$MGMHelpful_InfoPost2 == 0 ] <- "absent"
surprobframe$MGMHelpful_InfoPost5 <- as.factor(surprobframe$MGMHelpful_InfoPost5)
surprobframe$MGMHelpful_InfoPost5 <- relevel(surprobframe$MGMHelpful_InfoPost5,
            ref="help") #change each time


models <- coxph(SurvObj1 ~  
                  toomuch*MGMHelpful_InfoPost5 + 
                  planned + multi + uniedu, 
                data = surprobframe)

summary(models)
exp(confint(models))
(modelszph <- cox.zph(models)) # all ok

# only run once 
vif(models)

###   4.6. 4. pseudo R-squares 

LLf <- models$loglik[2]
LL0 <- models$loglik[1]
#McFadden pseudo-R2
as.vector(1 - (LLf / LL0)) #0.04297639
#Cox & Snell
as.vector(1 - exp((2/637) * (LL0 - LLf))) #0.09181596


# LATCH MODELS 

### 4.13 emotional support blockmas  model ######

# 0 = absent 
# 1 = helpful or very helpful
# 2 = neither helpful or unhelpful
# 3 = unhelpful or very unhelpful

# 4.16.1 relevel factors for interaction

surprobframe$MGMEmoPost5 <- relevel(surprobframe$MGMEmoPost5,
                          ref="absent") #change each time

# first run model with absent as reference (base model), then run with
# not, neither, then help. 

models <- coxph(SurvObj1 ~  
                  blockmas*MGMEmoPost6  + 
                  planned + multi + uniedu, 
                data = surprobframe)

summary(models)
exp(confint(models))
(modelszph <- cox.zph(models)) 
vif(models)

# but  issue of infinite SE with the 'not' caterogy so need to reduce four levels 
# down to three (absent, helpful and not helpful)

#                                 2.5 %    97.5 %
#blockmas                    4.023e-01  2.486e+00   0.23843    0.6789
#MGMEmoPost5absent           1.316e+00  7.599e-01   0.81483    2.1253
#MGMEmoPost5neither          1.132e+00  8.830e-01   0.53418    2.4008
#MGMEmoPost5not              1.588e+00  6.297e-01   0.75303    3.3490
#planned1                    3.060e-01  3.268e+00   0.17969    0.5210
#multi1                      6.168e-01  1.621e+00   0.41294    0.9212
#uniedu1                     5.982e-01  1.672e+00   0.39603    0.9037
#blockmas:MGMEmoPost5absent  5.104e-01  1.959e+00   0.13616    1.9131
#blockmas:MGMEmoPost5neither 8.288e-01  1.207e+00   0.09692    7.0869
#blockmas:MGMEmoPost5not     1.107e-07  9.037e+06   0.00000       Inf

# but help is nonprop and needs spliting: 

#                             rho  chisq      p
#blockmas                    0.1410  2.356 0.1248
#MGMEmoPost6not             -0.1993  4.546 0.0330
#MGMEmoPost6absent          -0.0886  0.931 0.3346
#planned1                    0.1075  1.385 0.2392
#multi1                     -0.0880  0.873 0.3501
#uniedu1                     0.0884  0.936 0.3334
#blockmas:MGMEmoPost6not     0.0343  0.134 0.7144
#blockmas:MGMEmoPost6absent -0.0539  0.354 0.5520
#GLOBAL                          NA 14.783 0.0635

plot(modelszph[2]) # split at 4 weeks  but still issue of 
# infinity with not variable due to split sample size 
# true reducing further - have to report as is 

surprobframe$blockmas <- as.factor(surprobframe$blockmas)

surprobframe$MGMEmoPost6 <- relevel(surprobframe$MGMEmoPost6, 
                                    ref="absent") #change each time

surprobframe$blockmas <- relevel(surprobframe$blockmas, ref="1") 

modelstrata <- survSplit(SurvObj1E ~ blockmas*MGMEmoPost6 + planned + 
                           uniedu + multi, data = surprobframe, 
                         cut = c(4), episode = "tgroup", 
                         id = "RespondentId" )

models <- coxph(SurvObj1E ~ blockmas:strata(tgroup)*MGMEmoPost6 
                +  planned +  uniedu + multi, data = modelstrata)

summary(models)
exp(confint(models))
(modelszph <- cox.zph(models))

###  4.4.3  pseudo R-squares  - only run once

LLf <- models$loglik[2]
LL0 <- models$loglik[1]
#McFadden pseudo-R2
as.vector(1 - (LLf / LL0)) #0.049229
#Cox & Snell
as.vector(1 - exp((2/637) * (LL0 - LLf))) #0.1090817

### 4.14 practical support blockmas model ######

# 4.5.0 check if levels 2 and 3 should be combined
surprobframe$MGMHelpful_PractPost5 <- relevel(surprobframe$MGMHelpful_PractPost5, ref="absent") #change each time


models <- coxph(SurvObj1 ~  
                  blockmas*MGMHelpful_PractPost5 + 
                  planned + multi + uniedu, 
                data = surprobframe)

summary(models)

# HR and SE extremely large for the third group (n = 18) 
# and 95% spans infinity - reduce 2 and 3 together. 
#check if levels 3 and 2 similar in effect in 4 level factor

#                   coef  exp(coef)   se(coef)      
#blockmas absent	  -2.0180	0.1329	0.7381
#blockmas1 help	    -0.8089	0.4454	0.2540
#blocked netiher  	-18.1900	0.0000	3889.0000
#blockmas1 not	    -17.5600	0.0000	3278.0000

# very similar, combine neither and not to increase sample size in not.

# 4.5.2 relevel factor for interaction 

# run each model three times, one for each level. 
surprobframe$MGMHelpful_PractPost6 <- 
     relevel(surprobframe$MGMHelpful_PractPost6, ref="not") #change each time
surprobframe$blockmas <- relevel(surprobframe$blockmas, ref="0") 


models <- coxph(SurvObj1 ~  
                  blockmas*MGMHelpful_PractPost6 + 
                  planned + multi + uniedu, 
                data = surprobframe)

summary(models)
exp(confint(models))
(modelszph <- cox.zph(models)) 
vif(models)

###   4.5.4 pseudo R-squares 

LLf <- models$loglik[2]
LL0 <- models$loglik[1]
#McFadden pseudo-R2
as.vector(1 - (LLf / LL0)) #0.04613109
#Cox & Snell
as.vector(1 - exp((2/637) * (LL0 - LLf))) #0.09821377

### 4.15 info support blockmas model ######

# 4.6.1. relevel factor for interaction 

surprobframe$MGMHelpful_InfoPost5 <- relevel(surprobframe$MGMHelpful_InfoPost5,
                   ref="help") #change each time


models <- coxph(SurvObj1 ~  
                  blockmas*MGMHelpful_InfoPost5 + 
                  planned + multi + uniedu, 
                data = surprobframe)

vif(models)
summary(models)
exp(confint(models))
(modelszph <- cox.zph(models)) # non-prop

#                                       rho   chisq      p
#blockmas1                              0.1919  4.3256 0.0375
#MGMHelpful_InfoPost5neither           -0.0358  0.1507 0.6979
#MGMHelpful_InfoPost5not                0.0360  0.1556 0.6933
#MGMHelpful_InfoPost5absent            -0.0305  0.1079 0.7426
#planned1                               0.1351  2.2256 0.1357
#multi1                                -0.0906  0.9655 0.3258
#uniedu1                                0.0999  1.1808 0.2772
#blockmas1:MGMHelpful_InfoPost5neither -0.0146  0.0244 0.8760
#blockmas1:MGMHelpful_InfoPost5not     -0.0584  0.4135 0.5202
#blockmas1:MGMHelpful_InfoPost5absent  -0.0529  0.3276 0.5671
#GLOBAL                                     NA 10.6997 0.3814

plot(modelszph[1]) # split at 4 weeks  but still issue of 
# infinity with not variable due to split sample size 
# true reducing further - have to report as is 

surprobframe$MGMHelpful_InfoPost6 <- relevel(surprobframe$MGMHelpful_InfoPost6, 
         ref="absent") #change each time

surprobframe$blockmas <- 
  relevel(surprobframe$blockmas, 
          ref="1") 

modelstrata <- survSplit(SurvObj1E ~ blockmas*MGMHelpful_InfoPost6 + planned + 
                           uniedu + multi, data = surprobframe, 
                         cut = c(4), episode = "tgroup", 
                         id = "RespondentId" )

models <- coxph(SurvObj1E ~ blockmas:strata(tgroup)*MGMHelpful_InfoPost6 
                +  planned +  uniedu + multi, data = modelstrata)

summary(models)
exp(confint(models))
(modelszph <- cox.zph(models))

###   4.6. 4. pseudo R-squares 

LLf <- models$loglik[2]
LL0 <- models$loglik[1]
#McFadden pseudo-R2
as.vector(1 - (LLf / LL0)) #0.04265976
#Cox & Snell
as.vector(1 - exp((2/637) * (LL0 - LLf))) #0.09117132


### 4.16 emotional support sorethr  model ######


# 4.19.1 relevel factors for interaction
surprobframe$sorethr <- as.factor(surprobframe$sorethr)
surprobframe$MGMEmoPost5 <- relevel(surprobframe$MGMEmoPost5,
        ref="help") #change each time

# first run model with absent as reference (base model), then run with
# not, neither, then help. 
models <- coxph(SurvObj1 ~  
                  sorethr*MGMEmoPost5 + 
                  planned + multi + uniedu, 
                data = surprobframe)

summary(models)
exp(confint(models))
(modelszph <- cox.zph(models)) 
vif(models)


###  4.4.3  pseudo R-squares  - only run once

LLf <- models$loglik[2]
LL0 <- models$loglik[1]
#McFadden pseudo-R2
as.vector(1 - (LLf / LL0)) #0.03640845
#Cox & Snell
as.vector(1 - exp((2/637) * (LL0 - LLf))) #0.07835002

### 4.17 practical support sorethr model ######

# 4.5.0 check if levels 2 and 3 should be combined
surprobframe$MGMHelpful_PractPost5 <- 
  relevel(surprobframe$MGMHelpful_PractPost5, 
          ref="help") #change each time


models <- coxph(SurvObj1 ~  
                  sorethr*MGMHelpful_PractPost5 + 
                  planned + multi + uniedu, 
                data = surprobframe)

summary(models)
(modelszph <- cox.zph(models)) 


# HR and SE extremely large for the third group (n = 18) 

#                                      exp(coef) exp(-coef) lower .95 upper .95
#sorethr1                              5.104e-01  1.959e+00   0.20645    1.2616
#MGMHelpful_PractPost5help             8.584e-01  1.165e+00   0.38152    1.9314
#MGMHelpful_PractPost5neither          2.285e+00  4.376e-01   0.75988    6.8708
#MGMHelpful_PractPost5not              1.357e+00  7.372e-01   0.27843    6.6091
#planned1                              2.898e-01  3.450e+00   0.16969    0.4950
#multi1                                5.493e-01  1.820e+00   0.36335    0.8305
#uniedu1                               5.257e-01  1.902e+00   0.34368    0.8042
#sorethr1:MGMHelpful_PractPost5help    8.905e-01  1.123e+00   0.32703    2.4246
#sorethr1:MGMHelpful_PractPost5neither 4.238e-01  2.359e+00   0.08091    2.2202
#sorethr1:MGMHelpful_PractPost5not     7.128e-08  1.403e+07   0.00000       Inf

# very similar, combine neither and not to increase sample size in not.

# 4.5.2 relevel factor for interaction 

# run each model three times, one for each level. 
surprobframe$MGMHelpful_PractPost6 <- 
  relevel(surprobframe$MGMHelpful_PractPost6, 
          ref="help") #change each time
surprobframe$sorethr <- relevel(surprobframe$sorethr, ref="0") 


models <- coxph(SurvObj1 ~  
                  sorethr*MGMHelpful_PractPost6 + 
                  planned + multi + uniedu, 
                data = surprobframe)

summary(models)
exp(confint(models))
(modelszph <- cox.zph(models)) 
vif(models)

###   4.5.4 pseudo R-squares 

LLf <- models$loglik[2]
LL0 <- models$loglik[1]
#McFadden pseudo-R2
as.vector(1 - (LLf / LL0)) #0.03748252
#Cox & Snell
as.vector(1 - exp((2/637) * (LL0 - LLf))) #0.08056571

### 4.18 info support sorethr model ######
surprobframe$MGMHelpful_InfoPost5 <- 
  relevel(surprobframe$MGMHelpful_InfoPost5, 
          ref="help") #change each time

# 4.6.1. relevel factor for interaction 

models <- coxph(SurvObj1 ~  
                  sorethr*MGMHelpful_InfoPost5 + 
                  planned + multi + uniedu, 
                data = surprobframe)

summary(models)
exp(confint(models))
(modelszph <- cox.zph(models)) # all ok

# only run once 
vif(models)

###   4.6. 4. pseudo R-squares 

LLf <- models$loglik[2]
LL0 <- models$loglik[1]
#McFadden pseudo-R2
as.vector(1 - (LLf / LL0)) #0.03495782
#Cox & Snell
as.vector(1 - exp((2/637) * (LL0 - LLf))) #0.07534904


#-----------------------------------------------------------------------------------------------
# 5. partner interaction models 
#-----------------------------------------------------------------------------------------------


#### 5.1 check support variables ##### 
surprobframe$PartEmoPost2 <- as.factor(surprobframe$PartEmoPost2)
surprobframe$PartHelpful_PractPost2 <- as.factor(surprobframe$PartHelpful_PractPost2)
surprobframe$PartHelpful_InfoPost2 <- as.factor(surprobframe$PartHelpful_InfoPost2)


# check sample distrubtion for emo, info and practical
# 0 = absent 
# 1 = helpful or very helpful
# 2 = neither helpful or unhelpful
# 3 = unhelpful or very unhelpful

table(surprobframe$PartEmoPost2, exclude = NULL) # 2 and 3 smaller BUT OK 
#   0   1   2   3 
#   71 472  12  11

surprobframe$PartEmoPost5 = NULL
surprobframe$PartEmoPost5[surprobframe$PartEmoPost2 == 1 ] <- "help"
surprobframe$PartEmoPost5[surprobframe$PartEmoPost2 == 2 ] <- "neither"
surprobframe$PartEmoPost5[surprobframe$PartEmoPost2 == 3 ] <- "not"
surprobframe$PartEmoPost5[surprobframe$PartEmoPost2 == 0 ] <- "absent"
surprobframe$PartEmoPost5 <- as.factor(surprobframe$PartEmoPost5)

table(surprobframe$PartEmoPost5, exclude = NULL)
#absent    help neither     not 
#71     472      12      11 

table(surprobframe$PartHelpful_PractPost2, exclude = NULL)# 2 and 3 very small - likely an issue
#   0   1   2   3 
#  63 492   8   3  

surprobframe$PartHelpful_PractPost5 = NULL
surprobframe$PartHelpful_PractPost5[surprobframe$PartHelpful_PractPost2 == 1 ] <- "help"
surprobframe$PartHelpful_PractPost5[surprobframe$PartHelpful_PractPost2 == 2 ] <- "neither"
surprobframe$PartHelpful_PractPost5[surprobframe$PartHelpful_PractPost2 == 3 ] <- "not"
surprobframe$PartHelpful_PractPost5[surprobframe$PartHelpful_PractPost2 == 0 ] <- "absent"
surprobframe$PartHelpful_PractPost5 <- as.factor(surprobframe$PartHelpful_PractPost5)
table(surprobframe$PartHelpful_PractPost5, exclude = NULL)


table(surprobframe$PartHelpful_InfoPost2, exclude = NULL) # 2 and 3 smaller BUT OK 
#  0   1   2   3 
# 117 388  52   9 

surprobframe$PartHelpful_InfoPost5 = NULL
surprobframe$PartHelpful_InfoPost5[surprobframe$PartHelpful_InfoPost2 == 1 ] <- "help"
surprobframe$PartHelpful_InfoPost5[surprobframe$PartHelpful_InfoPost2 == 2 ] <- "neither"
surprobframe$PartHelpful_InfoPost5[surprobframe$PartHelpful_InfoPost2 == 3 ] <- "not"
surprobframe$PartHelpful_InfoPost5[surprobframe$PartHelpful_InfoPost2 == 0 ] <- "absent"
surprobframe$PartHelpful_InfoPost5 <- as.factor(surprobframe$PartHelpful_InfoPost5)
table(surprobframe$PartHelpful_InfoPost5, exclude = NULL)
#absent    help neither     not 
# 117     388      52       9 

#### 5.2 combine SUPPORT levels 2 and 3 ##### 
# combine 2 and 3 (very unhelpful, unhelpful and neither helpful or unhelpful) into one 
# for  support variables to use when sample sizes too small (95% fits infinity)
# check during modelling if levels are similar effects etc. 

# now 1 = very helpful or helpful
# now 2 = neither helpful or unhelpful or very unhelpful 
# now 0 = none recieved 

# practical
surprobframe$PartHelpful_PractPost4 <-ifelse(surprobframe$PartHelpful_PractPost2 ==2 | 
                                              surprobframe$PartHelpful_PractPost2 ==3, 2, 
                                            ifelse(surprobframe$PartHelpful_PractPost2 ==1, 1, 0))

table(surprobframe$PartHelpful_PractPost4, exclude = NULL)
#   0   1   2 
# 63 492  11 - still really low

surprobframe$PartHelpful_PractPost6 = NULL
surprobframe$PartHelpful_PractPost6[surprobframe$PartHelpful_PractPost4 == 1 ] <- "help"
surprobframe$PartHelpful_PractPost6[surprobframe$PartHelpful_PractPost4 == 2 ] <- "not"
surprobframe$PartHelpful_PractPost6[surprobframe$PartHelpful_PractPost4 == 0 ] <- "absent"
surprobframe$PartHelpful_PractPost6 <- as.factor(surprobframe$PartHelpful_PractPost6)
table(surprobframe$PartHelpful_PractPost6, exclude = NULL)

surprobframe$PartHelpful_PractPost6 <- as.factor(surprobframe$PartHelpful_PractPost6)

# combine 0 and 2
surprobframe$PartHelpful_PractPost7 <-ifelse(surprobframe$PartHelpful_PractPost4 ==2 | 
                                               surprobframe$PartHelpful_PractPost4 ==0, 0, 1)

table(surprobframe$PartHelpful_PractPost7, exclude = NULL)

# EMOTINOAL 
surprobframe$PartEmoPost4 <-ifelse(surprobframe$PartEmoPost2 ==2 | 
                                    surprobframe$PartEmoPost2 ==3, 2, 
                                  ifelse(surprobframe$PartEmoPost2 ==1, 1, 0))

table(surprobframe$PartEmoPost4, exclude = NULL)

surprobframe$PartEmoPost6 = NULL
surprobframe$PartEmoPost6[surprobframe$PartEmoPost4 == 1 ] <- "help"
surprobframe$PartEmoPost6[surprobframe$PartEmoPost4 == 2 ] <- "not"
surprobframe$PartEmoPost6[surprobframe$PartEmoPost4 == 0 ] <- "absent"
surprobframe$PartEmoPost6 <- as.factor(surprobframe$PartEmoPost6)

table(surprobframe$PartEmoPost6, exclude = NULL)

#0   1   2 
#71 472  23


# INFO 
surprobframe$PartHelpful_InfoPost4 <-ifelse(surprobframe$PartHelpful_InfoPost2 ==2 | 
                                     surprobframe$PartHelpful_InfoPost2 ==3, 2, 
                                   ifelse(surprobframe$PartHelpful_InfoPost2 ==1, 1, 0))

table(surprobframe$PartHelpful_InfoPost4, exclude = NULL)
surprobframe$PartHelpful_InfoPost4 <- as.factor(surprobframe$PartHelpful_InfoPost4)

#0   1   2 
#117 388  61 

surprobframe$PartHelpful_InfoPost6 = NULL
surprobframe$PartHelpful_InfoPost6[surprobframe$PartHelpful_InfoPost4 == 1 ] <- "help"
surprobframe$PartHelpful_InfoPost6[surprobframe$PartHelpful_InfoPost4 == 2 ] <- "not"
surprobframe$PartHelpful_InfoPost6[surprobframe$PartHelpful_InfoPost4 == 0 ] <- "absent"
surprobframe$PartHelpful_InfoPost6 <- as.factor(surprobframe$PartHelpful_InfoPost6)
table(surprobframe$PartHelpful_InfoPost6, exclude = NULL)


### 5.3 multinomial to test correlation between predictors  #####

# if too correlated then need to run seperate models (looks like the case)
# also interaction models change interpretation if 
# three interactions are included so can't seperate out effects 
# easily. so better to run three seperate. 

require(nnet)

# practical and emotional  - tightly correlated
test <- multinom(PartHelpful_PractPost4 ~ PartEmoPost4, data = surprobframe) # model
summary(test)
z <- summary(test)$coefficients/summary(test)$standard.errors # z-scores
p <- (1 - pnorm(abs(z), 0, 1))*2 # p-vaules
p
exp(coef(test)) # ORs 

# information and emotional - tightly correlated
test <- multinom(PartHelpful_InfoPost2 ~ PartEmoPost4, data = surprobframe) # model
summary(test)
z <- summary(test)$coefficients/summary(test)$standard.errors # z-scores
p <- (1 - pnorm(abs(z), 0, 1))*2 # p-vaules
p
exp(coef(test)) # ORs 

# information and practical - tightly correlated
test <- multinom(PartHelpful_InfoPost4 ~ PartHelpful_PractPost4, data = surprobframe) # model
summary(test)
z <- summary(test)$coefficients/summary(test)$standard.errors # z-scores
p <- (1 - pnorm(abs(z), 0, 1))*2 # p-vaules
p
exp(coef(test)) # ORs 

# conclusion to run the models seperately 


### 5.4 emotional support too little milk model ######

# 0 = absent 
# 1 = helpful or very helpful
# 2 = neither helpful or unhelpful
# 3 = unhelpful or very unhelpful

# first run model with absent as reference (base model), then run with
# not, neither, then help. 

surprobframe$PartEmoPost5 <- 
  relevel(surprobframe$PartEmoPost5, 
          ref="help") #change each time

models <- coxph(SurvObj1 ~  
                  notenough*PartEmoPost5 + 
                  planned + multi + uniedu, 
                data = surprobframe)

summary(models)
exp(confint(models))
(modelszph <- cox.zph(models)) 

# only run once 
vif(models) 


###  4.4.3  pseudo R-squares  - only run once

LLf <- models$loglik[2]
LL0 <- models$loglik[1]
#McFadden pseudo-R2
as.vector(1 - (LLf / LL0)) #0.05449101
#Cox & Snell
as.vector(1 - exp((2/637) * (LL0 - LLf))) #0.1149508

### 5.5 practical support too little milk model ######

# 5.5.0 run model with four levels 
models <- coxph(SurvObj1 ~  
                  notenough*PartHelpful_PractPost5 + 
                  planned + multi + uniedu, 
                data = surprobframe)

summary(models) # not enough variance - reduce to three level model.

#                                           coef  exp(coef)   se(coef)      z Pr(>|z|)    
#notenough1                                1.086e+00  2.962e+00  4.881e-01  2.225 0.026110 *  
#PartHelpful_PractPost5help               -4.002e-01  6.702e-01  3.700e-01 -1.082 0.279464    
#PartHelpful_PractPost5neither            -1.517e+01  2.593e-07  1.930e+03 -0.008 0.993731    
#PartHelpful_PractPost5not                 8.506e-01  2.341e+00  1.058e+00  0.804 0.421591    
#planned1                                 -1.054e+00  3.486e-01  2.741e-01 -3.845 0.000121 ***
#  multi1                                   -4.930e-01  6.108e-01  2.120e-01 -2.325 0.020079 *  
#  uniedu1                                  -6.576e-01  5.181e-01  2.156e-01 -3.050 0.002287 ** 
#  notenough1:PartHelpful_PractPost5help     1.253e-01  1.133e+00  5.291e-01  0.237 0.812798    
#notenough1:PartHelpful_PractPost5neither  1.535e+01  4.624e+06  1.930e+03  0.008 0.993655    
#notenough1:PartHelpful_PractPost5not             NA         NA  0.000e+00     NA       NA  


# re level 
surprobframe$PartHelpful_PractPost6 <- relevel(surprobframe$PartHelpful_PractPost6, 
                                              ref="absent") #change each time


models <- coxph(SurvObj1 ~  
                  notenough*PartHelpful_PractPost6 + 
                  planned + multi + uniedu, 
                data = surprobframe)

summary(models)
exp(confint(models))
(modelszph <- cox.zph(models)) # all ok

# only run once 
vif(models)


###   4.5.4 pseudo R-squares 

LLf <- models$loglik[2]
LL0 <- models$loglik[1]
#McFadden pseudo-R2
as.vector(1 - (LLf / LL0)) #0.04814384
#Cox & Snell
as.vector(1 - exp((2/637) * (LL0 - LLf))) #0.1022721

### 5.6 info support too little milk model ######

# 4.6.1. relevel factor for interaction 

surprobframe$notenough <- relevel(surprobframe$notenough, ref="0")
surprobframe$PartHelpful_InfoPost5 <- relevel(surprobframe$PartHelpful_InfoPost5, ref="neither")

models <- coxph(SurvObj1 ~  
                  notenough*PartHelpful_InfoPost5 + 
                  planned + multi + uniedu, 
                data = surprobframe)

summary(models)
exp(confint(models))
(modelszph <- cox.zph(models)) # all ok

# only run once 
vif(models)

###   4.6. 4. pseudo R-squares 

LLf <- models$loglik[2]
LL0 <- models$loglik[1]
#McFadden pseudo-R2
as.vector(1 - (LLf / LL0)) #0.04927349
#Cox & Snell
as.vector(1 - exp((2/637) * (LL0 - LLf))) #  0.1045418


# LATCH MODELS 

### 5.7 emotional support latch model ######
# 4.7.1 see if proportional hazards violated in full model

# model 
surprobframe$PartEmoPost6 <- 
  relevel(surprobframe$PartEmoPost6, 
          ref="help") #relevel each time

models <- coxph(SurvObj1 ~  
                  latch*PartEmoPost6  + 
                  planned + multi + uniedu, 
                data = surprobframe)

summary(models)
exp(confint(models))
(modelszph <- cox.zph(models))   # hits infinity so need to run the three level version 
vif(models)


###  4.7.2  pseudo R-squares 

LLf <- models$loglik[2]
LL0 <- models$loglik[1]
#McFadden pseudo-R2
as.vector(1 - (LLf / LL0)) #0.03646619
#Cox & Snell
as.vector(1 - exp((2/637) * (LL0 - LLf))) #0.07846927


### 5.8 practical support latch model ######


models <- coxph(SurvObj1 ~  
                  latch*PartHelpful_PractPost6 + 
                  planned + multi + uniedu, 
                data = surprobframe)

summary(models)
exp(confint(models))
(modelszph <- cox.zph(models)) # model with helpful as ref is non-proportional
vif(models)

plot(modelszph[1]) #cut 2.5 weeks but still hits infinity but will leave as not much 
# explanatory powers as is (Doesnt add much and v different from other models)

surprobframe$latch <- relevel(surprobframe$latch, 
                                               ref="1") #change each time

surprobframe$PartHelpful_PractPost6 <- relevel(surprobframe$PartHelpful_PractPost6, 
                                               ref="absent") #change each time

modelstrata <- survSplit(SurvObj1E ~ latch*PartHelpful_PractPost6 + planned + 
                           + uniedu + multi, data = surprobframe, 
                         cut = c(2.5), episode = "tgroup", 
                         id = "RespondentId" )

models <- coxph(SurvObj1E ~ latch:strata(tgroup)*PartHelpful_PractPost6 + planned + 
                  uniedu + multi, data = modelstrata)
summary(models)
exp(confint(models))
(modelszph <- cox.zph(models))


###  5.8.2  pseudo R-squares 

LLf <- models$loglik[2]
LL0 <- models$loglik[1]
#McFadden pseudo-R2
as.vector(1 - (LLf / LL0)) #0.04040624
#Cox & Snell
as.vector(1 - exp((2/637) * (LL0 - LLf))) #0.08657009


### 5.9 info support latch model ######

# 4.9.1 check model levels and if proportional
surprobframe$latch <- relevel(surprobframe$latch, 
                              ref="0") #change each time

surprobframe$PartHelpful_InfoPost5 <- relevel(surprobframe$PartHelpful_InfoPost5,
                                              ref="help") #change each time

models <- coxph(SurvObj1 ~  
                  latch*PartHelpful_InfoPost5 + 
                  planned + multi + uniedu, 
                data = surprobframe)

summary(models)
exp(confint(models))
(modelszph <- cox.zph(models)) # 
vif(models)


###  4.7.5  pseudo R-squares 

LLf <- models$loglik[2]
LL0 <- models$loglik[1]
#McFadden pseudo-R2
as.vector(1 - (LLf / LL0)) #0.03560515
#Cox & Snell
as.vector(1 - exp((2/637) * (LL0 - LLf))) #0.0766894


### 5.10 emotional support too much milk model ######


# 5.10.1 relevel factors for interaction

surprobframe$PartEmoPost6 <- relevel(surprobframe$PartEmoPost6, 
                                     ref="help") #change each time

# first run model with absent as reference (base model), then run with
# not, neither, then help. 

# spans infinity due to not being small - reduce to 3 levels 

models <- coxph(SurvObj1 ~  
                  toomuch*PartEmoPost6  + 
                  planned + multi + uniedu, 
                data = surprobframe)

summary(models)
exp(confint(models))
(modelszph <- cox.zph(models)) # non-proportional
vif(models)

plot(modelszph[3]) #cut 2 weeks but still hits infinity but will leave as not much 
# explanatory powers as is (Doesnt add much and v different from other models)

surprobframe$toomuch <- relevel(surprobframe$toomuch, 
                              ref="1") #change each time

surprobframe$PartEmoPost6 <- relevel(surprobframe$PartEmoPost6, 
                                               ref="absent") #change each time

modelstrata <- survSplit(SurvObj1E ~ toomuch*PartEmoPost6 + planned + 
                           + uniedu + multi, data = surprobframe, 
                         cut = c(3.1), episode = "tgroup", 
                         id = "RespondentId" )

models <- coxph(SurvObj1E ~ toomuch:strata(tgroup)*PartEmoPost6 + planned + 
                  uniedu + multi, data = modelstrata)
summary(models)
exp(confint(models))
(modelszph <- cox.zph(models))


###  5.10.2  pseudo R-squares  - only run once

LLf <- models$loglik[2]
LL0 <- models$loglik[1]
#McFadden pseudo-R2
as.vector(1 - (LLf / LL0)) #0.04967646
#Cox & Snell
as.vector(1 - exp((2/637) * (LL0 - LLf))) # 0.1053501

### 5.11 practical support too much  milk model ######

# 5.11.0 model

surprobframe$PartHelpful_PractPost6 <- relevel(surprobframe$PartHelpful_PractPost6, 
                                               ref="absent") #change each time
surprobframe$toomuch <- relevel(surprobframe$toomuch, ref="0") 


models <- coxph(SurvObj1 ~  
                  toomuch*PartHelpful_PractPost6 + 
                  planned + multi + uniedu, 
                data = surprobframe)

summary(models)
exp(confint(models))
(modelszph <- cox.zph(models)) # non prop - absent 
vif(models)

plot(modelszph[2]) #cut 5 weeks but still hits infinity but will leave 

surprobframe$toomuch <- relevel(surprobframe$toomuch, 
                                ref="1") #change each time

surprobframe$PartHelpful_PractPost6 <- relevel(surprobframe$PartHelpful_PractPost6, 
                                     ref="absent") #change each time

modelstrata <- survSplit(SurvObj1E ~ toomuch*PartHelpful_PractPost6 + planned + 
                           + uniedu + multi, data = surprobframe, 
                         cut = c(5), episode = "tgroup", 
                         id = "RespondentId" )

models <- coxph(SurvObj1E ~ toomuch:strata(tgroup)*PartHelpful_PractPost6 + planned + 
                  uniedu + multi, data = modelstrata)
summary(models)
exp(confint(models))
(modelszph <- cox.zph(models))


###   4.5.4 pseudo R-squares 

LLf <- models$loglik[2]
LL0 <- models$loglik[1]
#McFadden pseudo-R2
as.vector(1 - (LLf / LL0)) #0.05429719
#Cox & Snell
as.vector(1 - exp((2/637) * (LL0 - LLf))) #0.1145663

### 5.12 info support too much milk model ######

# 5.12.1. relevel factor for interaction 
surprobframe$toomuch <- relevel(surprobframe$toomuch, ref="0") 
surprobframe$PartHelpful_InfoPost5 <- relevel(surprobframe$PartHelpful_InfoPost5,
                                             ref="help") #change each time


models <- coxph(SurvObj1 ~  
                  toomuch*PartHelpful_InfoPost5 + 
                  planned + multi + uniedu, 
                data = surprobframe)

summary(models)
exp(confint(models))
(modelszph <- cox.zph(models)) # all ok

# only run once 
vif(models)


###   4.6. 4. pseudo R-squares 

LLf <- models$loglik[2]
LL0 <- models$loglik[1]
#McFadden pseudo-R2
as.vector(1 - (LLf / LL0)) #0.04588595
#Cox & Snell
as.vector(1 - exp((2/637) * (LL0 - LLf))) #0.09771824


# LATCH MODELS 

### 5.13 emotional support blockmas  model ######


surprobframe$PartEmoPost6 <- relevel(surprobframe$PartEmoPost6,
                                    ref="help") #change each time

# fhits infinity - reduce to three levels

models <- coxph(SurvObj1 ~  
                  blockmas*PartEmoPost6  + 
                  planned + multi + uniedu, 
                data = surprobframe)

summary(models)
exp(confint(models))
(modelszph <- cox.zph(models)) 
vif(models)

###  4.13.1  pseudo R-squares  - only run once

LLf <- models$loglik[2]
LL0 <- models$loglik[1]
#McFadden pseudo-R2
as.vector(1 - (LLf / LL0)) #0.043847
#Cox & Snell
as.vector(1 - exp((2/637) * (LL0 - LLf))) #0.09358611

### 5.14 practical support blockmas model ######

# 5.14.0 check if levels 2 and 3 should be combined - hits infinity - reduce down

surprobframe$PartHelpful_PractPost6 <- 
  relevel(surprobframe$PartHelpful_PractPost6, ref="help") #change each time
surprobframe$blockmas <- relevel(surprobframe$blockmas, ref="0") 


models <- coxph(SurvObj1 ~  
                  blockmas*PartHelpful_PractPost6 + 
                  planned + multi + uniedu, 
                data = surprobframe)

summary(models)
exp(confint(models))
(modelszph <- cox.zph(models)) 
vif(models)

plot(modelszph[1]) #cut 2.5 weeks but still hits infinity

surprobframe$blockmas <- relevel(surprobframe$blockmas, 
                                ref="0") #change each time

surprobframe$PartHelpful_PractPost6 <- relevel(surprobframe$PartHelpful_PractPost6, 
                                     ref="help") #change each time

modelstrata <- survSplit(SurvObj1E ~ blockmas*PartHelpful_PractPost6 + planned + 
                           + uniedu + multi, data = surprobframe, 
                         cut = c(2.5), episode = "tgroup", 
                         id = "RespondentId" )

models <- coxph(SurvObj1E ~ blockmas:strata(tgroup)*PartHelpful_PractPost6+ planned + 
                  uniedu + multi, data = modelstrata)
summary(models)
exp(confint(models))
(modelszph <- cox.zph(models))


###   5.14.1 pseudo R-squares 

LLf <- models$loglik[2]
LL0 <- models$loglik[1]
#McFadden pseudo-R2
as.vector(1 - (LLf / LL0)) #0.04948283
#Cox & Snell
as.vector(1 - exp((2/637) * (LL0 - LLf))) #0.1049618
### 5.15 info support blockmas model ######

# 5.15.1. relevel factor for interaction 

surprobframe$PartHelpful_InfoPost5 <- relevel(surprobframe$PartHelpful_InfoPost5,
                                             ref="help") #change each time


models <- coxph(SurvObj1 ~  
                  blockmas*PartHelpful_InfoPost5 + 
                  planned + multi + uniedu, 
                data = surprobframe)

summary(models)
exp(confint(models))
(modelszph <- cox.zph(models)) # non-prop
vif(models)

###   5.15. 2. pseudo R-squares 

LLf <- models$loglik[2]
LL0 <- models$loglik[1]
#McFadden pseudo-R2
as.vector(1 - (LLf / LL0)) #0.04523962
#Cox & Snell
as.vector(1 - exp((2/637) * (LL0 - LLf))) # 0.09641042


### 5.16 emotional support sorethr  model ######


# 4.19.1 relevel factors for interaction
surprobframe$sorethr <- as.factor(surprobframe$sorethr)
surprobframe$PartEmoPost5 <- relevel(surprobframe$PartEmoPost5,
                                    ref="absent") #change each time

# first run model with absent as reference (base model), then run with
# not, neither, then help. 
models <- coxph(SurvObj1 ~  
                  sorethr*PartEmoPost5 + 
                  planned + multi + uniedu, 
                data = surprobframe)

summary(models)
exp(confint(models))
(modelszph <- cox.zph(models)) # not is non prop in the absent model 
vif(models)

plot(modelszph[9]) #cut 4, hits infinity reduce to three levels

surprobframe$sorethr <- relevel(surprobframe$sorethr, 
                                 ref="0") #change each time

surprobframe$PartEmoPost6 <- relevel(surprobframe$PartEmoPost6, 
                                               ref="help") #change each time

modelstrata <- survSplit(SurvObj1E ~ sorethr*PartEmoPost6 + planned + 
                           + uniedu + multi, data = surprobframe, 
                         cut = c(4), episode = "tgroup", 
                         id = "RespondentId" )

models <- coxph(SurvObj1E ~ sorethr:strata(tgroup)*PartEmoPost6 + planned + 
                  uniedu + multi, data = modelstrata)
summary(models)
exp(confint(models))
(modelszph <- cox.zph(models))


###  4.4.3  pseudo R-squares  - only run once

LLf <- models$loglik[2]
LL0 <- models$loglik[1]
#McFadden pseudo-R2
as.vector(1 - (LLf / LL0)) #0.04095616
#Cox & Snell
as.vector(1 - exp((2/637) * (LL0 - LLf))) #0.07835002

### 5.17 practical support sorethr model ######

# 4.5.0 check if levels 2 and 3 should be combined - hits infinity, reduce

# run each model three times, one for each level. 
surprobframe$PartHelpful_PractPost6 <- 
  relevel(surprobframe$PartHelpful_PractPost6, 
          ref="help") #change each time
surprobframe$sorethr <- relevel(surprobframe$sorethr, ref="0") 


models <- coxph(SurvObj1 ~  
                  sorethr*PartHelpful_PractPost6 + 
                  planned + multi + uniedu, 
                data = surprobframe)

summary(models)
exp(confint(models))
(modelszph <- cox.zph(models)) 
vif(models)

###   4.5.4 pseudo R-squares 

LLf <- models$loglik[2]
LL0 <- models$loglik[1]
#McFadden pseudo-R2
as.vector(1 - (LLf / LL0)) #0.03489812
#Cox & Snell
as.vector(1 - exp((2/637) * (LL0 - LLf))) #0.07522533

### 5.18 info support sorethr model ######
surprobframe$PartHelpful_InfoPost5 <- 
  relevel(surprobframe$PartHelpful_InfoPost5, 
          ref="help") #change each time

# 4.6.1. relevel factor for interaction 

models <- coxph(SurvObj1 ~  
                  sorethr*PartHelpful_InfoPost5 + 
                  planned + multi + uniedu, 
                data = surprobframe)

summary(models)
exp(confint(models))
(modelszph <- cox.zph(models)) # non prop

plot(modelszph[1]) #cut 2.5w, hits infinity reduce to three levels

surprobframe$sorethr <- relevel(surprobframe$sorethr, 
                                ref="1") #change each time

surprobframe$PartHelpful_InfoPost6 <- relevel(surprobframe$PartHelpful_InfoPost6, 
                                     ref="absent") #change each time

modelstrata <- survSplit(SurvObj1E ~ sorethr*PartHelpful_InfoPost6 + planned + 
                           + uniedu + multi, data = surprobframe, 
                         cut = c(4), episode = "tgroup", 
                         id = "RespondentId" )

models <- coxph(SurvObj1E ~ sorethr:strata(tgroup)*PartHelpful_InfoPost6 + planned + 
                  uniedu + multi, data = modelstrata)
summary(models)
exp(confint(models))
(modelszph <- cox.zph(models))


# only run once 
vif(models)

###   4.6. 4. pseudo R-squares 

LLf <- models$loglik[2]
LL0 <- models$loglik[1]
#McFadden pseudo-R2
as.vector(1 - (LLf / LL0)) #0.03903719
#Cox & Snell
as.vector(1 - exp((2/637) * (LL0 - LLf))) #0.08752101


#-----------------------------------------------------------------------------------------------
# 6. M8 interaction models 
#-----------------------------------------------------------------------------------------------

#### 6.1 check support variables ##### 
surprobframe$M8EmoPost2 <- as.factor(surprobframe$M8EmoPost2)
surprobframe$M8Helpful_PractPost2 <- as.factor(surprobframe$M8Helpful_PractPost2)
surprobframe$M8Helpful_InfoPost2 <- as.factor(surprobframe$M8Helpful_InfoPost2)


# check sample distrubtion for emo, info and practical
# 0 = absent 
# 1 = helpful or very helpful
# 2 = neither helpful or unhelpful
# 3 = unhelpful or very unhelpful

table(surprobframe$M8EmoPost2, exclude = NULL) 
#     0   1   2   3 
#    75 389  72  30
table(surprobframe$M8Helpful_PractPost2, exclude = NULL)
#   0   1   2   3 
#  144 306 100  16  
table(surprobframe$M8Helpful_InfoPost2, exclude = NULL) 
#  0   1   2   3 
# 114 385  58   9  - might be where its important to run both levels

# rename for easy changing of ref

# emotional 
surprobframe$M8EmoPost5 = NULL
surprobframe$M8EmoPost5[surprobframe$M8EmoPost2 == 1 ] <- "help"
surprobframe$M8EmoPost5[surprobframe$M8EmoPost2 == 2 ] <- "neither"
surprobframe$M8EmoPost5[surprobframe$M8EmoPost2 == 3 ] <- "not"
surprobframe$M8EmoPost5[surprobframe$M8EmoPost2 == 0 ] <- "absent"
surprobframe$M8EmoPost5 <- as.factor(surprobframe$M8EmoPost5)

# practical 
surprobframe$M8Helpful_PractPost5 = NULL
surprobframe$M8Helpful_PractPost5[surprobframe$M8Helpful_PractPost2 == 1 ] <- "help"
surprobframe$M8Helpful_PractPost5[surprobframe$M8Helpful_PractPost2 == 2 ] <- "neither"
surprobframe$M8Helpful_PractPost5[surprobframe$M8Helpful_PractPost2 == 3 ] <- "not"
surprobframe$M8Helpful_PractPost5[surprobframe$M8Helpful_PractPost2 == 0 ] <- "absent"
surprobframe$M8Helpful_PractPost5 <- as.factor(surprobframe$M8Helpful_PractPost5)

# info 
surprobframe$M8Helpful_InfoPost5 = NULL
surprobframe$M8Helpful_InfoPost5[surprobframe$M8Helpful_InfoPost2 == 1 ] <- "help"
surprobframe$M8Helpful_InfoPost5[surprobframe$M8Helpful_InfoPost2 == 2 ] <- "neither"
surprobframe$M8Helpful_InfoPost5[surprobframe$M8Helpful_InfoPost2 == 3 ] <- "not"
surprobframe$M8Helpful_InfoPost5[surprobframe$M8Helpful_InfoPost2 == 0 ] <- "absent"
surprobframe$M8Helpful_InfoPost5 <- as.factor(surprobframe$M8Helpful_InfoPost5)


#### 6.2 combine  levels 2 and 3 ##### 
# combine 2 and 3 (very unhelpful, unhelpful and neither helpful or unhelpful) into one 
# for  support variables to use when sample sizes too small (95% fits infinity)
# check during modelling if levels are similar effects etc. 

# now 1 = very helpful or helpful
# now 2 = neither helpful or unhelpful or very unhelpful 
# now 0 = none recieved 

# Emotional 
surprobframe$M8EmoPost4 <-ifelse(surprobframe$M8EmoPost2 ==2 | 
                                               surprobframe$M8EmoPost2 ==3, 2, 
                                             ifelse(surprobframe$M8EmoPost2 ==1, 1, 0))

table(surprobframe$M8EmoPost4, exclude = NULL)
#   0   1   2 
#  75 389 102 
surprobframe$M8EmoPost4 <- as.factor(surprobframe$M8EmoPost4)

surprobframe$M8EmoPost6 = NULL
surprobframe$M8EmoPost6[surprobframe$M8EmoPost4 == 1 ] <- "help"
surprobframe$M8EmoPost6[surprobframe$M8EmoPost4 == 2 ] <- "not"
surprobframe$M8EmoPost6[surprobframe$M8EmoPost4 == 0 ] <- "absent"

# Practical 
surprobframe$M8Helpful_PractPost4 <-ifelse(surprobframe$M8Helpful_PractPost2 ==2 | 
                                     surprobframe$M8Helpful_PractPost2 ==3, 2, 
                                   ifelse(surprobframe$M8Helpful_PractPost2 ==1, 1, 0))

table(surprobframe$M8Helpful_PractPost4, exclude = NULL)
surprobframe$M8Helpful_PractPost4 <- as.factor(surprobframe$M8Helpful_PractPost4)

#  0   1   2 
# 144 306 116 

# rename for relevels
surprobframe$M8Helpful_PractPost6 = NULL
surprobframe$M8Helpful_PractPost6[surprobframe$M8Helpful_PractPost4 == 1 ] <- "help"
surprobframe$M8Helpful_PractPost6[surprobframe$M8Helpful_PractPost4 == 2 ] <- "not"
surprobframe$M8Helpful_PractPost6[surprobframe$M8Helpful_PractPost4 == 0 ] <- "absent"
surprobframe$M8Helpful_PractPost6 <- as.factor(surprobframe$M8Helpful_PractPost6)


# INFO 
surprobframe$M8Helpful_InfoPost4 <-ifelse(surprobframe$M8Helpful_InfoPost2 ==2 | 
                                              surprobframe$M8Helpful_InfoPost2 ==3, 2, 
                                            ifelse(surprobframe$M8Helpful_InfoPost2 ==1, 1, 0))

table(surprobframe$M8Helpful_InfoPost4, exclude = NULL)
surprobframe$M8Helpful_InfoPost4 <- as.factor(surprobframe$M8Helpful_InfoPost4)

#0   1   2 
#114 385  67 

# rename for relevels 
surprobframe$M8Helpful_InfoPost6 = NULL
surprobframe$M8Helpful_InfoPost6[surprobframe$M8Helpful_InfoPost4 == 1 ] <- "help"
surprobframe$M8Helpful_InfoPost6[surprobframe$M8Helpful_InfoPost4 == 2 ] <- "not"
surprobframe$M8Helpful_InfoPost6[surprobframe$M8Helpful_InfoPost4 == 0 ] <- "absent"
surprobframe$M8Helpful_InfoPost6 <- as.factor(surprobframe$M8Helpful_InfoPost6)

### 6.3 emotional support too little milk model ######

# 0 = absent 
# 1 = helpful or very helpful
# 2 = neither helpful or unhelpful
# 3 = unhelpful or very unhelpful

# 6.3.1 relevel factors for interaction
# four levels 
surprobframe$M8EmoPost5 <- 
  relevel(surprobframe$M8EmoPost5, 
          ref="help") #change each time

# 6.3.2. model 
models <- coxph(SurvObj1 ~  
                  notenough*M8EmoPost5 + 
                  planned + multi + uniedu, 
                data = surprobframe)

summary(models)
exp(confint(models))
(modelszph <- cox.zph(models)) 

# only run once 
vif(models) 


###  6.3.3  pseudo R-squares  - only run once

LLf <- models$loglik[2]
LL0 <- models$loglik[1]
#McFadden pseudo-R2
as.vector(1 - (LLf / LL0)) #0.05668911
#Cox & Snell
as.vector(1 - exp((2/637) * (LL0 - LLf))) #0.1192997


### 6.4 practical support too little milk model ######
surprobframe$M8Helpful_PractPost5 <- 
  relevel(surprobframe$M8Helpful_PractPost5, 
          ref="absent") #change each time

models <- coxph(SurvObj1 ~  
                  notenough*M8Helpful_PractPost5 + 
                  planned + multi + uniedu, 
                data = surprobframe)

summary(models)
exp(confint(models))
(modelszph <- cox.zph(models)) # not is non-proportional
# only run once 
vif(models) 

#notenough1                              0.1696  3.4614 0.0628
#M8Helpful_PractPost5help                0.1942  4.2719 0.0387
#M8Helpful_PractPost5neither             0.0341  0.1338 0.7145
#M8Helpful_PractPost5not                 0.0215  0.0533 0.8175
#planned1                                0.1324  2.1070 0.1466
#multi1                                 -0.0696  0.6041 0.4370
#uniedu1                                 0.0607  0.4329 0.5106
#notenough1:M8Helpful_PractPost5help    -0.1358  2.1484 0.1427
#notenough1:M8Helpful_PractPost5neither -0.0402  0.1907 0.6623
#notenough1:M8Helpful_PractPost5not     -0.0544  0.3463 0.5562
#GLOBAL                                      NA 11.6959 0.3059

plot(modelszph[2])   # 6 weeks change in direction.

# try running with only three levels 
surprobframe$M8Helpful_PractPost6 <- 
  relevel(surprobframe$M8Helpful_PractPost6, 
          ref="absent") #change each time

models <- coxph(SurvObj1 ~  
                  notenough*M8Helpful_PractPost6 + 
                  planned + multi + uniedu, 
                data = surprobframe)

summary(models)
exp(confint(models))
(modelszph <- cox.zph(models)) # still non-proportional

# models are not proportional. need to split at 6 weeks. 

# 6.4.2 run splilt model 

# relevel not enough
surprobframe$notenough <- 
  relevel(surprobframe$notenough, ref="1")

surprobframe$M8Helpful_PractPost5 <- 
  relevel(surprobframe$M8Helpful_PractPost5, 
          ref="help")

modelstrata <- survSplit(SurvObj1E ~  notenough*M8Helpful_PractPost5 +  planned + 
                           uniedu + multi, data = surprobframe, 
                         cut = c(6), episode = "tgroup", 
                         id = "RespondentId" )

models <- coxph(SurvObj1E ~ 
                  notenough:strata(tgroup)*M8Helpful_PractPost5 + 
                  planned +  uniedu + multi, data = modelstrata)
summary(models)
exp(confint(models))
(modelszph <- cox.zph(models))  


###   4.5.4 pseudo R-squares 

LLf <- models$loglik[2]
LL0 <- models$loglik[1]
#McFadden pseudo-R2
as.vector(1 - (LLf / LL0)) #0.05229358
#Cox & Snell
as.vector(1 - exp((2/637) * (LL0 - LLf))) #0.1105817

### 6.5 info support too little milk model ######

# 4.5.1. relevel factor for interaction 

surprobframe$notenough <- relevel(surprobframe$notenough, ref="0")
surprobframe$M8Helpful_InfoPost5 <- 
  relevel(surprobframe$M8Helpful_InfoPost5, 
          ref="help") #change each time

models <- coxph(SurvObj1 ~  
                  notenough*M8Helpful_InfoPost5 + 
                  planned + multi + uniedu, 
                data = surprobframe)

summary(models)
exp(confint(models))
(modelszph <- cox.zph(models)) # all ok

# only run once 
vif(models)

###   4.6. 4. pseudo R-squares 

LLf <- models$loglik[2]
LL0 <- models$loglik[1]
#McFadden pseudo-R2
as.vector(1 - (LLf / LL0)) #0.05304019
#Cox & Snell
as.vector(1 - exp((2/637) * (LL0 - LLf))) # 0.1120686


# LATCH MODELS 

### 6.6 emotional support latch model ######
# 6.6.1 model

# model 
surprobframe$M8EmoPost5 <- 
  relevel(surprobframe$M8EmoPost5, 
          ref="help") #relevel each time

models <- coxph(SurvObj1 ~  
                  latch*M8EmoPost5  + 
                  planned + multi + uniedu, 
                data = surprobframe)

summary(models)
exp(confint(models))
(modelszph <- cox.zph(models))   # all ok 

vif(models)


###  6.6.2  pseudo R-squares 

LLf <- models$loglik[2]
LL0 <- models$loglik[1]
#McFadden pseudo-R2
as.vector(1 - (LLf / LL0)) #0.04197393
#Cox & Snell
as.vector(1 - exp((2/637) * (LL0 - LLf))) #0.08977345


### 6.7 practical support latch model ######

surprobframe$M8Helpful_PractPost5 <- 
  relevel(surprobframe$M8Helpful_PractPost5, 
          ref="help") #change each time

models <- coxph(SurvObj1 ~  
                  latch*M8Helpful_PractPost5 + 
                  planned + multi + uniedu, 
                data = surprobframe)

summary(models)
exp(confint(models))
(modelszph <- cox.zph(models)) # ok, help is broadline but fine. 

vif(models)


###  4.7.5  pseudo R-squares 

LLf <- models$loglik[2]
LL0 <- models$loglik[1]
#McFadden pseudo-R2
as.vector(1 - (LLf / LL0)) #0.03802649
#Cox & Snell
as.vector(1 - exp((2/637) * (LL0 - LLf))) #0.08168583


### 6.8 info support latch model ######

# 6.8.1 model

surprobframe$M8Helpful_InfoPost5 <- 
  relevel(surprobframe$M8Helpful_InfoPost5, 
          ref="help") #change each time

models <- coxph(SurvObj1 ~  
                  latch*M8Helpful_InfoPost5 + 
                  planned + multi + uniedu, 
                data = surprobframe)

summary(models)
exp(confint(models))
(modelszph <- cox.zph(models)) # model with helpful as ref is non-proportional

vif(models)


###  6.8.2  pseudo R-squares 

LLf <- models$loglik[2]
LL0 <- models$loglik[1]
#McFadden pseudo-R2
as.vector(1 - (LLf / LL0)) #0.03838118
#Cox & Snell
as.vector(1 - exp((2/637) * (LL0 - LLf))) #0.08241547


### 6.9 emotional support too much milk model ###### 

# 6.9.1 model 
surprobframe$M8EmoPost5 <-
  relevel(surprobframe$M8EmoPost5, 
          ref="help") #change each time


models <- coxph(SurvObj1 ~  
                  toomuch*M8EmoPost6  + 
                  planned + multi + uniedu, 
                data = surprobframe)

summary(models)
exp(confint(models))
(modelszph <- cox.zph(models)) #  help is non-prop
vif(models)

# reducing down to three levels doesn't help, need to split it
plot(modelszph[2])   # 2.5 weeks change in direction.


# 6.9.2 run splilt model 
# hits infinity, need to use three levels 

# relevel not enough
surprobframe$toomuch <- 
  relevel(surprobframe$toomuch, ref="1")

surprobframe$M8EmoPost6 <- 
  relevel(surprobframe$M8EmoPost6, 
          ref="absent")

modelstrata <- survSplit(SurvObj1E ~  toomuch + M8EmoPost6 + 
                           toomuch*M8EmoPost6 +  planned + 
                           uniedu + multi, data = surprobframe, 
                         cut = c(2.5), episode = "tgroup", 
                         id = "RespondentId" )

models <- coxph(SurvObj1E ~ 
                  toomuch:strata(tgroup)*M8EmoPost6 + 
                  planned +  uniedu + multi, data = modelstrata)
summary(models)
exp(confint(models))
(modelszph <- cox.zph(models))  


###  4.4.3  pseudo R-squares  - only run once

LLf <- models$loglik[2]
LL0 <- models$loglik[1]
#McFadden pseudo-R2
as.vector(1 - (LLf / LL0)) #0.0532414
#Cox & Snell
as.vector(1 - exp((2/637) * (LL0 - LLf))) #0.1124689

### 6.10 practical support too much  milk model ######

# 6.10.1 MODEL
surprobframe$M8Helpful_PractPost5 <- 
  relevel(surprobframe$M8Helpful_PractPost5, 
          ref="not") #change each time

models <- coxph(SurvObj1 ~  
                  toomuch*M8Helpful_PractPost5 + 
                  planned + multi + uniedu, 
                data = surprobframe)

summary(models) # hits infimity, reduce down two three levels 

surprobframe$M8Helpful_PractPost6 <- 
  relevel(surprobframe$M8Helpful_PractPost6, 
          ref="absent") #change each time


models <- coxph(SurvObj1 ~  
                  toomuch*M8Helpful_PractPost6 + 
                  planned + multi + uniedu, 
                data = surprobframe)
summary(models) 
exp(confint(models))
(modelszph <- cox.zph(models)) 
vif(models)

###   4.5.4 pseudo R-squares 

LLf <- models$loglik[2]
LL0 <- models$loglik[1]
#McFadden pseudo-R2
as.vector(1 - (LLf / LL0)) #0.0457212
#Cox & Snell
as.vector(1 - exp((2/637) * (LL0 - LLf))) #0.09738506

### 6.12 info support too much milk model ######

# 4.12.1. model
surprobframe$M8Helpful_InfoPost6 <- 
  relevel(surprobframe$M8Helpful_InfoPost6, 
          ref="help") #change each time

models <- coxph(SurvObj1 ~  
                  toomuch*M8Helpful_InfoPost6 + 
                  planned + multi + uniedu, 
                data = surprobframe)

summary(models)
exp(confint(models))
(modelszph <- cox.zph(models)) # non proportoinal - switch to three levels

#                                        rho chisq      p
#toomuch1                             0.1851  4.09 0.0432
#M8Helpful_InfoPost5absent            0.1326  2.08 0.1488
#M8Helpful_InfoPost5help              0.1661  3.12 0.0773
#M8Helpful_InfoPost5neither           0.0927  1.02 0.3120
#planned1                             0.1251  1.82 0.1775
##multi1                              -0.1092  1.43 0.2322
#uniedu1                              0.1131  1.62 0.2035
#toomuch1:M8Helpful_InfoPost5absent  -0.1249  1.92 0.1657
#toomuch1:M8Helpful_InfoPost5help    -0.1920  4.43 0.0352
#toomuch1:M8Helpful_InfoPost5neither -0.1623  3.11 0.0778
#GLOBAL                                   NA 12.42 0.2578


# only run once 
vif(models)

###   4.12.2. pseudo R-squares 

LLf <- models$loglik[2]
LL0 <- models$loglik[1]
#McFadden pseudo-R2
as.vector(1 - (LLf / LL0)) #0.04538208
#Cox & Snell
as.vector(1 - exp((2/637) * (LL0 - LLf))) #0.09669884

### 6.13 emotional support blockmas  model ######

# 0 = absent 
# 1 = helpful or very helpful
# 2 = neither helpful or unhelpful
# 3 = unhelpful or very unhelpful

# 4.16.1 relevel factors for interaction
surprobframe$blockmas <- relevel(surprobframe$blockmas, ref="0")
surprobframe$M8EmoPost5 <- relevel(surprobframe$M8EmoPost5,
                                     ref="help") #change each time

# first run model with absent as reference (base model), then run with
# not, neither, then help. 

models <- coxph(SurvObj1 ~  
                  blockmas*M8EmoPost5  + 
                  planned + multi + uniedu, 
                data = surprobframe)

summary(models)


models <- coxph(SurvObj1 ~  blockmas + M8EmoPost5 + 
                  blockmas*M8EmoPost5  + 
                  planned + multi + uniedu, 
                data = surprobframe)

summary(models)


exp(confint(models))
(modelszph <- cox.zph(models)) # proportoonal 
vif(models)

###  4.4.3  pseudo R-squares  - only run once

LLf <- models$loglik[2]
LL0 <- models$loglik[1]
#McFadden pseudo-R2
as.vector(1 - (LLf / LL0)) # 0.04947759
#Cox & Snell
as.vector(1 - exp((2/637) * (LL0 - LLf))) #0.1049513

### 6.14 practical support blockmas model ######

# 4.14.1 check if levels 2 and 3 should be combined
surprobframe$M8Helpful_PractPost5 <- relevel(surprobframe$M8Helpful_PractPost5, 
                                             ref="help") #change each time


models <- coxph(SurvObj1 ~  
                  blockmas*M8Helpful_PractPost5 + 
                  planned + multi + uniedu, 
                data = surprobframe)


summary(models)
exp(confint(models))
(modelszph <- cox.zph(models)) 
vif(models)

###   4.14.2 pseudo R-squares 

LLf <- models$loglik[2]
LL0 <- models$loglik[1]
#McFadden pseudo-R2
as.vector(1 - (LLf / LL0)) #0.04513567
#Cox & Snell
as.vector(1 - exp((2/637) * (LL0 - LLf))) #0.0961999

### 6.15 info support blockmas model ######

# 6.15.1. relevel factor for interaction 

surprobframe$M8Helpful_InfoPost5 <- relevel(surprobframe$M8Helpful_InfoPost5,
                                              ref="not") #change each time


models <- coxph(SurvObj1 ~  
                  blockmas*M8Helpful_InfoPost5 + 
                  planned + multi + uniedu, 
                data = surprobframe)

summary(models)
exp(confint(models))
(modelszph <- cox.zph(models)) 
vif(models)


###   4.6. 4. pseudo R-squares 

LLf <- models$loglik[2]
LL0 <- models$loglik[1]
#McFadden pseudo-R2
as.vector(1 - (LLf / LL0)) #0.04879116
#Cox & Snell
as.vector(1 - exp((2/637) * (LL0 - LLf))) #0.1035734


### 6.16 emotional support sorethr  model ######


# 6.16.1 relevel factors for interaction
surprobframe$sorethr <- as.factor(surprobframe$sorethr)
surprobframe$M8EmoPost5 <- relevel(surprobframe$M8EmoPost5,
                                     ref="not") #change each time

# first run model with absent as reference (base model), then run with
# not, neither, then help. 
models <- coxph(SurvObj1 ~  
                  sorethr*M8EmoPost5 + 
                  planned + multi + uniedu, 
                data = surprobframe)

summary(models)
exp(confint(models))
(modelszph <- cox.zph(models)) # non-proportional for both 3 and four levels 
#sorethr1                  -0.05917 4.03e-01 0.5254
#M8EmoPost6not             -0.18679 3.97e+00 0.0463
#M8EmoPost6absent          -0.10808 1.41e+00 0.2349
#planned1                   0.12466 1.94e+00 0.1638
#multi1                    -0.08850 9.81e-01 0.3221
#uniedu1                    0.09899 1.18e+00 0.2783
#sorethr1:M8EmoPost6not     0.07492 6.59e-01 0.4170
#sorethr1:M8EmoPost6absent  0.00249 7.74e-04 0.9778
#GLOBAL                          NA 1.17e+01 0.1650

#sorethr1                    0.1031  1.262 0.2613
#M8EmoPost5help              0.1976  4.617 0.0317
#M8EmoPost5absent            0.0948  1.097 0.2949
#M8EmoPost5neither           0.1093  1.462 0.2266
##planned1                    0.1074  1.475 0.2246
#multi1                     -0.0926  1.075 0.2999
#uniedu1                     0.0863  0.903 0.3419
#sorethr1:M8EmoPost5help    -0.1172  1.633 0.2013
#sorethr1:M8EmoPost5absent  -0.0985  1.225 0.2684
#sorethr1:M8EmoPost5neither -0.0871  0.906 0.3411
#GLOBAL                          NA 12.947 0.2266

vif(models)


plot(modelszph[2]) # split at 2.5  weeks 

surprobframe$M8EmoPost5 <- relevel(surprobframe$M8EmoPost5,
                                   ref="help") #change each time
surprobframe$sorethr <- relevel(surprobframe$sorethr, ref="1") 

modelstrata <- survSplit(SurvObj1E ~ sorethr*M8EmoPost5 + planned + 
                           uniedu + multi, data = surprobframe, 
                         cut = c(2.5), episode = "tgroup", 
                         id = "RespondentId")

models <- coxph(SurvObj1E ~ sorethr:strata(tgroup)*M8EmoPost5
                +  planned +  uniedu + multi, data = modelstrata)

summary(models)
exp(confint(models))
(modelszph <- cox.zph(models))


LLf <- models$loglik[2]
LL0 <- models$loglik[1]
#McFadden pseudo-R2
as.vector(1 - (LLf / LL0)) #0.03640845
#Cox & Snell
as.vector(1 - exp((2/637) * (LL0 - LLf))) #0.07835002

### 6.17 practical support sorethr model ######

surprobframe$M8Helpful_PractPost5 <- 
  relevel(surprobframe$M8Helpful_PractPost5, 
          ref="absent") #change each time


models <- coxph(SurvObj1 ~  
                  sorethr*M8Helpful_PractPost5 + 
                  planned + multi + uniedu, 
                data = surprobframe)

summary(models)
(modelszph <- cox.zph(models)) 
vif(models)

# non prop - try to re-level to three but still non-prop
#                                      rho chisq      p
#sorethr1                             0.146  2.49 0.1146
#M8Helpful_PractPost5help             0.191  4.42 0.0355
#M8Helpful_PractPost5absent           0.124  1.91 0.1675
#M8Helpful_PractPost5not             -0.123  1.72 0.1899
#planned1                             0.121  1.70 0.1917
#multi1                              -0.115  1.66 0.1979
#uniedu1                              0.132  2.14 0.1434
#sorethr1:M8Helpful_PractPost5help   -0.178  3.76 0.0526
#sorethr1:M8Helpful_PractPost5absent -0.192  4.37 0.0366
#sorethr1:M8Helpful_PractPost5not     0.103  1.22 0.2687
#GLOBAL                                  NA 17.76 0.0591

#  3 levels                                  rho  chisq      p
#sorethr1                          -0.1262  1.876 0.1708
#M8Helpful_PractPost6help           0.0652  0.493 0.4826
#M8Helpful_PractPost6not           -0.1721  3.661 0.0557
#planned1                           0.1406  2.302 0.1292
#multi1                            -0.1104  1.494 0.2216
#uniedu1                            0.1294  2.035 0.1537
#sorethr1:M8Helpful_PractPost6help  0.0414  0.199 0.6555
#sorethr1:M8Helpful_PractPost6not   0.2335  6.478 0.0109
#GLOBAL                                 NA 15.742 0.0462


plot(modelszph[2]) # split at 2.5  weeks = but hits infinity so reduced down to three levels

surprobframe$M8Helpful_PractPost6 <- 
  relevel(surprobframe$M8Helpful_PractPost6, 
          ref="absent") #change each time

surprobframe$sorethr <- relevel(surprobframe$sorethr, ref="0") 

modelstrata <- survSplit(SurvObj1E ~ sorethr*M8Helpful_PractPost6 + planned + 
                           uniedu + multi, data = surprobframe, 
                         cut = c(2.5), episode = "tgroup", 
                         id = "RespondentId")

models <- coxph(SurvObj1E ~ sorethr:strata(tgroup)*M8Helpful_PractPost6
                +  planned +  uniedu + multi, data = modelstrata)

summary(models)
exp(confint(models))
(modelszph <- cox.zph(models))

###   4.5.4 pseudo R-squares 

LLf <- models$loglik[2]
LL0 <- models$loglik[1]
#McFadden pseudo-R2
as.vector(1 - (LLf / LL0)) #.04085622
#Cox & Snell
as.vector(1 - exp((2/637) * (LL0 - LLf))) #0.08749071

### 6.18 info support sorethr model ######
surprobframe$M8Helpful_InfoPost5 <- 
  relevel(surprobframe$M8Helpful_InfoPost5, 
          ref="help") #change each time

# 4.6.1. relevel factor for interaction 

models <- coxph(SurvObj1 ~  
                  sorethr*M8Helpful_InfoPost5 + 
                  planned + multi + uniedu, 
                data = surprobframe)

summary(models)
exp(confint(models))
(modelszph <- cox.zph(models)) # all ok

# only run once 
vif(models)

###   4.6. 4. pseudo R-squares 

LLf <- models$loglik[2]
LL0 <- models$loglik[1]
#McFadden pseudo-R2
as.vector(1 - (LLf / LL0)) #0.03757185
#Cox & Snell
as.vector(1 - exp((2/637) * (LL0 - LLf))) #0.08074975


#-----------------------------------------------------------------------------------------------
# 7. MGF interaction models 
#-----------------------------------------------------------------------------------------------

#### 7.1 check support variables ##### 
surprobframe$MGFEmoPost2 <- as.factor(surprobframe$MGFEmoPost2)
surprobframe$MGFHelpful_PractPost2 <- as.factor(surprobframe$MGFHelpful_PractPost2)
surprobframe$MGFHelpful_InfoPost2 <- as.factor(surprobframe$MGFHelpful_InfoPost2)


# check sample distrubtion for emo, info and practical
# 0 = absent 
# 1 = helpful or very helpful
# 2 = neither helpful or unhelpful
# 3 = unhelpful or very unhelpful

table(surprobframe$MGFEmoPost2, exclude = NULL) 
#       0   1   2   3 
#      163 267  92  44 
table(surprobframe$MGFHelpful_PractPost2, exclude = NULL)
#    0   1   2   3 
#   210 259  73  24
table(surprobframe$MGFHelpful_InfoPost2, exclude = NULL) 
#    0   1   2   3 
# 284 163  97  22 

# rename for easy changing of ref

# emotional 
surprobframe$MGFEmoPost5 = NULL
surprobframe$MGFEmoPost5[surprobframe$MGFEmoPost2 == 1 ] <- "help"
surprobframe$MGFEmoPost5[surprobframe$MGFEmoPost2 == 2 ] <- "neither"
surprobframe$MGFEmoPost5[surprobframe$MGFEmoPost2 == 3 ] <- "not"
surprobframe$MGFEmoPost5[surprobframe$MGFEmoPost2 == 0 ] <- "absent"
surprobframe$MGFEmoPost5 <- as.factor(surprobframe$MGFEmoPost5)

# practical 
surprobframe$MGFHelpful_PractPost5 = NULL
surprobframe$MGFHelpful_PractPost5[surprobframe$MGFHelpful_PractPost2 == 1 ] <- "help"
surprobframe$MGFHelpful_PractPost5[surprobframe$MGFHelpful_PractPost2 == 2 ] <- "neither"
surprobframe$MGFHelpful_PractPost5[surprobframe$MGFHelpful_PractPost2 == 3 ] <- "not"
surprobframe$MGFHelpful_PractPost5[surprobframe$MGFHelpful_PractPost2 == 0 ] <- "absent"
surprobframe$MGFHelpful_PractPost5 <- as.factor(surprobframe$MGFHelpful_PractPost5)

# info 
surprobframe$MGFHelpful_InfoPost5 = NULL
surprobframe$MGFHelpful_InfoPost5[surprobframe$MGFHelpful_InfoPost2 == 1 ] <- "help"
surprobframe$MGFHelpful_InfoPost5[surprobframe$MGFHelpful_InfoPost2 == 2 ] <- "neither"
surprobframe$MGFHelpful_InfoPost5[surprobframe$MGFHelpful_InfoPost2 == 3 ] <- "not"
surprobframe$MGFHelpful_InfoPost5[surprobframe$MGFHelpful_InfoPost2 == 0 ] <- "absent"
surprobframe$MGFHelpful_InfoPost5 <- as.factor(surprobframe$MGFHelpful_InfoPost5)


#### 7.2 combine  levels 2 and 3 ##### 
# combine 2 and 3 (very unhelpful, unhelpful and neither helpful or unhelpful) into one 
# for  support variables to use when sample sizes too small (95% fits infinity)
# check during modelling if levels are similar effects etc. 

# now 1 = very helpful or helpful
# now 2 = neither helpful or unhelpful or very unhelpful 
# now 0 = none recieved 

# Emotional 
surprobframe$MGFEmoPost4 <-ifelse(surprobframe$MGFEmoPost2 ==2 | 
                                   surprobframe$MGFEmoPost2 ==3, 2, 
                                 ifelse(surprobframe$MGFEmoPost2 ==1, 1, 0))

table(surprobframe$MGFEmoPost4, exclude = NULL)
#   0   1   2 
#  75 389 102 
surprobframe$MGFEmoPost4 <- as.factor(surprobframe$MGFEmoPost4)

surprobframe$MGFEmoPost6 = NULL
surprobframe$MGFEmoPost6[surprobframe$MGFEmoPost4 == 1 ] <- "help"
surprobframe$MGFEmoPost6[surprobframe$MGFEmoPost4 == 2 ] <- "not"
surprobframe$MGFEmoPost6[surprobframe$MGFEmoPost4 == 0 ] <- "absent"

surprobframe$MGFEmoPost6 <- as.factor(surprobframe$MGFEmoPost6)


# Practical 
surprobframe$MGFHelpful_PractPost4 <-ifelse(surprobframe$MGFHelpful_PractPost2 ==2 | 
                                             surprobframe$MGFHelpful_PractPost2 ==3, 2, 
                                           ifelse(surprobframe$MGFHelpful_PractPost2 ==1, 1, 0))

table(surprobframe$MGFHelpful_PractPost4, exclude = NULL)
surprobframe$MGFHelpful_PractPost4 <- as.factor(surprobframe$MGFHelpful_PractPost4)

#  0   1   2 
# 144 306 116 

# rename for relevels
surprobframe$MGFHelpful_PractPost6 = NULL
surprobframe$MGFHelpful_PractPost6[surprobframe$MGFHelpful_PractPost4 == 1 ] <- "help"
surprobframe$MGFHelpful_PractPost6[surprobframe$MGFHelpful_PractPost4 == 2 ] <- "not"
surprobframe$MGFHelpful_PractPost6[surprobframe$MGFHelpful_PractPost4 == 0 ] <- "absent"
surprobframe$MGFHelpful_PractPost6 <- as.factor(surprobframe$MGFHelpful_PractPost6)


# INFO 
surprobframe$MGFHelpful_InfoPost4 <-ifelse(surprobframe$MGFHelpful_InfoPost2 ==2 | 
                                            surprobframe$MGFHelpful_InfoPost2 ==3, 2, 
                                          ifelse(surprobframe$MGFHelpful_InfoPost2 ==1, 1, 0))

table(surprobframe$MGFHelpful_InfoPost4, exclude = NULL)
surprobframe$MGFHelpful_InfoPost4 <- as.factor(surprobframe$MGFHelpful_InfoPost4)

#0   1   2 
#114 385  67 

# rename for relevels 
surprobframe$MGFHelpful_InfoPost6 = NULL
surprobframe$MGFHelpful_InfoPost6[surprobframe$MGFHelpful_InfoPost4 == 1 ] <- "help"
surprobframe$MGFHelpful_InfoPost6[surprobframe$MGFHelpful_InfoPost4 == 2 ] <- "not"
surprobframe$MGFHelpful_InfoPost6[surprobframe$MGFHelpful_InfoPost4 == 0 ] <- "absent"
surprobframe$MGFHelpful_InfoPost6 <- as.factor(surprobframe$MGFHelpful_InfoPost6)

### 7.3 emotional support too little milk model ######

# 7.3.0 relevel
surprobframe$MGFEmoPost5 <- 
  relevel(surprobframe$MGFEmoPost5, 
          ref="help") #change each time

# 7.3.1. model 
models <- coxph(SurvObj1 ~  
                  notenough*MGFEmoPost5 + 
                  planned + multi + uniedu, 
                data = surprobframe)

summary(models)
exp(confint(models))
(modelszph <- cox.zph(models)) 

# only run once 
vif(models) 


###  7.3.2  pseudo R-squares  - only run once

LLf <- models$loglik[2]
LL0 <- models$loglik[1]
#McFadden pseudo-R2
as.vector(1 - (LLf / LL0)) #0.05229297
#Cox & Snell
as.vector(1 - exp((2/637) * (LL0 - LLf))) #0.1105805


### 7.4 practical support too little milk model ######

# 7.4.0 relevel 
surprobframe$MGFHelpful_PractPost5 <- 
  relevel(surprobframe$MGFHelpful_PractPost5, 
          ref="neither") #change each time

# 7.4.1 model
models <- coxph(SurvObj1 ~  
                  notenough*MGFHelpful_PractPost5 + 
                  planned + multi + uniedu, 
                data = surprobframe)

summary(models)
exp(confint(models))
(modelszph <- cox.zph(models)) # ok 
# only run once 
vif(models) 


###   7.4.2 pseudo R-squares 

LLf <- models$loglik[2]
LL0 <- models$loglik[1]
#McFadden pseudo-R2
as.vector(1 - (LLf / LL0)) #0.04863695
#Cox & Snell
as.vector(1 - exp((2/637) * (LL0 - LLf))) #0.1032636

### 7.5 info support too little milk model ######

# 7.5.0. relevel factor for interaction 

surprobframe$notenough <- relevel(surprobframe$notenough, ref="0")

surprobframe$MGFHelpful_InfoPost5 <- 
  relevel(surprobframe$MGFHelpful_InfoPost5, 
          ref="help") #change each time

# 7.5.1. model 
models <- coxph(SurvObj1 ~  
                  notenough*MGFHelpful_InfoPost5 + 
                  planned + multi + uniedu, 
                data = surprobframe)

summary(models)
exp(confint(models))
(modelszph <- cox.zph(models)) # all ok

# only run once 
vif(models)

###   7.5.2. pseudo R-squares 

LLf <- models$loglik[2]
LL0 <- models$loglik[1]
#McFadden pseudo-R2
as.vector(1 - (LLf / LL0)) #0.05090699
#Cox & Snell
as.vector(1 - exp((2/637) * (LL0 - LLf))) # 0.1078137


# LATCH MODELS 

### 7.6 emotional support latch model ######

# 7.6.0 relevel
surprobframe$MGFEmoPost5 <- 
  relevel(surprobframe$MGFEmoPost5, 
          ref="neither") #relevel each time

# 7.6.1 model - non prop

models <- coxph(SurvObj1 ~  
                  latch*MGFEmoPost5  + 
                  planned + multi + uniedu, 
                data = surprobframe)

summary(models)
exp(confint(models))
(modelszph <- cox.zph(models))   # help non prop when neither ref

vif(models)

# 7.6.2 split the model 

plot(modelszph[4]) #cut 2.5 weeks b

surprobframe$latch <- relevel(surprobframe$latch, 
                                 ref="0") #change each time

surprobframe$MGFEmoPost5 <- relevel(surprobframe$MGFEmoPost5, 
                                               ref="help") #change each time

modelstrata <- survSplit(SurvObj1E ~ latch*MGFEmoPost5 + planned + 
                           + uniedu + multi, data = surprobframe, 
                         cut = c(2.5), episode = "tgroup", 
                         id = "RespondentId" )

models <- coxph(SurvObj1E ~ latch:strata(tgroup)*MGFEmoPost5 + planned + 
                  uniedu + multi, data = modelstrata)
summary(models)
exp(confint(models))
(modelszph <- cox.zph(models))


###  7.6.2  pseudo R-squares 

LLf <- models$loglik[2]
LL0 <- models$loglik[1]
#McFadden pseudo-R2
as.vector(1 - (LLf / LL0)) #0.04058712
#Cox & Snell
as.vector(1 - exp((2/637) * (LL0 - LLf))) #0.08694028


### 7.7 practical support latch model ######

# 7.7.0 relevel
surprobframe$MGFHelpful_PractPost5 <- 
  relevel(surprobframe$MGFHelpful_PractPost5, 
          ref="help") #change each time

# 7.7.1 model

models <- coxph(SurvObj1 ~  
                  latch*MGFHelpful_PractPost5 + 
                  planned + multi + uniedu, 
                data = surprobframe)

summary(models)
exp(confint(models))
(modelszph <- cox.zph(models)) #  ok 

vif(models)


###  4.7.5  pseudo R-squares 

LLf <- models$loglik[2]
LL0 <- models$loglik[1]
#McFadden pseudo-R2
as.vector(1 - (LLf / LL0)) #0.0353965
#Cox & Snell
as.vector(1 - exp((2/637) * (LL0 - LLf))) #0.07625759


### 7.8 info support latch model ######

# 7.8.0 relevel

surprobframe$MGFHelpful_InfoPost5 <- 
  relevel(surprobframe$MGFHelpful_InfoPost5, 
          ref="help") #change each time

# 7.8.1 model 

models <- coxph(SurvObj1 ~  
                  latch*MGFHelpful_InfoPost5 + 
                  planned + multi + uniedu, 
                data = surprobframe)

summary(models)
exp(confint(models))
(modelszph <- cox.zph(models)) # ok

vif(models)


###  7.8.2  pseudo R-squares 

LLf <- models$loglik[2]
LL0 <- models$loglik[1]
#McFadden pseudo-R2
as.vector(1 - (LLf / LL0)) # 0.03602761
#Cox & Snell
as.vector(1 - exp((2/637) * (LL0 - LLf))) #0.07756311


### 7.9 emotional support too much milk model ######

# 7.9.0 relevel
surprobframe$MGFEmoPost5 <-
  relevel(surprobframe$MGFEmoPost5, 
          ref="help") #change each time

# 7.9.1 model 

models <- coxph(SurvObj1 ~  
                  toomuch*MGFEmoPost5  + 
                  planned + multi + uniedu, 
                data = surprobframe)

summary(models)
exp(confint(models))
(modelszph <- cox.zph(models)) #  
vif(models)


###  7.9.2  pseudo R-squares  - only run once

LLf <- models$loglik[2]
LL0 <- models$loglik[1]
#McFadden pseudo-R2
as.vector(1 - (LLf / LL0)) #0.04577427
#Cox & Snell
as.vector(1 - exp((2/637) * (LL0 - LLf))) #0.0974924

### 7.10 practical support too much  milk model ######

# 7.10.0 re level 
surprobframe$MGFHelpful_PractPost6 <- 
  relevel(surprobframe$MGFHelpful_PractPost6, 
          ref="help") #change each time

# 7.10. 1 model 

models <- coxph(SurvObj1 ~  
                  toomuch*MGFHelpful_PractPost6 + 
                  planned + multi + uniedu, 
                data = surprobframe)

summary(models) # hits infimity, reduce down two three levels 
exp(confint(models))
(modelszph <- cox.zph(models)) 
vif(models)

###   7.10.2 pseudo R-squares 

LLf <- models$loglik[2]
LL0 <- models$loglik[1]
#McFadden pseudo-R2
as.vector(1 - (LLf / LL0)) #.04628983
#Cox & Snell
as.vector(1 - exp((2/637) * (LL0 - LLf))) #0.0985345

### 7.11 info support too much milk model ######

# 7.11.0. relevel
surprobframe$MGFHelpful_InfoPost5 <- 
  relevel(surprobframe$MGFHelpful_InfoPost5, 
          ref="help") #change each time

# 7.11.1 model 

models <- coxph(SurvObj1 ~  
                  toomuch*MGFHelpful_InfoPost5 + 
                  planned + multi + uniedu, 
                data = surprobframe)

summary(models)
exp(confint(models))
(modelszph <- cox.zph(models)) # ok

# only run once 
vif(models)

###   7.11.2. pseudo R-squares 

LLf <- models$loglik[2]
LL0 <- models$loglik[1]
#McFadden pseudo-R2
as.vector(1 - (LLf / LL0)) #0.04411523
#Cox & Snell
as.vector(1 - exp((2/637) * (LL0 - LLf))) #0.09413076

### 7.12 emotional support blockmas  model ######

# 7.12.0 relevel factors for interaction

surprobframe$blockmas <- relevel(surprobframe$blockmas, ref="0")

surprobframe$MGFEmoPost5 <- relevel(surprobframe$MGFEmoPost5,
                                   ref="help") #change each time

# 7.12.1 model

models <- coxph(SurvObj1 ~  
                  blockmas*MGFEmoPost5  + 
                  planned + multi + uniedu, 
                data = surprobframe)

summary(models)
exp(confint(models))
(modelszph <- cox.zph(models)) # non-proportoonal both at 4 and 3 levels 
vif(models)

# 7.12.2 split the model 

plot(modelszph[2]) #cut 4.5 weeks, but hits infinity so reduce to 3 levels 

surprobframe$blockmas <- relevel(surprobframe$blockmas, 
                              ref="1") #change each time

surprobframe$MGFEmoPost6 <- relevel(surprobframe$MGFEmoPost6, 
                                    ref="help") #change each time

modelstrata <- survSplit(SurvObj1E ~ blockmas*MGFEmoPost6 + planned + 
                           + uniedu + multi, data = surprobframe, 
                         cut = c(4.5), episode = "tgroup", 
                         id = "RespondentId" )

models <- coxph(SurvObj1E ~ blockmas:strata(tgroup)*MGFEmoPost6 + planned + 
                  uniedu + multi, data = modelstrata)
summary(models)
exp(confint(models))
(modelszph <- cox.zph(models))

###  7.12.3  pseudo R-squares  - only run once

LLf <- models$loglik[2]
LL0 <- models$loglik[1]
#McFadden pseudo-R2
as.vector(1 - (LLf / LL0)) # 0.05339666
#Cox & Snell
as.vector(1 - exp((2/637) * (LL0 - LLf))) #0.1127776

### 7.13 practical support blockmas model ###### 

# 7.13.0 relevel
surprobframe$MGFHelpful_PractPost5 <- relevel(surprobframe$MGFHelpful_PractPost5, 
                                             ref="help") #change each time

# 7.13.1 model 
models <- coxph(SurvObj1 ~  
                  blockmas*MGFHelpful_PractPost5 + 
                  planned + multi + uniedu, 
                data = surprobframe)


summary(models)
exp(confint(models))
(modelszph <- cox.zph(models))  # neither not proportional at three or four levels 
vif(models)

###   7.13.2 split the model 

plot(modelszph[2]) #cut 4.5 but hits infinity so reduce down to three levels

surprobframe$blockmas <- relevel(surprobframe$blockmas, 
                              ref="0") #change each time

surprobframe$MGFHelpful_PractPost6 <- relevel(surprobframe$MGFHelpful_PractPost6, 
                                    ref="absent") #change each time

modelstrata <- survSplit(SurvObj1E ~ blockmas*MGFHelpful_PractPost6 + planned + 
                           + uniedu + multi, data = surprobframe, 
                         cut = c(4.5), episode = "tgroup", 
                         id = "RespondentId" )

models <- coxph(SurvObj1E ~ blockmas*MGFHelpful_PractPost6:strata(tgroup) + planned + 
                  uniedu + multi, data = modelstrata)
summary(models)
exp(confint(models))
(modelszph <- cox.zph(models))


###   7.13.3 pseudo R-squares 

LLf <- models$loglik[2]
LL0 <- models$loglik[1]
#McFadden pseudo-R2
as.vector(1 - (LLf / LL0)) #0.04344344
#Cox & Snell
as.vector(1 - exp((2/637) * (LL0 - LLf))) #0.09276601

### 7.14 info support blockmas model ######

# 7.14.0 relevel factor for interaction 

surprobframe$MGFHelpful_InfoPost5 <- relevel(surprobframe$MGFHelpful_InfoPost5,
                                            ref="help") #change each time

# 7.14.1
models <- coxph(SurvObj1 ~  
                  blockmas*MGFHelpful_InfoPost5 + 
                  planned + multi + uniedu, 
                data = surprobframe)

summary(models)
exp(confint(models))
(modelszph <- cox.zph(models)) 
vif(models)


###   7.14.2. pseudo R-squares 

LLf <- models$loglik[2]
LL0 <- models$loglik[1]
#McFadden pseudo-R2
as.vector(1 - (LLf / LL0)) #0.0424518
#Cox & Snell
as.vector(1 - exp((2/637) * (LL0 - LLf))) #0.09074769


### 7.15 emotional support sorethr  model ######


# 7.15.0 relevel factors for interaction
surprobframe$sorethr <- relevel(surprobframe$sorethr, 
                                 ref="0") #change each time

surprobframe$MGFEmoPost5 <- relevel(surprobframe$MGFEmoPost5,
                                   ref="help") #change each time

# 7.15.1 model
 
models <- coxph(SurvObj1 ~  
                  sorethr*MGFEmoPost5 + 
                  planned + multi + uniedu, 
                data = surprobframe)

summary(models)
exp(confint(models))
(modelszph <- cox.zph(models)) # ok 
vif(models)


###   7.15.2. pseudo R-squares 

LLf <- models$loglik[2]
LL0 <- models$loglik[1]
#McFadden pseudo-R2
as.vector(1 - (LLf / LL0)) #0.04000734
#Cox & Snell
as.vector(1 - exp((2/637) * (LL0 - LLf))) #0.0857532

### 7.16 practical support sorethr model ######

# 17.16.0 relevel
surprobframe$MGFHelpful_PractPost6 <- 
  relevel(surprobframe$MGFHelpful_PractPost6, 
          ref="help") #change each time

# 17.16.1 
models <- coxph(SurvObj1 ~  
                  sorethr*MGFHelpful_PractPost6 + 
                  planned + multi + uniedu, 
                data = surprobframe)

summary(models)
exp(confint(models))
(modelszph <- cox.zph(models)) # non prop - neither - in four levels but runs ok as 3
vif(models)


# 17.16.2  pseudo R-squares 

LLf <- models$loglik[2]
LL0 <- models$loglik[1]
#McFadden pseudo-R2
as.vector(1 - (LLf / LL0)) #0.03445118
#Cox & Snell
as.vector(1 - exp((2/637) * (LL0 - LLf))) # 0.07429864

### 7.17 info support sorethr model ######

# 7.17.0 relevel 
surprobframe$MGFHelpful_InfoPost5 <- 
  relevel(surprobframe$MGFHelpful_InfoPost5, 
          ref="help") #change each time

# 7.17.1. model
models <- coxph(SurvObj1 ~  
                  sorethr*MGFHelpful_InfoPost5 + 
                  planned + multi + uniedu, 
                data = surprobframe)

summary(models)
exp(confint(models))
(modelszph <- cox.zph(models)) # all ok

# only run once 
vif(models)

###  7.6. 4. pseudo R-squares 

LLf <- models$loglik[2]
LL0 <- models$loglik[1]
#McFadden pseudo-R2
as.vector(1 - (LLf / LL0)) #0.03613177
#Cox & Snell
as.vector(1 - exp((2/637) * (LL0 - LLf))) #0.0777784


#-----------------------------------------------------------------------------------------------
# 8. Sis interaction models 
#-----------------------------------------------------------------------------------------------

#### 8.1 check support variables ##### 
surprobframe$Sis_EmoPost2 <- as.factor(surprobframe$Sis_EmoPost2)
surprobframe$SisHelpful_PractPost2 <- as.factor(surprobframe$SisHelpful_PractPost2)
surprobframe$SisHelpful_InfoPost2 <- as.factor(surprobframe$SisHelpful_InfoPost2)

surprobframe$SisEmoPost2 <- surprobframe$Sis_EmoPost2

# check sample distrubtion for emo, info and practical
# 0 = absent 
# 1 = helpful or very helpful
# 2 = neither helpful or unhelpful
# 3 = unhelpful or very unhelpful

table(surprobframe$SisEmoPost2, exclude = NULL) 
#       0   1   2   3 
#      294 198  54  20
table(surprobframe$SisHelpful_PractPost2, exclude = NULL)
#    0   1   2   3 
#  332 178  42  14 
table(surprobframe$SisHelpful_InfoPost2, exclude = NULL) 
#    0   1   2   3 
#   349 156  49  12

# rename for easy changing of ref

# emotional 
surprobframe$SisEmoPost5 = NULL
surprobframe$SisEmoPost5[surprobframe$SisEmoPost2 == 1 ] <- "help"
surprobframe$SisEmoPost5[surprobframe$SisEmoPost2 == 2 ] <- "neither"
surprobframe$SisEmoPost5[surprobframe$SisEmoPost2 == 3 ] <- "not"
surprobframe$SisEmoPost5[surprobframe$SisEmoPost2 == 0 ] <- "absent"
surprobframe$SisEmoPost5 <- as.factor(surprobframe$SisEmoPost5)

# practical 
surprobframe$SisHelpful_PractPost5 = NULL
surprobframe$SisHelpful_PractPost5[surprobframe$SisHelpful_PractPost2 == 1 ] <- "help"
surprobframe$SisHelpful_PractPost5[surprobframe$SisHelpful_PractPost2 == 2 ] <- "neither"
surprobframe$SisHelpful_PractPost5[surprobframe$SisHelpful_PractPost2 == 3 ] <- "not"
surprobframe$SisHelpful_PractPost5[surprobframe$SisHelpful_PractPost2 == 0 ] <- "absent"
surprobframe$SisHelpful_PractPost5 <- as.factor(surprobframe$SisHelpful_PractPost5)

# info 
surprobframe$SisHelpful_InfoPost5 = NULL
surprobframe$SisHelpful_InfoPost5[surprobframe$SisHelpful_InfoPost2 == 1 ] <- "help"
surprobframe$SisHelpful_InfoPost5[surprobframe$SisHelpful_InfoPost2 == 2 ] <- "neither"
surprobframe$SisHelpful_InfoPost5[surprobframe$SisHelpful_InfoPost2 == 3 ] <- "not"
surprobframe$SisHelpful_InfoPost5[surprobframe$SisHelpful_InfoPost2 == 0 ] <- "absent"
surprobframe$SisHelpful_InfoPost5 <- as.factor(surprobframe$SisHelpful_InfoPost5)


#### 8.2 combine  levels 2 and 3 ##### 
# combine 2 and 3 (very unhelpful, unhelpful and neither helpful or unhelpful) into one 
# for  support variables to use when sample sizes too small (95% fits infinity)
# check during modelling if levels are similar effects etc. 

# now 1 = very helpful or helpful
# now 2 = neither helpful or unhelpful or very unhelpful 
# now 0 = none recieved 

# Emotional 
surprobframe$SisEmoPost4 <-ifelse(surprobframe$SisEmoPost2 ==2 | 
                                    surprobframe$SisEmoPost2 ==3, 2, 
                                  ifelse(surprobframe$SisEmoPost2 ==1, 1, 0))

table(surprobframe$SisEmoPost4, exclude = NULL)
#   0   1   2 
#  294 198  74 
surprobframe$SisEmoPost4 <- as.factor(surprobframe$SisEmoPost4)

surprobframe$SisEmoPost6 = NULL
surprobframe$SisEmoPost6[surprobframe$SisEmoPost4 == 1 ] <- "help"
surprobframe$SisEmoPost6[surprobframe$SisEmoPost4 == 2 ] <- "not"
surprobframe$SisEmoPost6[surprobframe$SisEmoPost4 == 0 ] <- "absent"

surprobframe$SisEmoPost6 <- as.factor(surprobframe$SisEmoPost6)


# Practical 
surprobframe$SisHelpful_PractPost4 <-ifelse(surprobframe$SisHelpful_PractPost2 ==2 | 
                                              surprobframe$SisHelpful_PractPost2 ==3, 2, 
                                            ifelse(surprobframe$SisHelpful_PractPost2 ==1, 1, 0))

table(surprobframe$SisHelpful_PractPost4, exclude = NULL)
surprobframe$SisHelpful_PractPost4 <- as.factor(surprobframe$SisHelpful_PractPost4)

#  0   1   2 
# 332 178  56 

# rename for relevels
surprobframe$SisHelpful_PractPost6 = NULL
surprobframe$SisHelpful_PractPost6[surprobframe$SisHelpful_PractPost4 == 1 ] <- "help"
surprobframe$SisHelpful_PractPost6[surprobframe$SisHelpful_PractPost4 == 2 ] <- "not"
surprobframe$SisHelpful_PractPost6[surprobframe$SisHelpful_PractPost4 == 0 ] <- "absent"
surprobframe$SisHelpful_PractPost6 <- as.factor(surprobframe$SisHelpful_PractPost6)


# INFO 
surprobframe$SisHelpful_InfoPost4 <-ifelse(surprobframe$SisHelpful_InfoPost2 ==2 | 
                                             surprobframe$SisHelpful_InfoPost2 ==3, 2, 
                                           ifelse(surprobframe$SisHelpful_InfoPost2 ==1, 1, 0))

table(surprobframe$SisHelpful_InfoPost4, exclude = NULL)
surprobframe$SisHelpful_InfoPost4 <- as.factor(surprobframe$SisHelpful_InfoPost4)

#0   1   2 
#349 156  61 

# rename for relevels 
surprobframe$SisHelpful_InfoPost6 = NULL
surprobframe$SisHelpful_InfoPost6[surprobframe$SisHelpful_InfoPost4 == 1 ] <- "help"
surprobframe$SisHelpful_InfoPost6[surprobframe$SisHelpful_InfoPost4 == 2 ] <- "not"
surprobframe$SisHelpful_InfoPost6[surprobframe$SisHelpful_InfoPost4 == 0 ] <- "absent"
surprobframe$SisHelpful_InfoPost6 <- as.factor(surprobframe$SisHelpful_InfoPost6)

### 8.3 emotional support too little milk model ######

# 8.3.0 relevel
surprobframe$SisEmoPost5 <- 
  relevel(surprobframe$SisEmoPost5, 
          ref="help") #change each time

# 8.3.1. model 
models <- coxph(SurvObj1 ~  
                  notenough*SisEmoPost5 + 
                  planned + multi + uniedu, 
                data = surprobframe)

summary(models)
exp(confint(models))
(modelszph <- cox.zph(models)) 

# only run once 
vif(models) 


###  8.3.2  pseudo R-squares  - only run once

LLf <- models$loglik[2]
LL0 <- models$loglik[1]
#McFadden pseudo-R2
as.vector(1 - (LLf / LL0)) #.05548832
#Cox & Snell
as.vector(1 - exp((2/637) * (LL0 - LLf))) #0.1169266


### 8.4 practical support too little milk model ######

# 8.4.0 relevel 
surprobframe$SisHelpful_PractPost6 <- 
  relevel(surprobframe$SisHelpful_PractPost6, 
          ref="help") #change each time

# 8.4.1 model
models <- coxph(SurvObj1 ~  
                  notenough*SisHelpful_PractPost6 + 
                  planned + multi + uniedu, 
                data = surprobframe)

summary(models)
exp(confint(models))
(modelszph <- cox.zph(models)) # ok
# only run once 
vif(models) 

###   8.4.2 pseudo R-squares 

LLf <- models$loglik[2]
LL0 <- models$loglik[1]
#McFadden pseudo-R2
as.vector(1 - (LLf / LL0)) #0.05284692
#Cox & Snell
as.vector(1 - exp((2/637) * (LL0 - LLf))) #0.1116839

### 8.5 info support too little milk model ######

# 8.5.0. relevel factor for interaction 

surprobframe$notenough <- relevel(surprobframe$notenough, ref="0")

surprobframe$SisHelpful_InfoPost5 <- 
  relevel(surprobframe$SisHelpful_InfoPost5, 
          ref="help") #change each time

# 8.5.1. model 
models <- coxph(SurvObj1 ~  
                  notenough*SisHelpful_InfoPost5 + 
                  planned + multi + uniedu, 
                data = surprobframe)

summary(models)
exp(confint(models))
(modelszph <- cox.zph(models)) # all ok

# only run once 
vif(models)

###   8.5.2. pseudo R-squares 

LLf <- models$loglik[2]
LL0 <- models$loglik[1]
#McFadden pseudo-R2
as.vector(1 - (LLf / LL0)) #0.05060303
#Cox & Snell
as.vector(1 - exp((2/637) * (LL0 - LLf))) # .1072058


# LATCH MODELS 

### 8.6 emotional support latch model ######

# 8.6.0 relevel

surprobframe$latch <- relevel(surprobframe$latch, ref="0") #change each time

surprobframe$SisEmoPost5 <- 
  relevel(surprobframe$SisEmoPost5, 
          ref="help") #relevel each time

# 8.6.1 model

models <- coxph(SurvObj1 ~  
                  latch*SisEmoPost5  + 
                  planned + multi + uniedu, 
                data = surprobframe)

summary(models)
exp(confint(models))
(modelszph <- cox.zph(models))  

vif(models)

# 8.6.2 pseudo R-squares 

LLf <- models$loglik[2]
LL0 <- models$loglik[1]
#McFadden pseudo-R2
as.vector(1 - (LLf / LL0)) #0.03718972
#Cox & Snell
as.vector(1 - exp((2/637) * (LL0 - LLf))) #0.07996223


### 8.7 practical support latch model ######

# 8.7.0 relevel - spans infinity, reduce to three levels 
surprobframe$SisHelpful_PractPost6 <- 
  relevel(surprobframe$SisHelpful_PractPost6, 
          ref="not") #change each time

# 8.7.1 model

models <- coxph(SurvObj1 ~  
                  latch*SisHelpful_PractPost6 + 
                  planned + multi + uniedu, 
                data = surprobframe)

summary(models)
exp(confint(models))
(modelszph <- cox.zph(models)) #  non prop - latch in not model

vif(models)

# 8.7.2 split the model 

plot(modelszph[1]) #cut 2 weeks, but hits infinity so reduce to 3 levels 

surprobframe$latch <- relevel(surprobframe$latch, 
                                 ref="0") #change each time

surprobframe$SisHelpful_PractPost6 <- relevel(surprobframe$SisHelpful_PractPost6, 
                                    ref="absent") #change each time

modelstrata <- survSplit(SurvObj1E ~ latch*SisHelpful_PractPost6 + planned + 
                           + uniedu + multi, data = surprobframe, 
                         cut = c(2), episode = "tgroup", 
                         id = "RespondentId" )

models <- coxph(SurvObj1E ~ latch*SisHelpful_PractPost6:strata(tgroup) + planned + 
                  uniedu + multi, data = modelstrata)
summary(models)
exp(confint(models))
(modelszph <- cox.zph(models))

###  8.7.3  pseudo R-squares 

LLf <- models$loglik[2]
LL0 <- models$loglik[1]
#McFadden pseudo-R2
as.vector(1 - (LLf / LL0)) #0.04086764
#Cox & Snell
as.vector(1 - exp((2/637) * (LL0 - LLf))) #0.08751407


### 8.8 info support latch model ######

# 8.8.0 relevel

surprobframe$SisHelpful_InfoPost5 <- 
  relevel(surprobframe$SisHelpful_InfoPost5, 
          ref="help") #change each time

# 8.8.1 model 

models <- coxph(SurvObj1 ~  
                  latch*SisHelpful_InfoPost5 + 
                  planned + multi + uniedu, 
                data = surprobframe)

summary(models)
exp(confint(models))
(modelszph <- cox.zph(models)) # ok

vif(models)


###  8.8.2  pseudo R-squares 

LLf <- models$loglik[2]
LL0 <- models$loglik[1]
#McFadden pseudo-R2
as.vector(1 - (LLf / LL0)) #0.03531299
#Cox & Snell
as.vector(1 - exp((2/637) * (LL0 - LLf))) #0.07608471


### 8.9 emotional support too much milk model ######

# 8.9.0 relevel
surprobframe$SisEmoPost5 <-
  relevel(surprobframe$SisEmoPost5, 
          ref="help") #change each time

# 8.9.1 model 

models <- coxph(SurvObj1 ~  
                  toomuch*SisEmoPost5  + 
                  planned + multi + uniedu, 
                data = surprobframe)

summary(models)
exp(confint(models))
(modelszph <- cox.zph(models)) #  all ok 
vif(models)


###  8.9.2  pseudo R-squares  - only run once

LLf <- models$loglik[2]
LL0 <- models$loglik[1]
#McFadden pseudo-R2
as.vector(1 - (LLf / LL0)) #0.04660672
#Cox & Snell
as.vector(1 - exp((2/637) * (LL0 - LLf))) #0.09917443

### 8.10 practical support too much  milk model ######

# 8.10.0 re level 
surprobframe$SisHelpful_PractPost6 <- 
  relevel(surprobframe$SisHelpful_PractPost6, 
          ref="help") #change each time

# 7.8. 1 model 

models <- coxph(SurvObj1 ~  
                  toomuch*SisHelpful_PractPost6 + 
                  planned + multi + uniedu, 
                data = surprobframe)

summary(models) # hits infimity, reduce down two three levels 
exp(confint(models))
(modelszph <- cox.zph(models)) 
vif(models)

###   8.10.2 pseudo R-squares 

LLf <- models$loglik[2]
LL0 <- models$loglik[1]
#McFadden pseudo-R2
as.vector(1 - (LLf / LL0)) #0.04220334
#Cox & Snell
as.vector(1 - exp((2/637) * (LL0 - LLf))) #0.09024129

### 8.11 info support too much milk model ######

# 8.11.0. relevel
surprobframe$SisHelpful_InfoPost6 <- 
  relevel(surprobframe$SisHelpful_InfoPost6, 
          ref="help") #change each time

# 8.11.1 model - spans infininty, reduce to three levels

models <- coxph(SurvObj1 ~  
                  toomuch*SisHelpful_InfoPost6 + 
                  planned + multi + uniedu, 
                data = surprobframe)

summary(models)
exp(confint(models))
(modelszph <- cox.zph(models)) # ok

# only run once 
vif(models)

###   8.11.2. pseudo R-squares 

LLf <- models$loglik[2]
LL0 <- models$loglik[1]
#McFadden pseudo-R2
as.vector(1 - (LLf / LL0)) #0.04297792
#Cox & Snell
as.vector(1 - exp((2/637) * (LL0 - LLf))) #0.09181906

### 8.12 emotional support blockmas  model ######

# 8.12.0 relevel factors for interaction

surprobframe$blockmas <- relevel(surprobframe$blockmas, ref="0")

surprobframe$SisEmoPost5 <- relevel(surprobframe$SisEmoPost5,
                                    ref="absent") #change each time

# 8.12.1 model

models <- coxph(SurvObj1 ~  
                  blockmas*SisEmoPost5  + 
                  planned + multi + uniedu, 
                data = surprobframe)

summary(models)
exp(confint(models))
(modelszph <- cox.zph(models)) # non-proportoonal both at 4 and 3 levels 
vif(models)

# 8.12.2 split the model 

plot(modelszph[1]) #cut 6 weeks, but hits infinity so reduce to 3 levels 

surprobframe$blockmas <- relevel(surprobframe$blockmas, 
                                 ref="0") #change each time

surprobframe$SisEmoPost6 <- relevel(surprobframe$SisEmoPost6, 
                                    ref="help") #change each time

modelstrata <- survSplit(SurvObj1E ~ blockmas*SisEmoPost6 + planned + 
                           + uniedu + multi, data = surprobframe, 
                         cut = c(6), episode = "tgroup", 
                         id = "RespondentId" )

models <- coxph(SurvObj1E ~ blockmas:strata(tgroup)*SisEmoPost6 + planned + 
                  uniedu + multi, data = modelstrata)
summary(models)
exp(confint(models))
(modelszph <- cox.zph(models))

###  8.12.3  pseudo R-squares  - only run once

LLf <- models$loglik[2]
LL0 <- models$loglik[1]
#McFadden pseudo-R2
as.vector(1 - (LLf / LL0)) # 0.04766364
#Cox & Snell
as.vector(1 - exp((2/637) * (LL0 - LLf))) #0.1013055

### 8.13 practical support blockmas model ######

# 8.13.0 relevel
surprobframe$SisHelpful_PractPost6 <- relevel(surprobframe$SisHelpful_PractPost6, 
                                              ref="help") #change each time

# 8.13.1 model - hits infinity reduce to 3
models <- coxph(SurvObj1 ~  
                  blockmas*SisHelpful_PractPost6 + 
                  planned + multi + uniedu, 
                data = surprobframe)


summary(models)
exp(confint(models))
(modelszph <- cox.zph(models))  # absent not proportional at three or four levels 
vif(models) # but its near and if run in non-prop then hits infinity so trade off
# for now leave it. 


###   8.13.2 pseudo R-squares 

LLf <- models$loglik[2]
LL0 <- models$loglik[1]
#McFadden pseudo-R2
as.vector(1 - (LLf / LL0)) #0.04152764
#Cox & Snell
as.vector(1 - exp((2/637) * (LL0 - LLf))) #0.08886267

### 8.14 info support blockmas model ######

# 8.14.0 relevel factor for interaction - hits infinity, reduce to three levels

surprobframe$SisHelpful_InfoPost6 <- relevel(surprobframe$SisHelpful_InfoPost6,
                                             ref="help") #change each time

# 8.14.1
models <- coxph(SurvObj1 ~  
                  blockmas*SisHelpful_InfoPost6 + 
                  planned + multi + uniedu, 
                data = surprobframe)

summary(models)
exp(confint(models))
(modelszph <- cox.zph(models)) # ok 
vif(models)


###   8.14.2. pseudo R-squares 

LLf <- models$loglik[2]
LL0 <- models$loglik[1]
#McFadden pseudo-R2
as.vector(1 - (LLf / LL0)) #0.04348077
#Cox & Snell
as.vector(1 - exp((2/637) * (LL0 - LLf))) #0.09284188


### 8.15 emotional support sorethr  model ######


# 8.15.0 relevel factors for interaction
surprobframe$sorethr <- relevel(surprobframe$sorethr, 
                                ref="0") #change each time

surprobframe$SisEmoPost5 <- relevel(surprobframe$SisEmoPost5,
                                    ref="help") #change each time

# 8.15.1 model

models <- coxph(SurvObj1 ~  
                  sorethr*SisEmoPost5 + 
                  planned + multi + uniedu, 
                data = surprobframe)

summary(models)
exp(confint(models))
(modelszph <- cox.zph(models)) # ok 
vif(models)


###   8.15.2. pseudo R-squares 

LLf <- models$loglik[2]
LL0 <- models$loglik[1]
#McFadden pseudo-R2
as.vector(1 - (LLf / LL0)) #0.03914615
#Cox & Snell
as.vector(1 - exp((2/637) * (LL0 - LLf))) # 0.0839871

### 8.16 practical support sorethr model ######

# 8.16.0 relevel
surprobframe$SisHelpful_PractPost6 <- 
  relevel(surprobframe$SisHelpful_PractPost6, 
          ref="help") #change each time

# 8.16.1 
models <- coxph(SurvObj1 ~  
                  sorethr*SisHelpful_PractPost6 + 
                  planned + multi + uniedu, 
                data = surprobframe)

summary(models)
exp(confint(models))
(modelszph <- cox.zph(models)) 
vif(models)


# 8.16.2  pseudo R-squares 

LLf <- models$loglik[2]
LL0 <- models$loglik[1]
#McFadden pseudo-R2
as.vector(1 - (LLf / LL0)) #0.0380376
#Cox & Snell
as.vector(1 - exp((2/637) * (LL0 - LLf))) # 0.0817087

### 8.17 info support sorethr model ######

# 8.17.0 relevel 
surprobframe$SisHelpful_InfoPost6 <- 
  relevel(surprobframe$SisHelpful_InfoPost6, 
          ref="help") #change each time

# 8.17.1. model - hits infinity, reduce to three levels 
models <- coxph(SurvObj1 ~  
                  sorethr*SisHelpful_InfoPost6 + 
                  planned + multi + uniedu, 
                data = surprobframe)

summary(models)
exp(confint(models))
(modelszph <- cox.zph(models)) # all ok

# only run once 
vif(models)

###   8.6. 4. pseudo R-squares 

LLf <- models$loglik[2]
LL0 <- models$loglik[1]
#McFadden pseudo-R2
as.vector(1 - (LLf / LL0)) #0.03408574
#Cox & Snell
as.vector(1 - exp((2/637) * (LL0 - LLf))) #0.07354025


#-----------------------------------------------------------------------------------------------
# 9. Bro interaction models 
#-----------------------------------------------------------------------------------------------

#### 9.1 check support variables ##### 
surprobframe$Bro_EmoPost2 <- as.factor(surprobframe$Bro_EmoPost2)
surprobframe$BroHelpful_PractPost2 <- as.factor(surprobframe$BroHelpful_PractPost2)
surprobframe$BroHelpful_InfoPost2 <- as.factor(surprobframe$BroHelpful_InfoPost2)

surprobframe$BroEmoPost2 <- surprobframe$Bro_EmoPost2

# check sample distrubtion for emo, info and practical
# 0 = absent 
# 1 = helpful or very helpful
# 2 = neither helpful or unhelpful
# 3 = unhelpful or very unhelpful

table(surprobframe$BroEmoPost2, exclude = NULL) 
#       0   1   2   3 
#      294 122 115  35 
table(surprobframe$BroHelpful_PractPost2, exclude = NULL)
#    0   1   2   3 
#  381  87  81  17 
table(surprobframe$BroHelpful_InfoPost2, exclude = NULL) 
#    0   1   2   3 
#   433  49  73  11 

# rename for easy changing of ref

# emotional 
surprobframe$BroEmoPost5 = NULL
surprobframe$BroEmoPost5[surprobframe$BroEmoPost2 == 1 ] <- "help"
surprobframe$BroEmoPost5[surprobframe$BroEmoPost2 == 2 ] <- "neither"
surprobframe$BroEmoPost5[surprobframe$BroEmoPost2 == 3 ] <- "not"
surprobframe$BroEmoPost5[surprobframe$BroEmoPost2 == 0 ] <- "absent"
surprobframe$BroEmoPost5 <- as.factor(surprobframe$BroEmoPost5)

# practical 
surprobframe$BroHelpful_PractPost5 = NULL
surprobframe$BroHelpful_PractPost5[surprobframe$BroHelpful_PractPost2 == 1 ] <- "help"
surprobframe$BroHelpful_PractPost5[surprobframe$BroHelpful_PractPost2 == 2 ] <- "neither"
surprobframe$BroHelpful_PractPost5[surprobframe$BroHelpful_PractPost2 == 3 ] <- "not"
surprobframe$BroHelpful_PractPost5[surprobframe$BroHelpful_PractPost2 == 0 ] <- "absent"
surprobframe$BroHelpful_PractPost5 <- as.factor(surprobframe$BroHelpful_PractPost5)

# info 
surprobframe$BroHelpful_InfoPost5 = NULL
surprobframe$BroHelpful_InfoPost5[surprobframe$BroHelpful_InfoPost2 == 1 ] <- "help"
surprobframe$BroHelpful_InfoPost5[surprobframe$BroHelpful_InfoPost2 == 2 ] <- "neither"
surprobframe$BroHelpful_InfoPost5[surprobframe$BroHelpful_InfoPost2 == 3 ] <- "not"
surprobframe$BroHelpful_InfoPost5[surprobframe$BroHelpful_InfoPost2 == 0 ] <- "absent"
surprobframe$BroHelpful_InfoPost5 <- as.factor(surprobframe$BroHelpful_InfoPost5)


#### 9.2 combine  levels 2 and 3 ##### 
# combine 2 and 3 (very unhelpful, unhelpful and neither helpful or unhelpful) into one 
# for  support variables to use when sample sizes too small (95% fits infinity)
# check during modelling if levels are similar effects etc. 

# now 1 = very helpful or helpful
# now 2 = neither helpful or unhelpful or very unhelpful 
# now 0 = none recieved 

# Emotional 
surprobframe$BroEmoPost4 <-ifelse(surprobframe$BroEmoPost2 ==2 | 
                                    surprobframe$BroEmoPost2 ==3, 2, 
                                  ifelse(surprobframe$BroEmoPost2 ==1, 1, 0))

table(surprobframe$BroEmoPost4, exclude = NULL)
#   0   1   2 
#  294 122 150
surprobframe$BroEmoPost4 <- as.factor(surprobframe$BroEmoPost4)

surprobframe$BroEmoPost6 = NULL
surprobframe$BroEmoPost6[surprobframe$BroEmoPost4 == 1 ] <- "help"
surprobframe$BroEmoPost6[surprobframe$BroEmoPost4 == 2 ] <- "not"
surprobframe$BroEmoPost6[surprobframe$BroEmoPost4 == 0 ] <- "absent"

surprobframe$BroEmoPost6 <- as.factor(surprobframe$BroEmoPost6)


# Practical 
surprobframe$BroHelpful_PractPost4 <-ifelse(surprobframe$BroHelpful_PractPost2 ==2 | 
                                              surprobframe$BroHelpful_PractPost2 ==3, 2, 
                                            ifelse(surprobframe$BroHelpful_PractPost2 ==1, 1, 0))

table(surprobframe$BroHelpful_PractPost4, exclude = NULL)
surprobframe$BroHelpful_PractPost4 <- as.factor(surprobframe$BroHelpful_PractPost4)

#  0   1   2 
# 381  87  98

# rename for relevels
surprobframe$BroHelpful_PractPost6 = NULL
surprobframe$BroHelpful_PractPost6[surprobframe$BroHelpful_PractPost4 == 1 ] <- "help"
surprobframe$BroHelpful_PractPost6[surprobframe$BroHelpful_PractPost4 == 2 ] <- "not"
surprobframe$BroHelpful_PractPost6[surprobframe$BroHelpful_PractPost4 == 0 ] <- "absent"
surprobframe$BroHelpful_PractPost6 <- as.factor(surprobframe$BroHelpful_PractPost6)


# INFO 
surprobframe$BroHelpful_InfoPost4 <-ifelse(surprobframe$BroHelpful_InfoPost2 ==2 | 
                                             surprobframe$BroHelpful_InfoPost2 ==3, 2, 
                                           ifelse(surprobframe$BroHelpful_InfoPost2 ==1, 1, 0))

table(surprobframe$BroHelpful_InfoPost4, exclude = NULL)
surprobframe$BroHelpful_InfoPost4 <- as.factor(surprobframe$BroHelpful_InfoPost4)

#0   1   2 
#433  49  84 

# rename for relevels 
surprobframe$BroHelpful_InfoPost6 = NULL
surprobframe$BroHelpful_InfoPost6[surprobframe$BroHelpful_InfoPost4 == 1 ] <- "help"
surprobframe$BroHelpful_InfoPost6[surprobframe$BroHelpful_InfoPost4 == 2 ] <- "not"
surprobframe$BroHelpful_InfoPost6[surprobframe$BroHelpful_InfoPost4 == 0 ] <- "absent"
surprobframe$BroHelpful_InfoPost6 <- as.factor(surprobframe$BroHelpful_InfoPost6)

### 9.3 emotional support too little milk model ######

# 8.3.0 relevel
surprobframe$BroEmoPost5 <- 
  relevel(surprobframe$BroEmoPost5, 
          ref="help") #change each time

# 8.3.1. model 
models <- coxph(SurvObj1 ~  
                  notenough*BroEmoPost5 + 
                  planned + multi + uniedu, 
                data = surprobframe)

summary(models)
exp(confint(models))
(modelszph <- cox.zph(models)) 

# only run once 
vif(models) 


###  8.3.2  pseudo R-squares  - only run once

LLf <- models$loglik[2]
LL0 <- models$loglik[1]
#McFadden pseudo-R2
as.vector(1 - (LLf / LL0)) #0.05426615
#Cox & Snell
as.vector(1 - exp((2/637) * (LL0 - LLf))) #0.1145047


### 9.4 practical support too little milk model ######

# 9.4.0 relevel 
surprobframe$BroHelpful_PractPost5 <- 
  relevel(surprobframe$BroHelpful_PractPost5, 
          ref="help") #change each time

# 9.4.1 model
models <- coxph(SurvObj1 ~  
                  notenough*BroHelpful_PractPost5 + 
                  planned + multi + uniedu, 
                data = surprobframe)

summary(models)
exp(confint(models))
(modelszph <- cox.zph(models)) # ok
# only run once 
vif(models) 

###   9.4.2 pseudo R-squares 

LLf <- models$loglik[2]
LL0 <- models$loglik[1]
#McFadden pseudo-R2
as.vector(1 - (LLf / LL0)) #0.04934653
#Cox & Snell
as.vector(1 - exp((2/637) * (LL0 - LLf))) #0.1046884

### 9.5 info support too little milk model ######

# 9.5.0. relevel factor for interaction 

surprobframe$notenough <- relevel(surprobframe$notenough, ref="0")

surprobframe$BroHelpful_InfoPost5 <- 
  relevel(surprobframe$BroHelpful_InfoPost5, 
          ref="help") #change each time

# 9.5.1. model 
models <- coxph(SurvObj1 ~  
                  notenough*BroHelpful_InfoPost5 + 
                  planned + multi + uniedu, 
                data = surprobframe)

summary(models)
exp(confint(models))
(modelszph <- cox.zph(models)) # all ok

# only run once 
vif(models)

###   9.5.2. pseudo R-squares 

LLf <- models$loglik[2]
LL0 <- models$loglik[1]
#McFadden pseudo-R2
as.vector(1 - (LLf / LL0)) #0.0514865
#Cox & Snell
as.vector(1 - exp((2/637) * (LL0 - LLf))) # 0.1089716


# LATCH MODELS 

### 9.6 emotional support latch model ######

# 9.6.0 relevel

surprobframe$latch <- relevel(surprobframe$latch, ref="0") #change each time

surprobframe$BroEmoPost5 <- 
  relevel(surprobframe$BroEmoPost5, 
          ref="help") #relevel each time

# 9.6.1 model

models <- coxph(SurvObj1 ~  
                  latch*BroEmoPost5  + 
                  planned + multi + uniedu, 
                data = surprobframe)

summary(models)
exp(confint(models))
(modelszph <- cox.zph(models))  # non prop, but just with absent and minor diff (HR = 1.5 v 4.8)
# so can leave as is for simply

vif(models)

# 9.6.2 pseudo R-squares 

LLf <- models$loglik[2]
LL0 <- models$loglik[1]
#McFadden pseudo-R2
as.vector(1 - (LLf / LL0)) #0.03922639
#Cox & Snell
as.vector(1 - exp((2/637) * (LL0 - LLf))) #0.0841518


### 9.7 practical support latch model ######

# 9.7.0 relevel - spans infinity, reduce to three levels 
surprobframe$BroHelpful_PractPost5 <- 
  relevel(surprobframe$BroHelpful_PractPost5, 
          ref="help") #change each time

# 9.7.1 model

models <- coxph(SurvObj1 ~  
                  latch*BroHelpful_PractPost5 + 
                  planned + multi + uniedu, 
                data = surprobframe)

summary(models)
exp(confint(models))
(modelszph <- cox.zph(models)) 

vif(models)

###  9.7.2  pseudo R-squares 

LLf <- models$loglik[2]
LL0 <- models$loglik[1]
#McFadden pseudo-R2
as.vector(1 - (LLf / LL0)) #0.03629692
#Cox & Snell
as.vector(1 - exp((2/637) * (LL0 - LLf))) # 0.07811964


### 9.8 info support latch model ######

# 9.8.0 relevel

surprobframe$BroHelpful_InfoPost6 <- 
  relevel(surprobframe$BroHelpful_InfoPost6, 
          ref="help") #change each time

# 9.8.1 model 

models <- coxph(SurvObj1 ~  
                  latch*BroHelpful_InfoPost6 + 
                  planned + multi + uniedu, 
                data = surprobframe)

summary(models)
exp(confint(models))
(modelszph <- cox.zph(models)) # not prob as 3 or 4 levels 

vif(models)

# 9.8.2 split the model 

plot(modelszph[8]) #cut 4 weeks - stil hits infinity for help 

surprobframe$latch <- relevel(surprobframe$latch, 
                                 ref="0") #change each time

surprobframe$BroHelpful_InfoPost6 <- relevel(surprobframe$BroHelpful_InfoPost6, 
                                    ref="absent") #change each time

modelstrata <- survSplit(SurvObj1E ~ latch*BroHelpful_InfoPost6 + planned + 
                           + uniedu + multi, data = surprobframe, 
                         cut = c(2.5), episode = "tgroup", 
                         id = "RespondentId" )

models <- coxph(SurvObj1E ~ latch*BroHelpful_InfoPost6:strata(tgroup) + planned + 
                  uniedu + multi, data = modelstrata)
summary(models)
exp(confint(models))
(modelszph <- cox.zph(models))


###  9.8.2  pseudo R-squares 

LLf <- models$loglik[2]
LL0 <- models$loglik[1]
#McFadden pseudo-R2
as.vector(1 - (LLf / LL0)) #0.04347199
#Cox & Snell
as.vector(1 - exp((2/637) * (LL0 - LLf))) # 0.09282404


### 9.9 emotional support too much milk model ######

# 9.9.0 relevel
surprobframe$toomuch <- relevel(surprobframe$toomuch, ref="0")

surprobframe$BroEmoPost6 <-
  relevel(surprobframe$BroEmoPost6, 
          ref="help") #change each time

# 9.9.1 model 

models <- coxph(SurvObj1 ~  
                  toomuch*BroEmoPost6  + 
                  planned + multi + uniedu, 
                data = surprobframe)

summary(models)
exp(confint(models))
(modelszph <- cox.zph(models)) #  non prob reduce to three, still non prop
vif(models)

# 9.9.2 split the model 

plot(modelszph[3]) #cut 2 weeks, but hits infinity so reduce to 3 levels 

surprobframe$toomuch <- relevel(surprobframe$toomuch, 
                                 ref="1") #change each time

surprobframe$BroEmoPost6 <- relevel(surprobframe$BroEmoPost6, 
                                    ref="absent") #change each time

modelstrata <- survSplit(SurvObj1E ~ toomuch*BroEmoPost6 + planned + 
                           + uniedu + multi, data = surprobframe, 
                         cut = c(2), episode = "tgroup", 
                         id = "RespondentId" )

models <- coxph(SurvObj1E ~ toomuch:strata(tgroup)*BroEmoPost6 + planned + 
                  uniedu + multi, data = modelstrata)
summary(models)
exp(confint(models))
(modelszph <- cox.zph(models))


###  9.9.2  pseudo R-squares  - only run once

LLf <- models$loglik[2]
LL0 <- models$loglik[1]
#McFadden pseudo-R2
as.vector(1 - (LLf / LL0)) #0.05512896
#Cox & Snell
as.vector(1 - exp((2/637) * (LL0 - LLf))) #0.1162151

### 9.10 practical support too much  milk model ######

# 9.10.0 re level 

surprobframe$toomuch <- relevel(surprobframe$toomuch, ref="0")

surprobframe$BroHelpful_PractPost6 <- 
  relevel(surprobframe$BroHelpful_PractPost6, 
          ref="help") #change each time

# 9.8.1 model 

models <- coxph(SurvObj1 ~  
                  toomuch*BroHelpful_PractPost6 + 
                  planned + multi + uniedu, 
                data = surprobframe)

summary(models) # hits infimity, reduce down two three levels 
exp(confint(models))
(modelszph <- cox.zph(models)) 
vif(models)

###   9.10.2 pseudo R-squares 

LLf <- models$loglik[2]
LL0 <- models$loglik[1]
#McFadden pseudo-R2
as.vector(1 - (LLf / LL0)) #0.04450062
#Cox & Snell
as.vector(1 - exp((2/637) * (LL0 - LLf))) #0.09491279

### 9.11 info support too much milk model ######

# 9.11.0. relevel
surprobframe$toomuch <- relevel(surprobframe$toomuch, ref="0")

surprobframe$BroHelpful_InfoPost6 <- 
  relevel(surprobframe$BroHelpful_InfoPost6, 
          ref="help") #change each time

# 9.11.1 model - spans infininty, reduce to three levels - still infinity for help

models <- coxph(SurvObj1 ~  
                  toomuch*BroHelpful_InfoPost6 + 
                  planned + multi + uniedu, 
                data = surprobframe)

summary(models)
exp(confint(models))
(modelszph <- cox.zph(models)) #

# only run once 
vif(models)

###   9.11.2. pseudo R-squares 

LLf <- models$loglik[2]
LL0 <- models$loglik[1]
#McFadden pseudo-R2
as.vector(1 - (LLf / LL0)) #0.04816664
#Cox & Snell
as.vector(1 - exp((2/637) * (LL0 - LLf))) #0.102318

### 9.12 emotional support blockmas  model ######

# 9.12.0 relevel factors for interaction

surprobframe$blockmas <- relevel(surprobframe$blockmas, ref="0")

surprobframe$BroEmoPost5 <- relevel(surprobframe$BroEmoPost5,
                                    ref="help") #change each time

# 9.12.1 model

models <- coxph(SurvObj1 ~  
                  blockmas*BroEmoPost5  + 
                  planned + multi + uniedu, 
                data = surprobframe)

summary(models)
exp(confint(models))
(modelszph <- cox.zph(models)) # ok
vif(models)


###  9.12.2 pseudo R-squares  - only run once

LLf <- models$loglik[2]
LL0 <- models$loglik[1]
#McFadden pseudo-R2
as.vector(1 - (LLf / LL0)) # 0.04387612
#Cox & Snell
as.vector(1 - exp((2/637) * (LL0 - LLf))) #0.09364525

### 9.13 practical support blockmas model ######

# 9.13.0 relevel
surprobframe$BroHelpful_PractPost5 <- relevel(surprobframe$BroHelpful_PractPost5, 
                                              ref="help") #change each time

# 9.13.1 model
models <- coxph(SurvObj1 ~  
                  blockmas*BroHelpful_PractPost5 + 
                  planned + multi + uniedu, 
                data = surprobframe)


summary(models)
exp(confint(models))
(modelszph <- cox.zph(models))  # ok
vif(models) 


###   9.13.2 pseudo R-squares 

LLf <- models$loglik[2]
LL0 <- models$loglik[1]
#McFadden pseudo-R2
as.vector(1 - (LLf / LL0)) #0.04165226
#Cox & Snell
as.vector(1 - exp((2/637) * (LL0 - LLf))) #0.08911708

### 9.14 info support blockmas model ######

# 9.14.0 relevel factor for interaction - hits infinity, reduce to three levels

surprobframe$BroHelpful_InfoPost6 <- relevel(surprobframe$BroHelpful_InfoPost6,
                                             ref="absent") #change each time

# 9.14.1
models <- coxph(SurvObj1 ~  
                  blockmas*BroHelpful_InfoPost6 + 
                  planned + multi + uniedu, 
                data = surprobframe)

summary(models)
exp(confint(models))
(modelszph <- cox.zph(models)) # not prob, reduce to three levels but still np so split
vif(models)

# 9.14.2 split the model 

plot(modelszph[1]) #cut 5.5 weeks, but hits infinity so reduce to 3 levels 

surprobframe$blockmas <- relevel(surprobframe$blockmas, 
                                ref="0") #change each time

surprobframe$BroHelpful_InfoPost6 <- relevel(surprobframe$BroHelpful_InfoPost6, 
                                    ref="help") #change each time

modelstrata <- survSplit(SurvObj1E ~ blockmas*BroHelpful_InfoPost6 + planned + 
                           + uniedu + multi, data = surprobframe, 
                         cut = c(5), episode = "tgroup", 
                         id = "RespondentId" )

models <- coxph(SurvObj1E ~ blockmas*BroHelpful_InfoPost6:strata(tgroup) + planned + 
                  uniedu + multi, data = modelstrata)
summary(models)
exp(confint(models))
(modelszph <- cox.zph(models))


###   8.14.2. pseudo R-squares 

LLf <- models$loglik[2]
LL0 <- models$loglik[1]
#McFadden pseudo-R2
as.vector(1 - (LLf / LL0)) #0.04734036
#Cox & Snell
as.vector(1 - exp((2/637) * (LL0 - LLf))) #0.1006542


### 9.15 emotional support sorethr  model ######


# 9.15.0 relevel factors for interaction
surprobframe$sorethr <- relevel(surprobframe$sorethr, 
                                ref="0") #change each time

surprobframe$BroEmoPost5 <- relevel(surprobframe$BroEmoPost5,
                                    ref="help") #change each time

# 9.15.1 model

models <- coxph(SurvObj1 ~  
                  sorethr*BroEmoPost5 + 
                  planned + multi + uniedu, 
                data = surprobframe)

summary(models)
exp(confint(models))
(modelszph <- cox.zph(models)) # ok 
vif(models)


###   9.15.2. pseudo R-squares 

LLf <- models$loglik[2]
LL0 <- models$loglik[1]
#McFadden pseudo-R2
as.vector(1 - (LLf / LL0)) #0.03897708
#Cox & Snell
as.vector(1 - exp((2/637) * (LL0 - LLf))) #  0.08363997

### 9.16 practical support sorethr model ######

# 9.16.0 relevel
surprobframe$BroHelpful_PractPost5 <- 
  relevel(surprobframe$BroHelpful_PractPost5, 
          ref="help") #change each time

# 9.16.1 
models <- coxph(SurvObj1 ~  
                  sorethr*BroHelpful_PractPost5 + 
                  planned + multi + uniedu, 
                data = surprobframe)

summary(models)
exp(confint(models))
(modelszph <- cox.zph(models)) 
vif(models)


#9.16.2  pseudo R-squares 

LLf <- models$loglik[2]
LL0 <- models$loglik[1]
#McFadden pseudo-R2
as.vector(1 - (LLf / LL0)) #0.03637584
#Cox & Snell
as.vector(1 - exp((2/637) * (LL0 - LLf))) # 0.07828267

### 9.17 info support sorethr model ######

# 9.17.0 relevel 
surprobframe$BroHelpful_InfoPost5 <- 
  relevel(surprobframe$BroHelpful_InfoPost5, 
          ref="help") #change each time

# 9.17.1. model - hits infinity, reduce to three levels 
models <- coxph(SurvObj1 ~  
                  sorethr*BroHelpful_InfoPost5 + 
                  planned + multi + uniedu, 
                data = surprobframe)

summary(models)
exp(confint(models))
(modelszph <- cox.zph(models)) # all ok

# only run once 
vif(models)

###   9.17.2. pseudo R-squares 

LLf <- models$loglik[2]
LL0 <- models$loglik[1]
#McFadden pseudo-R2
as.vector(1 - (LLf / LL0)) #0.0385992
#Cox & Snell
as.vector(1 - exp((2/637) * (LL0 - LLf))) #0.08286366


#-----------------------------------------------------------------------------------------------
# 10. PGM interaction models 
#-----------------------------------------------------------------------------------------------

#### 10.1 check support variables ##### 
surprobframe$PGMEmoPost2 <- as.factor(surprobframe$PGMEmoPost2)
surprobframe$PGMHelpful_PractPost2 <- as.factor(surprobframe$PGMHelpful_PractPost2)
surprobframe$PGMHelpful_InfoPost2 <- as.factor(surprobframe$PGMHelpful_InfoPost2)

surprobframe$PGMEmoPost2 <- surprobframe$PGMEmoPost2

# check sample distrubtion for emo, info and practical
# 0 = absent 
# 1 = helpful or very helpful
# 2 = neither helpful or unhelpful
# 3 = unhelpful or very unhelpful

table(surprobframe$PGMEmoPost2, exclude = NULL) 
#       0   1   2   3 
#      115 268 114  69
table(surprobframe$PGMHelpful_PractPost2, exclude = NULL)
#    0   1   2   3 
#  157 259 109  41
table(surprobframe$PGMHelpful_InfoPost2, exclude = NULL) 
#    0   1   2   3 
#   191 200 115  60 

# rename for easy changing of ref

# emotional 
surprobframe$PGMEmoPost5 = NULL
surprobframe$PGMEmoPost5[surprobframe$PGMEmoPost2 == 1 ] <- "help"
surprobframe$PGMEmoPost5[surprobframe$PGMEmoPost2 == 2 ] <- "neither"
surprobframe$PGMEmoPost5[surprobframe$PGMEmoPost2 == 3 ] <- "not"
surprobframe$PGMEmoPost5[surprobframe$PGMEmoPost2 == 0 ] <- "absent"
surprobframe$PGMEmoPost5 <- as.factor(surprobframe$PGMEmoPost5)

# practical 
surprobframe$PGMHelpful_PractPost5 = NULL
surprobframe$PGMHelpful_PractPost5[surprobframe$PGMHelpful_PractPost2 == 1 ] <- "help"
surprobframe$PGMHelpful_PractPost5[surprobframe$PGMHelpful_PractPost2 == 2 ] <- "neither"
surprobframe$PGMHelpful_PractPost5[surprobframe$PGMHelpful_PractPost2 == 3 ] <- "not"
surprobframe$PGMHelpful_PractPost5[surprobframe$PGMHelpful_PractPost2 == 0 ] <- "absent"
surprobframe$PGMHelpful_PractPost5 <- as.factor(surprobframe$PGMHelpful_PractPost5)

# info 
surprobframe$PGMHelpful_InfoPost5 = NULL
surprobframe$PGMHelpful_InfoPost5[surprobframe$PGMHelpful_InfoPost2 == 1 ] <- "help"
surprobframe$PGMHelpful_InfoPost5[surprobframe$PGMHelpful_InfoPost2 == 2 ] <- "neither"
surprobframe$PGMHelpful_InfoPost5[surprobframe$PGMHelpful_InfoPost2 == 3 ] <- "not"
surprobframe$PGMHelpful_InfoPost5[surprobframe$PGMHelpful_InfoPost2 == 0 ] <- "absent"
surprobframe$PGMHelpful_InfoPost5 <- as.factor(surprobframe$PGMHelpful_InfoPost5)


#### 10.2 combine  levels 2 and 3 ##### 
# combine 2 and 3 (very unhelpful, unhelpful and neither helpful or unhelpful) into one 
# for  support variables to use when sample sizes too small (95% fits infinity)
# check during modelling if levels are similar effects etc. 

# now 1 = very helpful or helpful
# now 2 = neither helpful or unhelpful or very unhelpful 
# now 0 = none recieved 

# Emotional 
surprobframe$PGMEmoPost4 <-ifelse(surprobframe$PGMEmoPost2 ==2 | 
                                    surprobframe$PGMEmoPost2 ==3, 2, 
                                  ifelse(surprobframe$PGMEmoPost2 ==1, 1, 0))

table(surprobframe$PGMEmoPost4, exclude = NULL)
#   0   1   2 
# 115 268 183 
surprobframe$PGMEmoPost4 <- as.factor(surprobframe$PGMEmoPost4)

surprobframe$PGMEmoPost6 = NULL
surprobframe$PGMEmoPost6[surprobframe$PGMEmoPost4 == 1 ] <- "help"
surprobframe$PGMEmoPost6[surprobframe$PGMEmoPost4 == 2 ] <- "not"
surprobframe$PGMEmoPost6[surprobframe$PGMEmoPost4 == 0 ] <- "absent"

surprobframe$PGMEmoPost6 <- as.factor(surprobframe$PGMEmoPost6)


# Practical 
surprobframe$PGMHelpful_PractPost4 <-ifelse(surprobframe$PGMHelpful_PractPost2 ==2 | 
                                              surprobframe$PGMHelpful_PractPost2 ==3, 2, 
                                            ifelse(surprobframe$PGMHelpful_PractPost2 ==1, 1, 0))

table(surprobframe$PGMHelpful_PractPost4, exclude = NULL)
surprobframe$PGMHelpful_PractPost4 <- as.factor(surprobframe$PGMHelpful_PractPost4)

#  0   1   2 
# 157 259 150 

# rename for relevels
surprobframe$PGMHelpful_PractPost6 = NULL
surprobframe$PGMHelpful_PractPost6[surprobframe$PGMHelpful_PractPost4 == 1 ] <- "help"
surprobframe$PGMHelpful_PractPost6[surprobframe$PGMHelpful_PractPost4 == 2 ] <- "not"
surprobframe$PGMHelpful_PractPost6[surprobframe$PGMHelpful_PractPost4 == 0 ] <- "absent"
surprobframe$PGMHelpful_PractPost6 <- as.factor(surprobframe$PGMHelpful_PractPost6)


# INFO 
surprobframe$PGMHelpful_InfoPost4 <-ifelse(surprobframe$PGMHelpful_InfoPost2 ==2 | 
                                             surprobframe$PGMHelpful_InfoPost2 ==3, 2, 
                                           ifelse(surprobframe$PGMHelpful_InfoPost2 ==1, 1, 0))

table(surprobframe$PGMHelpful_InfoPost4, exclude = NULL)
surprobframe$PGMHelpful_InfoPost4 <- as.factor(surprobframe$PGMHelpful_InfoPost4)

#0   1   2 
#191 200 175 

# rename for relevels 
surprobframe$PGMHelpful_InfoPost6 = NULL
surprobframe$PGMHelpful_InfoPost6[surprobframe$PGMHelpful_InfoPost4 == 1 ] <- "help"
surprobframe$PGMHelpful_InfoPost6[surprobframe$PGMHelpful_InfoPost4 == 2 ] <- "not"
surprobframe$PGMHelpful_InfoPost6[surprobframe$PGMHelpful_InfoPost4 == 0 ] <- "absent"
surprobframe$PGMHelpful_InfoPost6 <- as.factor(surprobframe$PGMHelpful_InfoPost6)

### 10.3 emotional support too little milk model ######

# 10.3.0 relevel
surprobframe$PGMEmoPost5 <- 
  relevel(surprobframe$PGMEmoPost5, 
          ref="help") #change each time

# 10.3.1. model 
models <- coxph(SurvObj1 ~  
                  notenough*PGMEmoPost5 + 
                  planned + multi + uniedu, 
                data = surprobframe)

summary(models)
exp(confint(models))
(modelszph <- cox.zph(models)) # non prob at four and three levels 
# only run once 
vif(models) 

# 10.3.2 split the model 

plot(modelszph[4]) #cut 2.5 weeks - stil hits infinity for help 

surprobframe$notenough <- relevel(surprobframe$notenough, 
                              ref="0") #change each time

surprobframe$PGMEmoPost5 <- relevel(surprobframe$PGMEmoPost5, 
                                             ref="absent") #change each time

modelstrata <- survSplit(SurvObj1E ~ notenough*PGMEmoPost5 + planned + 
                           + uniedu + multi, data = surprobframe, 
                         cut = c(2.5), episode = "tgroup", 
                         id = "RespondentId" )

models <- coxph(SurvObj1E ~ notenough*PGMEmoPost5:strata(tgroup) + planned + 
                  uniedu + multi, data = modelstrata)
summary(models)
exp(confint(models))
(modelszph <- cox.zph(models))


###  10.3.3  pseudo R-squares  - only run once

LLf <- models$loglik[2]
LL0 <- models$loglik[1]
#McFadden pseudo-R2
as.vector(1 - (LLf / LL0)) #0.05766096
#Cox & Snell
as.vector(1 - exp((2/637) * (LL0 - LLf))) #0.1212156


### 10.4 practical support too little milk model ######

# 10.4.0 relevel 
surprobframe$PGMHelpful_PractPost6 <- 
  relevel(surprobframe$PGMHelpful_PractPost6, 
          ref="help") #change each time

# 10.4.1 model
models <- coxph(SurvObj1 ~  
                  notenough*PGMHelpful_PractPost6 + 
                  planned + multi + uniedu, 
                data = surprobframe)

summary(models)
exp(confint(models))
(modelszph <- cox.zph(models)) # np at four levels - ok at three
# only run once 
vif(models) 


###  10.4.2 pseudo R-squares 

LLf <- models$loglik[2]
LL0 <- models$loglik[1]
#McFadden pseudo-R2
as.vector(1 - (LLf / LL0)) #0.05133991
#Cox & Snell
as.vector(1 - exp((2/637) * (LL0 - LLf))) #0.1086789

### 10.5 info support too little milk model ######

# 10.5.0. relevel factor for interaction 

surprobframe$notenough <- relevel(surprobframe$notenough, ref="0")

surprobframe$PGMHelpful_InfoPost5 <- 
  relevel(surprobframe$PGMHelpful_InfoPost5, 
          ref="help") #change each time

# 10.5.1. model 
models <- coxph(SurvObj1 ~  
                  notenough*PGMHelpful_InfoPost5 + 
                  planned + multi + uniedu, 
                data = surprobframe)

summary(models)
exp(confint(models))
(modelszph <- cox.zph(models)) # all ok

# only run once 
vif(models)

###   10.5.2. pseudo R-squares 

LLf <- models$loglik[2]
LL0 <- models$loglik[1]
#McFadden pseudo-R2
as.vector(1 - (LLf / LL0)) #0.05126831
#Cox & Snell
as.vector(1 - exp((2/637) * (LL0 - LLf))) # 0.1085359


# LATCH MODELS 

### 10.6 emotional support latch model ######

# 10.6.0 relevel

surprobframe$latch <- relevel(surprobframe$latch, ref="0") #change each time

surprobframe$PGMEmoPost5 <- 
  relevel(surprobframe$PGMEmoPost5, 
          ref="help") #relevel each time

# 10.6.1 model

models <- coxph(SurvObj1 ~  
                  latch*PGMEmoPost5  + 
                  planned + multi + uniedu, 
                data = surprobframe)

summary(models)
exp(confint(models))
(modelszph <- cox.zph(models)) 
vif(models)

# 10.6.2 pseudo R-squares 

LLf <- models$loglik[2]
LL0 <- models$loglik[1]
#McFadden pseudo-R2
as.vector(1 - (LLf / LL0)) #0.03359416
#Cox & Snell
as.vector(1 - exp((2/637) * (LL0 - LLf))) #0.07251909


### 10.7 practical support latch model ######

# 10.7.0 relevel - spans infinity, reduce to three levels 
surprobframe$PGMHelpful_PractPost5<- 
  relevel(surprobframe$PGMHelpful_PractPost5, 
          ref="neither") #change each time

# 10.7.1 model

models <- coxph(SurvObj1 ~  
                  latch*PGMHelpful_PractPost5 + 
                  planned + multi + uniedu, 
                data = surprobframe)

summary(models)
exp(confint(models))
(modelszph <- cox.zph(models)) # np as four and five levels

vif(models)

# 10.7.2 split the model 

plot(modelszph[1]) #cut 2.5 weeks 

surprobframe$latch <- relevel(surprobframe$latch, 
                                  ref="1") #change each time

surprobframe$PGMHelpful_PractPost5 <- relevel(surprobframe$PGMHelpful_PractPost5, 
                                    ref="absent") #change each time

modelstrata <- survSplit(SurvObj1E ~ latch*PGMHelpful_PractPost5 + planned + 
                           + uniedu + multi, data = surprobframe, 
                         cut = c(2.5), episode = "tgroup", 
                         id = "RespondentId" )

models <- coxph(SurvObj1E ~ latch:strata(tgroup)*PGMHelpful_PractPost5 + planned + 
                  uniedu + multi, data = modelstrata)
summary(models)
exp(confint(models))
(modelszph <- cox.zph(models))


###  10.7.3  pseudo R-squares 

LLf <- models$loglik[2]
LL0 <- models$loglik[1]
#McFadden pseudo-R2
as.vector(1 - (LLf / LL0)) #0.04662124
#Cox & Snell
as.vector(1 - exp((2/637) * (LL0 - LLf))) # 0.09920374


### 10.8 info support latch model ######

# 10.8.0 relevel

surprobframe$PGMHelpful_InfoPost6 <- 
  relevel(surprobframe$PGMHelpful_InfoPost6, 
          ref="help") #change each time

# 10.8.1 model 

models <- coxph(SurvObj1 ~  
                  latch*PGMHelpful_InfoPost6 + 
                  planned + multi + uniedu, 
                data = surprobframe)

summary(models)
exp(confint(models))
(modelszph <- cox.zph(models)) # not prob as 3 but ok at 4 levels 

vif(models)

###  10.8.3  pseudo R-squares 

LLf <- models$loglik[2]
LL0 <- models$loglik[1]
#McFadden pseudo-R2
as.vector(1 - (LLf / LL0)) # 0.03569364
#Cox & Snell
as.vector(1 - exp((2/637) * (LL0 - LLf))) # 0.07687249


### 10.9 emotional support too much milk model ######

# 10.9.0 relevel
surprobframe$toomuch <- relevel(surprobframe$toomuch, ref="0")

surprobframe$PGMEmoPost5 <-
  relevel(surprobframe$PGMEmoPost5, 
          ref="absent") #change each time

# 10.9.1 model 

models <- coxph(SurvObj1 ~  
                  toomuch*PGMEmoPost5  + 
                  planned + multi + uniedu, 
                data = surprobframe)

summary(models)
exp(confint(models))
(modelszph <- cox.zph(models)) #  non prob reduce to three, still non prop
vif(models)

# 10.9.2 split the model 

plot(modelszph[2]) #cut 6 weeks, but hits infinity so reduce to 3 levels 

surprobframe$toomuch <- relevel(surprobframe$toomuch, 
                                ref="1") #change each time

surprobframe$PGMEmoPost6 <- relevel(surprobframe$PGMEmoPost6, 
                                    ref="absent") #change each time

modelstrata <- survSplit(SurvObj1E ~ toomuch*PGMEmoPost6 + planned + 
                           + uniedu + multi, data = surprobframe, 
                         cut = c(6), episode = "tgroup", 
                         id = "RespondentId" )

models <- coxph(SurvObj1E ~ toomuch:strata(tgroup)*PGMEmoPost6 + planned + 
                  uniedu + multi, data = modelstrata)
summary(models)
exp(confint(models))
(modelszph <- cox.zph(models))


###  10.9.3  pseudo R-squares  - only run once

LLf <- models$loglik[2]
LL0 <- models$loglik[1]
#McFadden pseudo-R2
as.vector(1 - (LLf / LL0)) #0.04729277
#Cox & Snell
as.vector(1 - exp((2/637) * (LL0 - LLf))) #0.1005583

### 10.10 practical support too much  milk model ######

# 10.10.0 re level 

surprobframe$toomuch <- relevel(surprobframe$toomuch, ref="0")

surprobframe$PGMHelpful_PractPost6 <- 
  relevel(surprobframe$PGMHelpful_PractPost6, 
          ref="help") #change each time

# 10.10.1 model 

models <- coxph(SurvObj1 ~  
                  toomuch*PGMHelpful_PractPost6 + 
                  planned + multi + uniedu, 
                data = surprobframe)

summary(models) # hits infimity, reduce down two three levels 
exp(confint(models))
(modelszph <- cox.zph(models)) 
vif(models)

###   10.10.2 pseudo R-squares 

LLf <- models$loglik[2]
LL0 <- models$loglik[1]
#McFadden pseudo-R2
as.vector(1 - (LLf / LL0)) #0.04269836
#Cox & Snell
as.vector(1 - exp((2/637) * (LL0 - LLf))) #0.09124993

### 10.11 info support too much milk model ######

# 10.11.0. relevel
surprobframe$toomuch <- relevel(surprobframe$toomuch, ref="0")

surprobframe$PGMHelpful_InfoPost5 <- 
  relevel(surprobframe$PGMHelpful_InfoPost5, 
          ref="help") #change each time

# 10.11.1 model - spans infininty, reduce to three levels - still infinity for help

models <- coxph(SurvObj1 ~  
                  toomuch*PGMHelpful_InfoPost5 + 
                  planned + multi + uniedu, 
                data = surprobframe)

summary(models)
exp(confint(models))
(modelszph <- cox.zph(models)) #

# only run once 
vif(models)

###   9.11.2. pseudo R-squares 

LLf <- models$loglik[2]
LL0 <- models$loglik[1]
#McFadden pseudo-R2
as.vector(1 - (LLf / LL0)) #0.04384437
#Cox & Snell
as.vector(1 - exp((2/637) * (LL0 - LLf))) #0.09358076

### 10.12 emotional support blockmas  model ######

# 10.12.0 relevel factors for interaction

surprobframe$blockmas <- relevel(surprobframe$blockmas, ref="0")

surprobframe$PGMEmoPost5 <- relevel(surprobframe$PGMEmoPost5,
                                    ref="neither") #change each time

# 10.12.1 model

models <- coxph(SurvObj1 ~  
                  blockmas*PGMEmoPost5  + 
                  planned + multi + uniedu, 
                data = surprobframe)

summary(models)
exp(confint(models))
(modelszph <- cox.zph(models)) # reduce to three levels as np, still not np so split
vif(models)

# 10.12.2 split the model 

plot(modelszph[1]) #cut 4 weeks, but hits infinity so reduce to 3 levels 

surprobframe$blockmas <- relevel(surprobframe$blockmas, 
                                 ref="0") #change each time

surprobframe$PGMEmoPost6 <- relevel(surprobframe$PGMEmoPost6, 
                                             ref="help") #change each time

modelstrata <- survSplit(SurvObj1E ~ blockmas*PGMEmoPost6 + planned + 
                           + uniedu + multi, data = surprobframe, 
                         cut = c(4), episode = "tgroup", 
                         id = "RespondentId" )

models <- coxph(SurvObj1E ~ blockmas*PGMEmoPost6:strata(tgroup) + planned + 
                  uniedu + multi, data = modelstrata)
summary(models)
exp(confint(models))
(modelszph <- cox.zph(models))


###  10.12.3 pseudo R-squares  - only run once

LLf <- models$loglik[2]
LL0 <- models$loglik[1]
#McFadden pseudo-R2
as.vector(1 - (LLf / LL0)) # 0.04685467
#Cox & Snell
as.vector(1 - exp((2/637) * (LL0 - LLf))) # 0.09967483

### 10.13 practical support blockmas model ######

# 10.13.0 relevel
surprobframe$PGMHelpful_PractPost5 <- relevel(surprobframe$PGMHelpful_PractPost5, 
                                              ref="neither") #change each time

# 10.13.1 model
models <- coxph(SurvObj1 ~  
                  blockmas*PGMHelpful_PractPost5 + 
                  planned + multi + uniedu, 
                data = surprobframe)


summary(models)
exp(confint(models))
(modelszph <- cox.zph(models))  # reduce to three as np. but still np
vif(models) 

# 10.13.2 split the model 

plot(modelszph[1]) #cut 6 weeks, but hits infinity so reduce to 3 levels 

surprobframe$blockmas <- relevel(surprobframe$blockmas, 
                                 ref="0") #change each time

surprobframe$PGMHelpful_PractPost5 <- relevel(surprobframe$PGMHelpful_PractPost5, 
                                             ref="absent") #change each time

modelstrata <- survSplit(SurvObj1E ~ blockmas*PGMHelpful_PractPost5 + planned + 
                           + uniedu + multi, data = surprobframe, 
                         cut = c(6), episode = "tgroup", 
                         id = "RespondentId" )

models <- coxph(SurvObj1E ~ blockmas*PGMHelpful_PractPost5:strata(tgroup) + planned + 
                  uniedu + multi, data = modelstrata)
summary(models)
exp(confint(models))
(modelszph <- cox.zph(models))


###  10.13.3 pseudo R-squares 

LLf <- models$loglik[2]
LL0 <- models$loglik[1]
#McFadden pseudo-R2
as.vector(1 - (LLf / LL0)) #0.04980281
#Cox & Snell
as.vector(1 - exp((2/637) * (LL0 - LLf))) #0.1056034

### 10.14 info support blockmas model ######

# 10.14.0 relevel factor for interaction - hits infinity, reduce to three levels

surprobframe$PGMHelpful_InfoPost5 <- relevel(surprobframe$PGMHelpful_InfoPost5,
                                             ref="help") #change each time

# 10.14.1
models <- coxph(SurvObj1 ~  
                  blockmas*PGMHelpful_InfoPost5 + 
                  planned + multi + uniedu, 
                data = surprobframe)

summary(models)
exp(confint(models))
(modelszph <- cox.zph(models)) #ok
vif(models)

###   10.14.2. pseudo R-squares 

LLf <- models$loglik[2]
LL0 <- models$loglik[1]
#McFadden pseudo-R2
as.vector(1 - (LLf / LL0)) #0.041024
#Cox & Snell
as.vector(1 - exp((2/637) * (LL0 - LLf))) #0.08783374


### 10.15 emotional support sorethr  model ######


# 10.15.0 relevel factors for interaction
surprobframe$sorethr <- relevel(surprobframe$sorethr, 
                                ref="0") #change each time

surprobframe$PGMEmoPost5 <- relevel(surprobframe$PGMEmoPost5,
                                    ref="help") #change each time

# 10.15.1 model

models <- coxph(SurvObj1 ~  
                  sorethr*PGMEmoPost5 + 
                  planned + multi + uniedu, 
                data = surprobframe)

summary(models)
exp(confint(models))
(modelszph <- cox.zph(models)) # np reduce to three levels but still np so split
vif(models)

# 10.15.2 split the model 

plot(modelszph[2]) #cut 2.5 weeks

surprobframe$sorethr <- relevel(surprobframe$sorethr, 
                                 ref="0") #change each time

surprobframe$PGMEmoPost5 <- relevel(surprobframe$PGMEmoPost5, 
                                              ref="absent") #change each time

modelstrata <- survSplit(SurvObj1E ~ sorethr*PGMEmoPost5 + planned + 
                           + uniedu + multi, data = surprobframe, 
                         cut = c(4), episode = "tgroup", 
                         id = "RespondentId" )

models <- coxph(SurvObj1E ~ sorethr:strata(tgroup)*PGMEmoPost5 + planned + 
                  uniedu + multi, data = modelstrata)
summary(models)
exp(confint(models))
(modelszph <- cox.zph(models))


###   9.15.3. pseudo R-squares 

LLf <- models$loglik[2]
LL0 <- models$loglik[1]
#McFadden pseudo-R2
as.vector(1 - (LLf / LL0)) #0.04468753
#Cox & Snell
as.vector(1 - exp((2/637) * (LL0 - LLf))) #  0.09529179

###10.16 practical support sorethr model ######

# 10.16.0 relevel
surprobframe$PGMHelpful_PractPost5 <- 
  relevel(surprobframe$PGMHelpful_PractPost5, 
          ref="help") #change each time

# 10.16.1 
models <- coxph(SurvObj1 ~  
                  sorethr*PGMHelpful_PractPost5 + 
                  planned + multi + uniedu, 
                data = surprobframe)

summary(models)
exp(confint(models))
(modelszph <- cox.zph(models)) 
vif(models)


#10.16.2  pseudo R-squares 

LLf <- models$loglik[2]
LL0 <- models$loglik[1]
#McFadden pseudo-R2
as.vector(1 - (LLf / LL0)) #0.03677634
#Cox & Snell
as.vector(1 - exp((2/637) * (LL0 - LLf))) # 0.07910955

### 10.17 info support sorethr model ######

# 10.17.0 relevel 
surprobframe$PGMHelpful_InfoPost5 <- 
  relevel(surprobframe$PGMHelpful_InfoPost5, 
          ref="help") #change each time

# 10.17.1. model - hits infinity, reduce to three levels 
models <- coxph(SurvObj1 ~  
                  sorethr*PGMHelpful_InfoPost5 + 
                  planned + multi + uniedu, 
                data = surprobframe)

summary(models)
exp(confint(models))
(modelszph <- cox.zph(models)) # all ok

# only run once 
vif(models)

###   10.17.2. pseudo R-squares 

LLf <- models$loglik[2]
LL0 <- models$loglik[1]
#McFadden pseudo-R2
as.vector(1 - (LLf / LL0)) #0.03694742
#Cox & Snell
as.vector(1 - exp((2/637) * (LL0 - LLf))) #0.07946254


#-----------------------------------------------------------------------------------------------
# 11. PGM interaction models 
#-----------------------------------------------------------------------------------------------

#### 11.1 check support variables ##### 
surprobframe$PGFEmoPost2 <- as.factor(surprobframe$PGFEmoPost2)
surprobframe$PGFHelpful_PractPost2 <- as.factor(surprobframe$PGFHelpful_PractPost2)
surprobframe$PGFHelpful_InfoPost2 <- as.factor(surprobframe$PGFHelpful_InfoPost2)

surprobframe$PGFEmoPost2 <- surprobframe$PGFEmoPost2

# check sample distrubtion for emo, info and practical
# 0 = absent 
# 1 = helpful or very helpful
# 2 = neither helpful or unhelpful
# 3 = unhelpful or very unhelpful

table(surprobframe$PGFEmoPost2, exclude = NULL) 
#       0   1   2   3 
#      170 167 171  58 
table(surprobframe$PGFHelpful_PractPost2, exclude = NULL)
#    0   1   2   3 
#  253 153 127  33 
table(surprobframe$PGFHelpful_InfoPost2, exclude = NULL) 
#    0   1   2   3 
#   358  66 112  30 

# rename for easy changing of ref

# emotional 
surprobframe$PGFEmoPost5 = NULL
surprobframe$PGFEmoPost5[surprobframe$PGFEmoPost2 == 1 ] <- "help"
surprobframe$PGFEmoPost5[surprobframe$PGFEmoPost2 == 2 ] <- "neither"
surprobframe$PGFEmoPost5[surprobframe$PGFEmoPost2 == 3 ] <- "not"
surprobframe$PGFEmoPost5[surprobframe$PGFEmoPost2 == 0 ] <- "absent"
surprobframe$PGFEmoPost5 <- as.factor(surprobframe$PGFEmoPost5)

# practical 
surprobframe$PGFHelpful_PractPost5 = NULL
surprobframe$PGFHelpful_PractPost5[surprobframe$PGFHelpful_PractPost2 == 1 ] <- "help"
surprobframe$PGFHelpful_PractPost5[surprobframe$PGFHelpful_PractPost2 == 2 ] <- "neither"
surprobframe$PGFHelpful_PractPost5[surprobframe$PGFHelpful_PractPost2 == 3 ] <- "not"
surprobframe$PGFHelpful_PractPost5[surprobframe$PGFHelpful_PractPost2 == 0 ] <- "absent"
surprobframe$PGFHelpful_PractPost5 <- as.factor(surprobframe$PGFHelpful_PractPost5)

# info 
surprobframe$PGFHelpful_InfoPost5 = NULL
surprobframe$PGFHelpful_InfoPost5[surprobframe$PGFHelpful_InfoPost2 == 1 ] <- "help"
surprobframe$PGFHelpful_InfoPost5[surprobframe$PGFHelpful_InfoPost2 == 2 ] <- "neither"
surprobframe$PGFHelpful_InfoPost5[surprobframe$PGFHelpful_InfoPost2 == 3 ] <- "not"
surprobframe$PGFHelpful_InfoPost5[surprobframe$PGFHelpful_InfoPost2 == 0 ] <- "absent"
surprobframe$PGFHelpful_InfoPost5 <- as.factor(surprobframe$PGFHelpful_InfoPost5)


#### 11.2 combine  levels 2 and 3 ##### 
# combine 2 and 3 (very unhelpful, unhelpful and neither helpful or unhelpful) into one 
# for  support variables to use when sample sizes too small (95% fits infinity)
# check during modelling if levels are similar effects etc. 

# now 1 = very helpful or helpful
# now 2 = neither helpful or unhelpful or very unhelpful 
# now 0 = none recieved 

# Emotional 
surprobframe$PGFEmoPost4 <-ifelse(surprobframe$PGFEmoPost2 ==2 | 
                                    surprobframe$PGFEmoPost2 ==3, 2, 
                                  ifelse(surprobframe$PGFEmoPost2 ==1, 1, 0))

table(surprobframe$PGFEmoPost4, exclude = NULL)
#   0   1   2 
# 170 167 229 
surprobframe$PGFEmoPost4 <- as.factor(surprobframe$PGFEmoPost4)

surprobframe$PGFEmoPost6 = NULL
surprobframe$PGFEmoPost6[surprobframe$PGFEmoPost4 == 1 ] <- "help"
surprobframe$PGFEmoPost6[surprobframe$PGFEmoPost4 == 2 ] <- "not"
surprobframe$PGFEmoPost6[surprobframe$PGFEmoPost4 == 0 ] <- "absent"

surprobframe$PGFEmoPost6 <- as.factor(surprobframe$PGFEmoPost6)


# Practical 
surprobframe$PGFHelpful_PractPost4 <-ifelse(surprobframe$PGFHelpful_PractPost2 ==2 | 
                                              surprobframe$PGFHelpful_PractPost2 ==3, 2, 
                                            ifelse(surprobframe$PGFHelpful_PractPost2 ==1, 1, 0))

table(surprobframe$PGFHelpful_PractPost4, exclude = NULL)
surprobframe$PGFHelpful_PractPost4 <- as.factor(surprobframe$PGFHelpful_PractPost4)

#  0   1   2 
# 253 153 160

# rename for relevels
surprobframe$PGFHelpful_PractPost6 = NULL
surprobframe$PGFHelpful_PractPost6[surprobframe$PGFHelpful_PractPost4 == 1 ] <- "help"
surprobframe$PGFHelpful_PractPost6[surprobframe$PGFHelpful_PractPost4 == 2 ] <- "not"
surprobframe$PGFHelpful_PractPost6[surprobframe$PGFHelpful_PractPost4 == 0 ] <- "absent"
surprobframe$PGFHelpful_PractPost6 <- as.factor(surprobframe$PGFHelpful_PractPost6)


# INFO 
surprobframe$PGFHelpful_InfoPost4 <-ifelse(surprobframe$PGFHelpful_InfoPost2 ==2 | 
                                             surprobframe$PGFHelpful_InfoPost2 ==3, 2, 
                                           ifelse(surprobframe$PGFHelpful_InfoPost2 ==1, 1, 0))

table(surprobframe$PGFHelpful_InfoPost4, exclude = NULL)
surprobframe$PGFHelpful_InfoPost4 <- as.factor(surprobframe$PGFHelpful_InfoPost4)

#0   1   2 
#358  66 142 

# rename for relevels 
surprobframe$PGFHelpful_InfoPost6 = NULL
surprobframe$PGFHelpful_InfoPost6[surprobframe$PGFHelpful_InfoPost4 == 1 ] <- "help"
surprobframe$PGFHelpful_InfoPost6[surprobframe$PGFHelpful_InfoPost4 == 2 ] <- "not"
surprobframe$PGFHelpful_InfoPost6[surprobframe$PGFHelpful_InfoPost4 == 0 ] <- "absent"
surprobframe$PGFHelpful_InfoPost6 <- as.factor(surprobframe$PGFHelpful_InfoPost6)

### 11.3 emotional support too little milk model ######

# 11.3.0 relevel
surprobframe$PGFEmoPost5 <- 
  relevel(surprobframe$PGFEmoPost5, 
          ref="help") #change each time

# 11.3.1. model 
models <- coxph(SurvObj1 ~  
                  notenough*PGFEmoPost5 + 
                  planned + multi + uniedu, 
                data = surprobframe)

summary(models)
exp(confint(models))
(modelszph <- cox.zph(models)) # non prob at four and three levels 
# only run once 
vif(models) 

###  11.3.2  pseudo R-squares  - only run once

LLf <- models$loglik[2]
LL0 <- models$loglik[1]
#McFadden pseudo-R2
as.vector(1 - (LLf / LL0)) #0.04968469
#Cox & Snell
as.vector(1 - exp((2/637) * (LL0 - LLf))) #0.1053666


### 11.4 practical support too little milk model ######

# 11.4.0 relevel 
surprobframe$PGFHelpful_PractPost5 <- 
  relevel(surprobframe$PGFHelpful_PractPost5, 
          ref="help") #change each time

# 11.4.1 model
models <- coxph(SurvObj1 ~  
                  notenough*PGFHelpful_PractPost5 + 
                  planned + multi + uniedu, 
                data = surprobframe)

summary(models)
exp(confint(models))
(modelszph <- cox.zph(models)) # np at four levels - ok at three
# only run once 
vif(models) 


###  11.4.2 pseudo R-squares 

LLf <- models$loglik[2]
LL0 <- models$loglik[1]
#McFadden pseudo-R2
as.vector(1 - (LLf / LL0)) #0.0502906
#Cox & Snell
as.vector(1 - exp((2/637) * (LL0 - LLf))) #0.1065805

### 11.5 info support too little milk model ######

# 11.5.0. relevel factor for interaction 

surprobframe$notenough <- relevel(surprobframe$notenough, ref="0")

surprobframe$PGFHelpful_InfoPost5 <- 
  relevel(surprobframe$PGFHelpful_InfoPost5, 
          ref="help") #change each time

# 11.5.1. model 
models <- coxph(SurvObj1 ~  
                  notenough*PGFHelpful_InfoPost5 + 
                  planned + multi + uniedu, 
                data = surprobframe)

summary(models)
exp(confint(models))
(modelszph <- cox.zph(models)) # all ok

# only run once 
vif(models)

###   11.5.2. pseudo R-squares 

LLf <- models$loglik[2]
LL0 <- models$loglik[1]
#McFadden pseudo-R2
as.vector(1 - (LLf / LL0)) #0.04872141
#Cox & Snell
as.vector(1 - exp((2/637) * (LL0 - LLf))) # 0.1034333


# LATCH MODELS 

### 11.6 emotional support latch model ######

# 11.6.0 relevel

surprobframe$latch <- relevel(surprobframe$latch, ref="0") #change each time

surprobframe$PGFEmoPost5 <- 
  relevel(surprobframe$PGFEmoPost5, 
          ref="help") #relevel each time

# 11.6.1 model

models <- coxph(SurvObj1 ~  
                  latch*PGFEmoPost5  + 
                  planned + multi + uniedu, 
                data = surprobframe)

summary(models)
exp(confint(models))
(modelszph <- cox.zph(models)) 
vif(models)

# 11.6.2 pseudo R-squares 

LLf <- models$loglik[2]
LL0 <- models$loglik[1]
#McFadden pseudo-R2
as.vector(1 - (LLf / LL0)) #0.03624998
#Cox & Snell
as.vector(1 - exp((2/637) * (LL0 - LLf))) #0.07802267


### 11.7 practical support latch model ######

# 11.7.0 relevel - spans infinity, reduce to three levels 
surprobframe$PGFHelpful_PractPost5<- 
  relevel(surprobframe$PGFHelpful_PractPost5, 
          ref="help") #change each time

# 11.7.1 model

models <- coxph(SurvObj1 ~  
                  latch*PGFHelpful_PractPost5 + 
                  planned + multi + uniedu, 
                data = surprobframe)

summary(models)
exp(confint(models))
(modelszph <- cox.zph(models)) # ok

vif(models)

###  11.7.3  pseudo R-squares 

LLf <- models$loglik[2]
LL0 <- models$loglik[1]
#McFadden pseudo-R2
as.vector(1 - (LLf / LL0)) #0.03469474
#Cox & Snell
as.vector(1 - exp((2/637) * (LL0 - LLf))) # 0.07480377


### 11.8 info support latch model ######

# 11.8.0 relevel

surprobframe$PGFHelpful_InfoPost5 <- 
  relevel(surprobframe$PGFHelpful_InfoPost5, 
          ref="help") #change each time

# 11.8.1 model 

models <- coxph(SurvObj1 ~  
                  latch*PGFHelpful_InfoPost5 + 
                  planned + multi + uniedu, 
                data = surprobframe)

summary(models)
exp(confint(models))
(modelszph <- cox.zph(models)) # not prob as 3 but ok at 4 levels 

vif(models)

###  11.8.3  pseudo R-squares 

LLf <- models$loglik[2]
LL0 <- models$loglik[1]
#McFadden pseudo-R2
as.vector(1 - (LLf / LL0)) # 0.03602139
#Cox & Snell
as.vector(1 - exp((2/637) * (LL0 - LLf))) # 0.07755026


### 11.9 emotional support too much milk model ######

# 11.9.0 relevel
surprobframe$toomuch <- relevel(surprobframe$toomuch, ref="0")

surprobframe$PGFEmoPost5 <-
  relevel(surprobframe$PGFEmoPost5, 
          ref="help") #change each time

# 11.9.1 model 

models <- coxph(SurvObj1 ~  
                  toomuch*PGFEmoPost5  + 
                  planned + multi + uniedu, 
                data = surprobframe)

summary(models)
exp(confint(models))
(modelszph <- cox.zph(models)) #  non prob reduce to three, still non prop
vif(models)

###  11.9.3  pseudo R-squares  - only run once

LLf <- models$loglik[2]
LL0 <- models$loglik[1]
#McFadden pseudo-R2
as.vector(1 - (LLf / LL0)) #0.04326962
#Cox & Snell
as.vector(1 - exp((2/637) * (LL0 - LLf))) #0.09241255

### 11.10 practical support too much  milk model ######

# 11.10.0 re level 

surprobframe$toomuch <- relevel(surprobframe$toomuch, ref="0")

surprobframe$PGFHelpful_PractPost6 <- 
  relevel(surprobframe$PGFHelpful_PractPost6, 
          ref="help") #change each time

# 11.10.1 model - 

models <- coxph(SurvObj1 ~  
                  toomuch*PGFHelpful_PractPost6 + 
                  planned + multi + uniedu, 
                data = surprobframe)

summary(models)  
exp(confint(models))
(modelszph <- cox.zph(models)) # np reduce to three levels 
vif(models)

###   11.10.2 pseudo R-squares 

LLf <- models$loglik[2]
LL0 <- models$loglik[1]
#McFadden pseudo-R2
as.vector(1 - (LLf / LL0)) #0.04271144
#Cox & Snell
as.vector(1 - exp((2/637) * (LL0 - LLf))) #0.09127656

### 11.11 info support too much milk model ######

# 11.11.0. relevel
surprobframe$toomuch <- relevel(surprobframe$toomuch, ref="0")

surprobframe$PGFHelpful_InfoPost5 <- 
  relevel(surprobframe$PGFHelpful_InfoPost5, 
          ref="help") #change each time

# 11.11.1 model 

models <- coxph(SurvObj1 ~  
                  toomuch*PGFHelpful_InfoPost5 + 
                  planned + multi + uniedu, 
                data = surprobframe)

summary(models)
exp(confint(models))
(modelszph <- cox.zph(models)) #

# only run once 
vif(models)

###   11.11.2. pseudo R-squares 

LLf <- models$loglik[2]
LL0 <- models$loglik[1]
#McFadden pseudo-R2
as.vector(1 - (LLf / LL0)) #0.04206606
#Cox & Snell
as.vector(1 - exp((2/637) * (LL0 - LLf))) #0.08996137

### 11.12 emotional support blockmas  model ######

# 11.12.0 relevel factors for interaction

surprobframe$blockmas <- relevel(surprobframe$blockmas, ref="0")

surprobframe$PGFEmoPost6 <- relevel(surprobframe$PGFEmoPost6,
                                    ref="help") #change each time

# 11.12.1 model

models <- coxph(SurvObj1 ~  
                  blockmas*PGFEmoPost6  + 
                  planned + multi + uniedu, 
                data = surprobframe)

summary(models)
exp(confint(models))
(modelszph <- cox.zph(models)) # reduce to three levels as np, still not np so split
vif(models)

# 11.12.2 split the model 

plot(modelszph[2]) #cut 2.5 weeks, but hits infinity so reduce to 3 levels 

surprobframe$blockmas <- relevel(surprobframe$blockmas, 
                                 ref="0") #change each time

surprobframe$PGFEmoPost6 <- relevel(surprobframe$PGFEmoPost6, 
                                    ref="absent") #change each time

modelstrata <- survSplit(SurvObj1E ~ blockmas*PGFEmoPost6 + planned + 
                           + uniedu + multi, data = surprobframe, 
                         cut = c(4), episode = "tgroup", 
                         id = "RespondentId" )

models <- coxph(SurvObj1E ~ blockmas:strata(tgroup)*PGFEmoPost6 + planned + 
                  uniedu + multi, data = modelstrata)
summary(models)
exp(confint(models))
(modelszph <- cox.zph(models))


###  11.12.3 pseudo R-squares  - only run once

LLf <- models$loglik[2]
LL0 <- models$loglik[1]
#McFadden pseudo-R2
as.vector(1 - (LLf / LL0)) # 0.05237141
#Cox & Snell
as.vector(1 - exp((2/637) * (LL0 - LLf))) # 0.1107368

### 11.13 practical support blockmas model ######

# 11.13.0 relevel
surprobframe$PGFHelpful_PractPost6 <- relevel(surprobframe$PGFHelpful_PractPost6, 
                                              ref="help") #change each time

# 11.13.1 model
models <- coxph(SurvObj1 ~  
                  blockmas*PGFHelpful_PractPost6 + 
                  planned + multi + uniedu, 
                data = surprobframe)


summary(models)
exp(confint(models))
(modelszph <- cox.zph(models))  # reduce to three as np. but still np
vif(models) 

# 11.13.2 split the model 

plot(modelszph[3]) #cut 2.5 weeks, but hits infinity so reduce to 3 levels 

surprobframe$blockmas <- relevel(surprobframe$blockmas, 
                                 ref="1") #change each time

surprobframe$PGFHelpful_PractPost6 <- relevel(surprobframe$PGFHelpful_PractPost6, 
                                              ref="help") #change each time

modelstrata <- survSplit(SurvObj1E ~ blockmas*PGFHelpful_PractPost6 + planned + 
                           + uniedu + multi, data = surprobframe, 
                         cut = c(2.5), episode = "tgroup", 
                         id = "RespondentId" )

models <- coxph(SurvObj1E ~ blockmas:strata(tgroup)*PGFHelpful_PractPost6 + planned + 
                  uniedu + multi, data = modelstrata)
summary(models)
exp(confint(models))
(modelszph <- cox.zph(models))


###  11.13.3 pseudo R-squares 

LLf <- models$loglik[2]
LL0 <- models$loglik[1]
#McFadden pseudo-R2
as.vector(1 - (LLf / LL0)) # 0.04554093
#Cox & Snell
as.vector(1 - exp((2/637) * (LL0 - LLf))) #0.09702034

### 11.14 info support blockmas model ######

# 11.14.0 relevel factor for interaction - hits infinity, reduce to three levels
surprobframe$blockmas <- relevel(surprobframe$blockmas, 
                                 ref="0") #change each time

surprobframe$PGFHelpful_InfoPost5 <- relevel(surprobframe$PGFHelpful_InfoPost5,
                                             ref="help") #change each time

# 11.14.1
models <- coxph(SurvObj1 ~  
                  blockmas*PGFHelpful_InfoPost5 + 
                  planned + multi + uniedu, 
                data = surprobframe)

summary(models)
exp(confint(models))
(modelszph <- cox.zph(models)) #ok
vif(models)

###   11.14.2. pseudo R-squares 

LLf <- models$loglik[2]
LL0 <- models$loglik[1]
#McFadden pseudo-R2
as.vector(1 - (LLf / LL0)) #0.04018406
#Cox & Snell
as.vector(1 - exp((2/637) * (LL0 - LLf))) #0.08611519


### 11.15 emotional support sorethr  model ######


# 11.15.0 relevel factors for interaction
surprobframe$sorethr <- relevel(surprobframe$sorethr, 
                                ref="0") #change each time

surprobframe$PGFEmoPost5 <- relevel(surprobframe$PGFEmoPost,
                                    ref="help") #change each time

# 11.15.1 model

models <- coxph(SurvObj1 ~  
                  sorethr*PGFEmoPost6 + 
                  planned + multi + uniedu, 
                data = surprobframe)

summary(models)
exp(confint(models))
(modelszph <- cox.zph(models)) # np reduce to three levels but still np so split
vif(models)

# 11.15.2 split the model 

plot(modelszph[1]) #cut 6 weeks, but hits infinity so reduce to 3 levels 

surprobframe$sorethr <- relevel(surprobframe$sorethr, 
                                 ref="0") #change each time

surprobframe$PGFEmoPost6 <- relevel(surprobframe$PGFEmoPost6, 
                                              ref="absent") #change each time

modelstrata <- survSplit(SurvObj1E ~ sorethr*PGFEmoPost6 + planned + 
                           + uniedu + multi, data = surprobframe, 
                         cut = c(6), episode = "tgroup", 
                         id = "RespondentId" )

models <- coxph(SurvObj1E ~ sorethr*PGFEmoPost6:strata(tgroup) + planned + 
                  uniedu + multi, data = modelstrata)
summary(models)
exp(confint(models))
(modelszph <- cox.zph(models))


###   9.15.3. pseudo R-squares 

LLf <- models$loglik[2]
LL0 <- models$loglik[1]
#McFadden pseudo-R2
as.vector(1 - (LLf / LL0)) #0.04327645
#Cox & Snell
as.vector(1 - exp((2/637) * (LL0 - LLf))) #  0.09242643

###11.16 practical support sorethr model ######

# 11.16.0 relevel
surprobframe$PGFHelpful_PractPost5 <- 
  relevel(surprobframe$PGFHelpful_PractPost5, 
          ref="help") #change each time

# 11.16.1 
models <- coxph(SurvObj1 ~  
                  sorethr*PGFHelpful_PractPost5 + 
                  planned + multi + uniedu, 
                data = surprobframe)

summary(models)
exp(confint(models))
(modelszph <- cox.zph(models)) 
vif(models)


#11.16.2  pseudo R-squares 

LLf <- models$loglik[2]
LL0 <- models$loglik[1]
#McFadden pseudo-R2
as.vector(1 - (LLf / LL0)) #0.03739745
#Cox & Snell
as.vector(1 - exp((2/637) * (LL0 - LLf))) # 0.08039042

### 11.17 info support sorethr model ######

# 10.17.0 relevel 
surprobframe$PGFHelpful_InfoPost5 <- 
  relevel(surprobframe$PGFHelpful_InfoPost5, 
          ref="help") #change each time

# 10.17.1. model - hits infinity, reduce to three levels 
models <- coxph(SurvObj1 ~  
                  sorethr*PGFHelpful_InfoPost5 + 
                  planned + multi + uniedu, 
                data = surprobframe)

summary(models)
exp(confint(models))
(modelszph <- cox.zph(models)) # all ok

# only run once 
vif(models)

###   11.17.2. pseudo R-squares 

LLf <- models$loglik[2]
LL0 <- models$loglik[1]
#McFadden pseudo-R2
as.vector(1 - (LLf / LL0)) #0.03472568
#Cox & Snell
as.vector(1 - exp((2/637) * (LL0 - LLf))) # 0.07486791


#-----------------------------------------------------------------------------------------------
# 12. Mid interaction models 
#-----------------------------------------------------------------------------------------------

#### 12.1 check support variables ##### 
surprobframe$MidEmoPost2 <- as.factor(surprobframe$MidEmoPost2)
surprobframe$MidHelpful_InfoPost2 <- as.factor(surprobframe$MidHelpful_InfoPost2)

surprobframe$MidEmoPost2 <- surprobframe$MidEmoPost2

# check sample distrubtion for emo, info and practical
# 0 = absent 
# 1 = helpful or very helpful
# 2 = neither helpful or unhelpful
# 3 = unhelpful or very unhelpful

table(surprobframe$MidEmoPost2, exclude = NULL) 
#       0   1   2   3 
#      67 370  73  56 

table(surprobframe$MidHelpful_InfoPost2, exclude = NULL) 
#    0   1   2   3 
#   51 424  53  38 

# rename for easy changing of ref

# emotional 
surprobframe$MidEmoPost5 = NULL
surprobframe$MidEmoPost5[surprobframe$MidEmoPost2 == 1 ] <- "help"
surprobframe$MidEmoPost5[surprobframe$MidEmoPost2 == 2 ] <- "neither"
surprobframe$MidEmoPost5[surprobframe$MidEmoPost2 == 3 ] <- "not"
surprobframe$MidEmoPost5[surprobframe$MidEmoPost2 == 0 ] <- "absent"
surprobframe$MidEmoPost5 <- as.factor(surprobframe$MidEmoPost5)


# info 
surprobframe$MidHelpful_InfoPost5 = NULL
surprobframe$MidHelpful_InfoPost5[surprobframe$MidHelpful_InfoPost2 == 1 ] <- "help"
surprobframe$MidHelpful_InfoPost5[surprobframe$MidHelpful_InfoPost2 == 2 ] <- "neither"
surprobframe$MidHelpful_InfoPost5[surprobframe$MidHelpful_InfoPost2 == 3 ] <- "not"
surprobframe$MidHelpful_InfoPost5[surprobframe$MidHelpful_InfoPost2 == 0 ] <- "absent"
surprobframe$MidHelpful_InfoPost5 <- as.factor(surprobframe$MidHelpful_InfoPost5)


#### 12.2 combine  levels 2 and 3 ##### 
# combine 2 and 3 (very unhelpful, unhelpful and neither helpful or unhelpful) into one 
# for  support variables to use when sample sizes too small (95% fits infinity)
# check during modelling if levels are similar effects etc. 

# now 1 = very helpful or helpful
# now 2 = neither helpful or unhelpful or very unhelpful 
# now 0 = none recieved 

# Emotional 
surprobframe$MidEmoPost4 <-ifelse(surprobframe$MidEmoPost2 ==2 | 
                                    surprobframe$MidEmoPost2 ==3, 2, 
                                  ifelse(surprobframe$MidEmoPost2 ==1, 1, 0))

table(surprobframe$MidEmoPost4, exclude = NULL)
#   0   1   2 
# 67 370 129 
surprobframe$MidEmoPost4 <- as.factor(surprobframe$MidEmoPost4)

surprobframe$MidEmoPost6 = NULL
surprobframe$MidEmoPost6[surprobframe$MidEmoPost4 == 1 ] <- "help"
surprobframe$MidEmoPost6[surprobframe$MidEmoPost4 == 2 ] <- "not"
surprobframe$MidEmoPost6[surprobframe$MidEmoPost4 == 0 ] <- "absent"

surprobframe$MidEmoPost6 <- as.factor(surprobframe$MidEmoPost6)


# INFO 
surprobframe$MidHelpful_InfoPost4 <-ifelse(surprobframe$MidHelpful_InfoPost2 ==2 | 
                                             surprobframe$MidHelpful_InfoPost2 ==3, 2, 
                                           ifelse(surprobframe$MidHelpful_InfoPost2 ==1, 1, 0))

table(surprobframe$MidHelpful_InfoPost4, exclude = NULL)
surprobframe$MidHelpful_InfoPost4 <- as.factor(surprobframe$MidHelpful_InfoPost4)

#0   1   2 
#51 424  91 

# rename for relevels 
surprobframe$MidHelpful_InfoPost6 = NULL
surprobframe$MidHelpful_InfoPost6[surprobframe$MidHelpful_InfoPost4 == 1 ] <- "help"
surprobframe$MidHelpful_InfoPost6[surprobframe$MidHelpful_InfoPost4 == 2 ] <- "not"
surprobframe$MidHelpful_InfoPost6[surprobframe$MidHelpful_InfoPost4 == 0 ] <- "absent"
surprobframe$MidHelpful_InfoPost6 <- as.factor(surprobframe$MidHelpful_InfoPost6)

### 12.3 emotional support too little milk model ######

# 12.3.0 relevel
surprobframe$MidEmoPost5 <- 
  relevel(surprobframe$MidEmoPost5, 
          ref="help") #change each time

# 12.3.1. model 
models <- coxph(SurvObj1 ~  
                  notenough*MidEmoPost5 + 
                  planned + multi + uniedu, 
                data = surprobframe)

summary(models)
exp(confint(models))
(modelszph <- cox.zph(models)) # non prob at four and three levels 
# only run once 
vif(models) 

# 12.3.2 split the model 

plot(modelszph[1]) #cut 6 weeks 

surprobframe$notenough <- relevel(surprobframe$notenough, 
                                  ref="1") #change each time

surprobframe$MidEmoPost5 <- relevel(surprobframe$MidEmoPost5, 
                                    ref="absent") #change each time

modelstrata <- survSplit(SurvObj1E ~ notenough*MidEmoPost5 + planned + 
                           + uniedu + multi, data = surprobframe, 
                         cut = c(4), episode = "tgroup", 
                         id = "RespondentId" )

models <- coxph(SurvObj1E ~ notenough:strata(tgroup)*MidEmoPost5 + planned + 
                  uniedu + multi, data = modelstrata)
summary(models)
exp(confint(models))
(modelszph <- cox.zph(models))


###  10.3.3  pseudo R-squares  - only run once

LLf <- models$loglik[2]
LL0 <- models$loglik[1]
#McFadden pseudo-R2
as.vector(1 - (LLf / LL0)) #0.07350925
#Cox & Snell
as.vector(1 - exp((2/637) * (LL0 - LLf))) #0.1518782


### 12.4 info support too little milk model ######

# 12.5.0. relevel factor for interaction 

surprobframe$notenough <- relevel(surprobframe$notenough, ref="0")

surprobframe$MidHelpful_InfoPost5 <- 
  relevel(surprobframe$MidHelpful_InfoPost5, 
          ref="help") #change each time

# 12.5.1. model 
models <- coxph(SurvObj1 ~  
                  notenough*MidHelpful_InfoPost5 + 
                  planned + multi + uniedu, 
                data = surprobframe)

summary(models)
exp(confint(models))
(modelszph <- cox.zph(models)) # all ok

# only run once 
vif(models)

###   12.5.2. pseudo R-squares 

LLf <- models$loglik[2]
LL0 <- models$loglik[1]
#McFadden pseudo-R2
as.vector(1 - (LLf / LL0)) #0.07588846
#Cox & Snell
as.vector(1 - exp((2/637) * (LL0 - LLf))) # 0.1563881


# LATCH MODELS 

### 12.5 emotional support latch model ######

# 12.5.0 relevel

surprobframe$latch <- relevel(surprobframe$latch, ref="0") #change each time

surprobframe$MidEmoPost5 <- 
  relevel(surprobframe$MidEmoPost5, 
          ref="help") #relevel each time

# 12.5.1 model

models <- coxph(SurvObj1 ~  
                  latch*MidEmoPost5  + 
                  planned + multi + uniedu, 
                data = surprobframe)

summary(models)
exp(confint(models))
(modelszph <- cox.zph(models)) 
vif(models)

# 12.5.2 pseudo R-squares 

LLf <- models$loglik[2]
LL0 <- models$loglik[1]
#McFadden pseudo-R2
as.vector(1 - (LLf / LL0)) #0.04846739
#Cox & Snell
as.vector(1 - exp((2/637) * (LL0 - LLf))) #0.1029228


### 12.6 info support latch model ######

# 12.6.0 relevel

surprobframe$MidHelpful_InfoPost5 <- 
  relevel(surprobframe$MidHelpful_InfoPost5, 
          ref="help") #change each time

# 12.6.1 model 

models <- coxph(SurvObj1 ~  
                  latch*MidHelpful_InfoPost5 + 
                  planned + multi + uniedu, 
                data = surprobframe)

summary(models)
exp(confint(models))
(modelszph <- cox.zph(models)) # ok
vif(models)

###  12.6.3  pseudo R-squares 

LLf <- models$loglik[2]
LL0 <- models$loglik[1]
#McFadden pseudo-R2
as.vector(1 - (LLf / LL0)) # 0.05565007
#Cox & Snell
as.vector(1 - exp((2/637) * (LL0 - LLf))) # 0.1172466


### 12.7 emotional support too much milk model ######

# 12.7.0 relevel
surprobframe$toomuch <- relevel(surprobframe$toomuch, ref="0")

surprobframe$MidEmoPost5 <-
  relevel(surprobframe$MidEmoPost5, 
          ref="help") #change each time

# 12.7.1 model 

models <- coxph(SurvObj1 ~  
                  toomuch*MidEmoPost5  + 
                  planned + multi + uniedu, 
                data = surprobframe)

summary(models)
exp(confint(models))
(modelszph <- cox.zph(models)) #  ok
vif(models)

###  12.7.2  pseudo R-squares  - only run once

LLf <- models$loglik[2]
LL0 <- models$loglik[1]
#McFadden pseudo-R2
as.vector(1 - (LLf / LL0)) #0.05614257
#Cox & Snell
as.vector(1 - exp((2/637) * (LL0 - LLf))) #0.1182203

### 12.8 info support too much milk model ######

# 12.8.0. relevel
surprobframe$toomuch <- relevel(surprobframe$toomuch, ref="0")

surprobframe$MidHelpful_InfoPost5 <- 
  relevel(surprobframe$MidHelpful_InfoPost5, 
          ref="help") #change each time

# 12.8.1 model 

models <- coxph(SurvObj1 ~  
                  toomuch*MidHelpful_InfoPost5 + 
                  planned + multi + uniedu, 
                data = surprobframe)

summary(models)
exp(confint(models))
(modelszph <- cox.zph(models)) #

# only run once 
vif(models)

###   12.8.2. pseudo R-squares 

LLf <- models$loglik[2]
LL0 <- models$loglik[1]
#McFadden pseudo-R2
as.vector(1 - (LLf / LL0)) #0.06612806
#Cox & Snell
as.vector(1 - exp((2/637) * (LL0 - LLf))) #0.1377328

### 12.9 emotional support blockmas  model ######

# 12.9.0 relevel factors for interaction

surprobframe$blockmas <- relevel(surprobframe$blockmas, ref="0")

surprobframe$MidEmoPost5 <- relevel(surprobframe$MidEmoPost5,
                                    ref="help") #change each time

# 12.9.1 model

models <- coxph(SurvObj1 ~  
                  blockmas*MidEmoPost5  + 
                  planned + multi + uniedu, 
                data = surprobframe)

summary(models)
exp(confint(models))
(modelszph <- cox.zph(models)) 
vif(models)

###  12.9.3 pseudo R-squares  - only run once

LLf <- models$loglik[2]
LL0 <- models$loglik[1]
#McFadden pseudo-R2
as.vector(1 - (LLf / LL0)) # 0.0546289
#Cox & Snell
as.vector(1 - exp((2/637) * (LL0 - LLf))) #0.1152242

### 12.10 info support blockmas model ######

# 12.10.0 relevel factor for interaction - hits infinity, reduce to three levels

surprobframe$MidHelpful_InfoPost5 <- relevel(surprobframe$MidHelpful_InfoPost5,
                                             ref="help") #change each time

# 12.10.1
models <- coxph(SurvObj1 ~  
                  blockmas*MidHelpful_InfoPost5 + 
                  planned + multi + uniedu, 
                data = surprobframe)

summary(models)
exp(confint(models))
(modelszph <- cox.zph(models)) #ok
vif(models)

###   12.10.2. pseudo R-squares 

LLf <- models$loglik[2]
LL0 <- models$loglik[1]
#McFadden pseudo-R2
as.vector(1 - (LLf / LL0)) #0.06325748
#Cox & Snell
as.vector(1 - exp((2/637) * (LL0 - LLf))) #0.1321681


### 12.11 emotional support sorethr  model ######


# 12.11.0 relevel factors for interaction
surprobframe$sorethr <- relevel(surprobframe$sorethr, 
                                ref="0") #change each time

surprobframe$MidEmoPost5 <- relevel(surprobframe$MidEmoPost5,
                                    ref="help") #change each time

# 12.11.1 model

models <- coxph(SurvObj1 ~  
                  sorethr*MidEmoPost5 + 
                  planned + multi + uniedu, 
                data = surprobframe)

summary(models)
exp(confint(models))
(modelszph <- cox.zph(models)) #
vif(models)


### 12.11.2. pseudo R-squares 

LLf <- models$loglik[2]
LL0 <- models$loglik[1]
#McFadden pseudo-R2
as.vector(1 - (LLf / LL0)) #0.05015131
#Cox & Snell
as.vector(1 - exp((2/637) * (LL0 - LLf))) #  0.1063016

### 12.12 info support sorethr model ######

# 12.12.0 relevel 
surprobframe$MidHelpful_InfoPost5 <- 
  relevel(surprobframe$MidHelpful_InfoPost5, 
          ref="help") #change each time

# 12.12.1. model - hits infinity, reduce to three levels 
models <- coxph(SurvObj1 ~  
                  sorethr*MidHelpful_InfoPost5 + 
                  planned + multi + uniedu, 
                data = surprobframe)

summary(models)
exp(confint(models))
(modelszph <- cox.zph(models)) # all ok

# only run once 
vif(models)

###   12.12.2. pseudo R-squares 

LLf <- models$loglik[2]
LL0 <- models$loglik[1]
#McFadden pseudo-R2
as.vector(1 - (LLf / LL0)) #0.05806377
#Cox & Snell
as.vector(1 - exp((2/637) * (LL0 - LLf))) #0.1220085


#-----------------------------------------------------------------------------------------------
# 13. HV interaction models 
#-----------------------------------------------------------------------------------------------

#### 13.1 check support variables ##### 
surprobframe$HVEmoPost2 <- as.factor(surprobframe$HVEmoPost2)
surprobframe$HVHelpful_InfoPost2 <- as.factor(surprobframe$HVHelpful_InfoPost2)

surprobframe$HVEmoPost2 <- surprobframe$HVEmoPost2

# check sample distrubtion for emo, info and practical
# 0 = absent 
# 1 = helpful or very helpful
# 2 = neither helpful or unhelpful
# 3 = unhelpful or very unhelpful

table(surprobframe$HVEmoPost2, exclude = NULL) 
#       0   1   2   3 
#      92 332  80  62 

table(surprobframe$HVHelpful_InfoPost2, exclude = NULL) 
#    0   1   2   3 
#   78 347  82  59 

# rename for easy changing of ref

# emotional 
surprobframe$HVEmoPost5 = NULL
surprobframe$HVEmoPost5[surprobframe$HVEmoPost2 == 1 ] <- "help"
surprobframe$HVEmoPost5[surprobframe$HVEmoPost2 == 2 ] <- "neither"
surprobframe$HVEmoPost5[surprobframe$HVEmoPost2 == 3 ] <- "not"
surprobframe$HVEmoPost5[surprobframe$HVEmoPost2 == 0 ] <- "absent"
surprobframe$HVEmoPost5 <- as.factor(surprobframe$HVEmoPost5)


# info 
surprobframe$HVHelpful_InfoPost5 = NULL
surprobframe$HVHelpful_InfoPost5[surprobframe$HVHelpful_InfoPost2 == 1 ] <- "help"
surprobframe$HVHelpful_InfoPost5[surprobframe$HVHelpful_InfoPost2 == 2 ] <- "neither"
surprobframe$HVHelpful_InfoPost5[surprobframe$HVHelpful_InfoPost2 == 3 ] <- "not"
surprobframe$HVHelpful_InfoPost5[surprobframe$HVHelpful_InfoPost2 == 0 ] <- "absent"
surprobframe$HVHelpful_InfoPost5 <- as.factor(surprobframe$HVHelpful_InfoPost5)


#### 13.2 combine  levels 2 and 3 ##### 
# combine 2 and 3 (very unhelpful, unhelpful and neither helpful or unhelpful) into one 
# for  support variables to use when sample sizes too small (95% fits infinity)
# check during modelling if levels are similar effects etc. 

# now 1 = very helpful or helpful
# now 2 = neither helpful or unhelpful or very unhelpful 
# now 0 = none recieved 

# Emotional 
surprobframe$HVEmoPost4 <-ifelse(surprobframe$HVEmoPost2 ==2 | 
                                    surprobframe$HVEmoPost2 ==3, 2, 
                                  ifelse(surprobframe$HVEmoPost2 ==1, 1, 0))

table(surprobframe$HVEmoPost4, exclude = NULL)
#   0   1   2 
# 92 332 142 
surprobframe$HVEmoPost4 <- as.factor(surprobframe$HVEmoPost4)

surprobframe$HVEmoPost6 = NULL
surprobframe$HVEmoPost6[surprobframe$HVEmoPost4 == 1 ] <- "help"
surprobframe$HVEmoPost6[surprobframe$HVEmoPost4 == 2 ] <- "not"
surprobframe$HVEmoPost6[surprobframe$HVEmoPost4 == 0 ] <- "absent"

surprobframe$HVEmoPost6 <- as.factor(surprobframe$HVEmoPost6)


# INFO 
surprobframe$HVHelpful_InfoPost4 <-ifelse(surprobframe$HVHelpful_InfoPost2 ==2 | 
                                             surprobframe$HVHelpful_InfoPost2 ==3, 2, 
                                           ifelse(surprobframe$HVHelpful_InfoPost2 ==1, 1, 0))

table(surprobframe$HVHelpful_InfoPost4, exclude = NULL)
surprobframe$HVHelpful_InfoPost4 <- as.factor(surprobframe$HVHelpful_InfoPost4)

#0   1   2 
#78 347 141 

# rename for relevels 
surprobframe$HVHelpful_InfoPost6 = NULL
surprobframe$HVHelpful_InfoPost6[surprobframe$HVHelpful_InfoPost4 == 1 ] <- "help"
surprobframe$HVHelpful_InfoPost6[surprobframe$HVHelpful_InfoPost4 == 2 ] <- "not"
surprobframe$HVHelpful_InfoPost6[surprobframe$HVHelpful_InfoPost4 == 0 ] <- "absent"
surprobframe$HVHelpful_InfoPost6 <- as.factor(surprobframe$HVHelpful_InfoPost6)

### 13.3 emotional support too little milk model ######

# 12.3.0 relevel
surprobframe$HVEmoPost5 <- 
  relevel(surprobframe$HVEmoPost5, 
          ref="help") #change each time

# 12.3.1. model 
models <- coxph(SurvObj1 ~  
                  notenough*HVEmoPost5 + 
                  planned + multi + uniedu, 
                data = surprobframe)

summary(models)
exp(confint(models))
(modelszph <- cox.zph(models)) # non prob at four and three levels 
# only run once 
vif(models) 

###  12.3.2  pseudo R-squares  - only run once

LLf <- models$loglik[2]
LL0 <- models$loglik[1]
#McFadden pseudo-R2
as.vector(1 - (LLf / LL0)) #0.05834544
#Cox & Snell
as.vector(1 - exp((2/637) * (LL0 - LLf))) #0.1225625


### 13.4 info support too little milk model ######

# 13.4.0. relevel factor for interaction 

surprobframe$notenough <- relevel(surprobframe$notenough, ref="0")

surprobframe$HVHelpful_InfoPost5 <- 
  relevel(surprobframe$HVHelpful_InfoPost5, 
          ref="help") #change each time

# 12.4.1. model 
models <- coxph(SurvObj1 ~  
                  notenough*HVHelpful_InfoPost5 + 
                  planned + multi + uniedu, 
                data = surprobframe)

summary(models)
exp(confint(models))
(modelszph <- cox.zph(models)) # all ok

# only run once 
vif(models)

###   12.4.2. pseudo R-squares 

LLf <- models$loglik[2]
LL0 <- models$loglik[1]
#McFadden pseudo-R2
as.vector(1 - (LLf / LL0)) # 0.05133528
#Cox & Snell
as.vector(1 - exp((2/637) * (LL0 - LLf))) # 0.1086696

# LATCH MODELS 

### 13.5 emotional support latch model ######

# 13.5.0 relevel

surprobframe$latch <- relevel(surprobframe$latch, ref="0") #change each time

surprobframe$HVEmoPost6 <- 
  relevel(surprobframe$HVEmoPost6, 
          ref="help") #relevel each time

# 13.5.1 model

models <- coxph(SurvObj1 ~  
                  latch*HVEmoPost6  + 
                  planned + multi + uniedu, 
                data = surprobframe)

summary(models)
exp(confint(models))
(modelszph <- cox.zph(models)) # np as four levels, reduce to three ands ok
vif(models)

# 13.5.2 pseudo R-squares 

LLf <- models$loglik[2]
LL0 <- models$loglik[1]
#McFadden pseudo-R2
as.vector(1 - (LLf / LL0)) #0.03801148
#Cox & Snell
as.vector(1 - exp((2/637) * (LL0 - LLf))) #0.08165495

 # NEED TO FIX THIS ONE
### 13.6 info support latch model ######

# 13.6.0 relevel

surprobframe$HVHelpful_InfoPost5 <- 
  relevel(surprobframe$HVHelpful_InfoPost5, 
          ref="help") #change each time

# 12.6.1 model 

models <- coxph(SurvObj1 ~  
                  latch*HVHelpful_InfoPost5 + 
                  planned + multi + uniedu, 
                data = surprobframe)

summary(models)
exp(confint(models))
(modelszph <- cox.zph(models)) # ok
vif(models)

###  13.6.3  pseudo R-squares 

LLf <- models$loglik[2]
LL0 <- models$loglik[1]
#McFadden pseudo-R2
as.vector(1 - (LLf / LL0)) # 0.03945942
#Cox & Snell
as.vector(1 - exp((2/637) * (LL0 - LLf))) # 0.08462994


### 13.7 emotional support too much milk model ######

# 13.7.0 relevel
surprobframe$toomuch <- relevel(surprobframe$toomuch, ref="0")

surprobframe$HVEmoPost5 <-
  relevel(surprobframe$HVEmoPost5, 
          ref="help") #change each time

# 13.7.1 model 

models <- coxph(SurvObj1 ~  
                  toomuch*HVEmoPost5  + 
                  planned + multi + uniedu, 
                data = surprobframe)

summary(models)
exp(confint(models))
(modelszph <- cox.zph(models)) #  np at both levels 
vif(models)

# 13.7.2 split the model 

plot(modelszph[2]) #cut 4 weeks but reduce to thre elevels due to infinity

surprobframe$toomuch <- relevel(surprobframe$toomuch, 
                                  ref="0") #change each time

surprobframe$HVEmoPost6 <- relevel(surprobframe$HVEmoPost6, 
                                   ref="absent") #change each time

modelstrata <- survSplit(SurvObj1E ~ toomuch*HVEmoPost6 + planned + 
                           + uniedu + multi, data = surprobframe, 
                         cut = c(4), episode = "tgroup", 
                         id = "RespondentId" )

models <- coxph(SurvObj1E ~ toomuch*HVEmoPost6:strata(tgroup) + planned + 
                  uniedu + multi, data = modelstrata)
summary(models)
exp(confint(models))
(modelszph <- cox.zph(models))

###  13.7.3  pseudo R-squares  - only run once

LLf <- models$loglik[2]
LL0 <- models$loglik[1]
#McFadden pseudo-R2
as.vector(1 - (LLf / LL0)) #0.05614257
#Cox & Snell
as.vector(1 - exp((2/637) * (LL0 - LLf))) #0.1182203

### 13.8 info support too much milk model ######

# 13.8.0. relevel
surprobframe$toomuch <- relevel(surprobframe$toomuch, ref="0")

surprobframe$HVHelpful_InfoPost6 <- 
  relevel(surprobframe$HVHelpful_InfoPost6, 
          ref="help") #change each time

# 13.8.1 model 

models <- coxph(SurvObj1 ~  
                  toomuch*HVHelpful_InfoPost6 + 
                  planned + multi + uniedu, 
                data = surprobframe)

summary(models)
exp(confint(models))
(modelszph <- cox.zph(models)) # np but ok at three elvels 

# only run once 
vif(models)


###   13.8.2. pseudo R-squares 

LLf <- models$loglik[2]
LL0 <- models$loglik[1]
#McFadden pseudo-R2
as.vector(1 - (LLf / LL0)) #0.04699307
#Cox & Snell
as.vector(1 - exp((2/637) * (LL0 - LLf))) #0.09995404

### 13.9 emotional support blockmas  model ######

# 13.9.0 relevel factors for interaction

surprobframe$blockmas <- relevel(surprobframe$blockmas, ref="0")

surprobframe$HVEmoPost6 <- relevel(surprobframe$HVEmoPost6,
                                    ref="help") #change each time

# 13.9.1 model

models <- coxph(SurvObj1 ~  
                  blockmas*HVEmoPost6  + 
                  planned + multi + uniedu, 
                data = surprobframe)

summary(models)
exp(confint(models))
(modelszph <- cox.zph(models)) # np so reduce to three levels 
vif(models)


###  13.9.3 pseudo R-squares  - only run once

LLf <- models$loglik[2]
LL0 <- models$loglik[1]
#McFadden pseudo-R2
as.vector(1 - (LLf / LL0)) # 0.04549019
#Cox & Snell
as.vector(1 - exp((2/637) * (LL0 - LLf))) #0.09691766

### 13.10 info support blockmas model ######

# 13.10.0 relevel factor for interaction - hits infinity, reduce to three levels

surprobframe$HVHelpful_InfoPost6 <- relevel(surprobframe$HVHelpful_InfoPost6,
                                             ref="help") #change each time

# 13.10.1
models <- coxph(SurvObj1 ~  
                  blockmas*HVHelpful_InfoPost6 + 
                  planned + multi + uniedu, 
                data = surprobframe)

summary(models)
exp(confint(models))
(modelszph <- cox.zph(models)) # np reduce to three 
vif(models)

###   13.10.2. pseudo R-squares 

LLf <- models$loglik[2]
LL0 <- models$loglik[1]
#McFadden pseudo-R2
as.vector(1 - (LLf / LL0)) #0.04351732
#Cox & Snell
as.vector(1 - exp((2/637) * (LL0 - LLf))) #0.09291619


### 13.11 emotional support sorethr  model ######


# 13.11.0 relevel factors for interaction
surprobframe$sorethr <- relevel(surprobframe$sorethr, 
                                ref="0") #change each time

surprobframe$HVEmoPost5 <- relevel(surprobframe$HVEmoPost5,
                                    ref="help") #change each time

# 13.11.1 model

models <- coxph(SurvObj1 ~  
                  sorethr*HVEmoPost5 + 
                  planned + multi + uniedu, 
                data = surprobframe)

summary(models)
exp(confint(models))
(modelszph <- cox.zph(models)) #
vif(models)


### 13.11.2. pseudo R-squares 

LLf <- models$loglik[2]
LL0 <- models$loglik[1]
#McFadden pseudo-R2
as.vector(1 - (LLf / LL0)) #0.04186905
#Cox & Snell
as.vector(1 - exp((2/637) * (LL0 - LLf))) #  0.08955951

### 13.12 info support sorethr model ######

# 13.12.0 relevel 
surprobframe$HVHelpful_InfoPost5 <- 
  relevel(surprobframe$HVHelpful_InfoPost5, 
          ref="help") #change each time

# 13.12.1. model - hits infinity, reduce to three levels 
models <- coxph(SurvObj1 ~  
                  sorethr*HVHelpful_InfoPost5 + 
                  planned + multi + uniedu, 
                data = surprobframe)

summary(models)
exp(confint(models))
(modelszph <- cox.zph(models)) # all ok

# only run once 
vif(models)

###   13.12.2. pseudo R-squares 

LLf <- models$loglik[2]
LL0 <- models$loglik[1]
#McFadden pseudo-R2
as.vector(1 - (LLf / LL0)) #0.03950385
#Cox & Snell
as.vector(1 - exp((2/637) * (LL0 - LLf))) #0.08472106


#-----------------------------------------------------------------------------------------------
# 14. GP interaction models 
#-----------------------------------------------------------------------------------------------

#### 14.1 check support variables ##### 
surprobframe$GPEmoPost2 <- as.factor(surprobframe$GPEmoPost2)
surprobframe$GPHelpful_InfoPost2 <- as.factor(surprobframe$GPHelpful_InfoPost2)

surprobframe$GPEmoPost2 <- surprobframe$GPEmoPost2

# check sample distrubtion for emo, info and practical
# 0 = absent 
# 1 = helpful or very helpful
# 2 = neither helpful or unhelpful
# 3 = unhelpful or very unhelpful

table(surprobframe$GPEmoPost2, exclude = NULL) 
#       0   1   2   3 
#      125 193 176  72 

table(surprobframe$GPHelpful_InfoPost2, exclude = NULL) 
#    0   1   2   3 
#  209 215 109  33 

# rename for easy changing of ref

# emotional 
surprobframe$GPEmoPost5 = NULL
surprobframe$GPEmoPost5[surprobframe$GPEmoPost2 == 1 ] <- "help"
surprobframe$GPEmoPost5[surprobframe$GPEmoPost2 == 2 ] <- "neither"
surprobframe$GPEmoPost5[surprobframe$GPEmoPost2 == 3 ] <- "not"
surprobframe$GPEmoPost5[surprobframe$GPEmoPost2 == 0 ] <- "absent"
surprobframe$GPEmoPost5 <- as.factor(surprobframe$GPEmoPost5)


# info 
surprobframe$GPHelpful_InfoPost5 = NULL
surprobframe$GPHelpful_InfoPost5[surprobframe$GPHelpful_InfoPost2 == 1 ] <- "help"
surprobframe$GPHelpful_InfoPost5[surprobframe$GPHelpful_InfoPost2 == 2 ] <- "neither"
surprobframe$GPHelpful_InfoPost5[surprobframe$GPHelpful_InfoPost2 == 3 ] <- "not"
surprobframe$GPHelpful_InfoPost5[surprobframe$GPHelpful_InfoPost2 == 0 ] <- "absent"
surprobframe$GPHelpful_InfoPost5 <- as.factor(surprobframe$GPHelpful_InfoPost5)


#### 14.2 combine  levels 2 and 3 ##### 
# combine 2 and 3 (very unhelpful, unhelpful and neither helpful or unhelpful) into one 
# for  support variables to use when sample sizes too small (95% fits infinity)
# check during modelling if levels are similar effects etc. 

# now 1 = very helpful or helpful
# now 2 = neither helpful or unhelpful or very unhelpful 
# now 0 = none recieved 

# Emotional 
surprobframe$GPEmoPost4 <-ifelse(surprobframe$GPEmoPost2 ==2 | 
                                   surprobframe$GPEmoPost2 ==3, 2, 
                                 ifelse(surprobframe$GPEmoPost2 ==1, 1, 0))

table(surprobframe$GPEmoPost4, exclude = NULL)
#   0   1   2 
# 125 193 248 
surprobframe$GPEmoPost4 <- as.factor(surprobframe$GPEmoPost4)

surprobframe$GPEmoPost6 = NULL
surprobframe$GPEmoPost6[surprobframe$GPEmoPost4 == 1 ] <- "help"
surprobframe$GPEmoPost6[surprobframe$GPEmoPost4 == 2 ] <- "not"
surprobframe$GPEmoPost6[surprobframe$GPEmoPost4 == 0 ] <- "absent"

surprobframe$GPEmoPost6 <- as.factor(surprobframe$GPEmoPost6)


# INFO 
surprobframe$GPHelpful_InfoPost4 <-ifelse(surprobframe$GPHelpful_InfoPost2 ==2 | 
                                            surprobframe$GPHelpful_InfoPost2 ==3, 2, 
                                          ifelse(surprobframe$GPHelpful_InfoPost2 ==1, 1, 0))

table(surprobframe$GPHelpful_InfoPost4, exclude = NULL)
surprobframe$GPHelpful_InfoPost4 <- as.factor(surprobframe$GPHelpful_InfoPost4)

#0   1   2 
#209 215 142 

# rename for relevels 
surprobframe$GPHelpful_InfoPost6 = NULL
surprobframe$GPHelpful_InfoPost6[surprobframe$GPHelpful_InfoPost4 == 1 ] <- "help"
surprobframe$GPHelpful_InfoPost6[surprobframe$GPHelpful_InfoPost4 == 2 ] <- "not"
surprobframe$GPHelpful_InfoPost6[surprobframe$GPHelpful_InfoPost4 == 0 ] <- "absent"
surprobframe$GPHelpful_InfoPost6 <- as.factor(surprobframe$GPHelpful_InfoPost6)

### 14.3 emotional support too little milk model ######

# 14.3.0 relevel
surprobframe$GPEmoPost5 <- 
  relevel(surprobframe$GPEmoPost5, 
          ref="help") #change each time

# 14.3.1. model 
models <- coxph(SurvObj1 ~  
                  notenough*GPEmoPost5 + 
                  planned + multi + uniedu, 
                data = surprobframe)

summary(models)
exp(confint(models))
(modelszph <- cox.zph(models)) # ok 
# only run once 
vif(models) 

###  14.3.2  pseudo R-squares  - only run once

LLf <- models$loglik[2]
LL0 <- models$loglik[1]
#McFadden pseudo-R2
as.vector(1 - (LLf / LL0)) #0.04972207
#Cox & Snell
as.vector(1 - exp((2/637) * (LL0 - LLf))) #0.1054415


### 14.4 info support too little milk model ######

# 14.4.0. relevel factor for interaction 

surprobframe$notenough <- relevel(surprobframe$notenough, ref="0")

surprobframe$GPHelpful_InfoPost6 <- 
  relevel(surprobframe$GPHelpful_InfoPost6, 
          ref="help") #change each time

# 14.4.1. model 
models <- coxph(SurvObj1 ~  
                  notenough*GPHelpful_InfoPost6 + 
                  planned + multi + uniedu, 
                data = surprobframe)

summary(models)
exp(confint(models))
(modelszph <- cox.zph(models)) # np at four levels, reduce to three then ok


# only run once 
vif(models)

###   14.4.2. pseudo R-squares 

LLf <- models$loglik[2]
LL0 <- models$loglik[1]
#McFadden pseudo-R2
as.vector(1 - (LLf / LL0)) # 0.05028909
#Cox & Snell
as.vector(1 - exp((2/637) * (LL0 - LLf))) # 0.1065775

# LATCH MODELS 

### 14.5 emotional support latch model ######

# 14.5.0 relevel

surprobframe$latch <- relevel(surprobframe$latch, ref="0") #change each time

surprobframe$GPEmoPost5 <- 
  relevel(surprobframe$GPEmoPost5, 
          ref="neither") #relevel each time

# 14.5.1 model

models <- coxph(SurvObj1 ~  
                  latch*GPEmoPost5  + 
                  planned + multi + uniedu, 
                data = surprobframe)

summary(models)
exp(confint(models))
(modelszph <- cox.zph(models)) # np as four and three levels, split  
vif(models)

# 14.5.2 split the model 

plot(modelszph[1]) #cut 2.5 weeks, hits infinity, reduce to three elevels 

surprobframe$latch <- relevel(surprobframe$latch, 
                                  ref="0") #change each time

surprobframe$GPEmoPost6 <- relevel(surprobframe$GPEmoPost6, 
                                   ref="absent") #change each time

modelstrata <- survSplit(SurvObj1E ~ latch*GPEmoPost6 + planned + 
                           + uniedu + multi, data = surprobframe, 
                         cut = c(2.5), episode = "tgroup", 
                         id = "RespondentId" )

models <- coxph(SurvObj1E ~ latch:strata(tgroup)*GPEmoPost6 + planned + 
                  uniedu + multi, data = modelstrata)
summary(models)
exp(confint(models))
(modelszph <- cox.zph(models))


# 14.5.3 pseudo R-squares 

LLf <- models$loglik[2]
LL0 <- models$loglik[1]
#McFadden pseudo-R2
as.vector(1 - (LLf / LL0)) #0.0480888
#Cox & Snell
as.vector(1 - exp((2/637) * (LL0 - LLf))) #0.1021614


### 14.6 info support latch model ######

# 14.6.0 relevel

surprobframe$GPHelpful_InfoPost6 <- 
  relevel(surprobframe$GPHelpful_InfoPost6, 
          ref="not") #change each time

# 14.6.1 model 

models <- coxph(SurvObj1 ~  
                  latch*GPHelpful_InfoPost6 + 
                  planned + multi + uniedu, 
                data = surprobframe)

summary(models)
exp(confint(models))
(modelszph <- cox.zph(models)) # np at four and three levels, split 
vif(models)

# 14.6.2 split the model 

plot(modelszph[1]) #cut 2.5 weeks, hits infinity, reduce to three elevels 

surprobframe$latch <- relevel(surprobframe$latch, 
                              ref="0") #change each time

surprobframe$GPHelpful_InfoPost6 <- relevel(surprobframe$GPHelpful_InfoPost6, 
                                   ref="absent") #change each time

modelstrata <- survSplit(SurvObj1E ~ latch*GPHelpful_InfoPost6 + planned + 
                           + uniedu + multi, data = surprobframe, 
                         cut = c(2.5), episode = "tgroup", 
                         id = "RespondentId" )

models <- coxph(SurvObj1E ~ latch*GPHelpful_InfoPost6:strata(tgroup) + planned + 
                  uniedu + multi, data = modelstrata)
summary(models)
exp(confint(models))
(modelszph <- cox.zph(models))


###  14.6.3  pseudo R-squares 

LLf <- models$loglik[2]
LL0 <- models$loglik[1]
#McFadden pseudo-R2
as.vector(1 - (LLf / LL0)) # 0.04099605
#Cox & Snell
as.vector(1 - exp((2/637) * (LL0 - LLf))) # 0.0877766


### 14.7 emotional support too much milk model ######

# 14.7.0 relevel
surprobframe$toomuch <- relevel(surprobframe$toomuch, ref="0")

surprobframe$GPEmoPost5 <-
  relevel(surprobframe$GPEmoPost5, 
          ref="help") #change each time

# 14.7.1 model 

models <- coxph(SurvObj1 ~  
                  toomuch*GPEmoPost5  + 
                  planned + multi + uniedu, 
                data = surprobframe)

summary(models)
exp(confint(models))
(modelszph <- cox.zph(models)) #  ok 
vif(models)

###  14.7.2  pseudo R-squares  - only run once

LLf <- models$loglik[2]
LL0 <- models$loglik[1]
#McFadden pseudo-R2
as.vector(1 - (LLf / LL0)) #0.0440774
#Cox & Snell
as.vector(1 - exp((2/637) * (LL0 - LLf))) #0.09405397

### 14.8 info support too much milk model ######

# 14.8.0. relevel
surprobframe$toomuch <- relevel(surprobframe$toomuch, ref="0")

surprobframe$GPHelpful_InfoPost5 <- 
  relevel(surprobframe$GPHelpful_InfoPost5, 
          ref="help") #change each time

# 14.8.1 model 

models <- coxph(SurvObj1 ~  
                  toomuch*GPHelpful_InfoPost5 + 
                  planned + multi + uniedu, 
                data = surprobframe)

summary(models)
exp(confint(models))
(modelszph <- cox.zph(models)) # ok

# only run once 
vif(models)


###   14.8.2. pseudo R-squares 

LLf <- models$loglik[2]
LL0 <- models$loglik[1]
#McFadden pseudo-R2
as.vector(1 - (LLf / LL0)) #0.04602356
#Cox & Snell
as.vector(1 - exp((2/637) * (LL0 - LLf))) #0.09799644

### 14.9 emotional support blockmas  model ######

# 14.9.0 relevel factors for interaction

surprobframe$blockmas <- relevel(surprobframe$blockmas, ref="0")

surprobframe$GPEmoPost5 <- relevel(surprobframe$GPEmoPost5,
                                   ref="help") #change each time

# 14.9.1 model

models <- coxph(SurvObj1 ~  
                  blockmas*GPEmoPost5  + 
                  planned + multi + uniedu, 
                data = surprobframe)

summary(models)
exp(confint(models))
(modelszph <- cox.zph(models)) # ok
vif(models)


###  14.9.3 pseudo R-squares  - only run once

LLf <- models$loglik[2]
LL0 <- models$loglik[1]
#McFadden pseudo-R2
as.vector(1 - (LLf / LL0)) # 0.04146568
#Cox & Snell
as.vector(1 - exp((2/637) * (LL0 - LLf))) #0.08873614

### 14.10 info support blockmas model ######

# 14.10.0 relevel factor for interaction - hits infinity, reduce to three levels

surprobframe$GPHelpful_InfoPost6 <- relevel(surprobframe$GPHelpful_InfoPost6,
                                            ref="help") #change each time

# 14.10.1
models <- coxph(SurvObj1 ~  
                  blockmas*GPHelpful_InfoPost6 + 
                  planned + multi + uniedu, 
                data = surprobframe)

summary(models)
exp(confint(models))
(modelszph <- cox.zph(models)) # np at four levels, marginal at three so leave as is 
vif(models)

###   14.10.2. pseudo R-squares 

LLf <- models$loglik[2]
LL0 <- models$loglik[1]
#McFadden pseudo-R2
as.vector(1 - (LLf / LL0)) #0.04109442
#Cox & Snell
as.vector(1 - exp((2/637) * (LL0 - LLf))) #0.08797769


### 14.11 emotional support sorethr  model ######


# 14.11.0 relevel factors for interaction
surprobframe$sorethr <- relevel(surprobframe$sorethr, 
                                ref="0") #change each time

surprobframe$GPEmoPost5 <- relevel(surprobframe$GPEmoPost5,
                                   ref="help") #change each time

# 14.11.1 model

models <- coxph(SurvObj1 ~  
                  sorethr*GPEmoPost5 + 
                  planned + multi + uniedu, 
                data = surprobframe)

summary(models)
exp(confint(models))
(modelszph <- cox.zph(models)) # ok 
vif(models)

### 14.11.2. pseudo R-squares 

LLf <- models$loglik[2]
LL0 <- models$loglik[1]
#McFadden pseudo-R2
as.vector(1 - (LLf / LL0)) #0.03543303
#Cox & Snell
as.vector(1 - exp((2/637) * (LL0 - LLf))) #  0.07633322

### 14.12 info support sorethr model ######

# 14.12.0 relevel 
surprobframe$GPHelpful_InfoPost5 <- 
  relevel(surprobframe$GPHelpful_InfoPost5, 
          ref="help") #change each time

# 14.12.1. model - hits infinity, reduce to three levels 
models <- coxph(SurvObj1 ~  
                  sorethr*GPHelpful_InfoPost5 + 
                  planned + multi + uniedu, 
                data = surprobframe)

summary(models)
exp(confint(models))
(modelszph <- cox.zph(models)) # all ok

# only run once 
vif(models)

###   14.12.2. pseudo R-squares 

LLf <- models$loglik[2]
LL0 <- models$loglik[1]
#McFadden pseudo-R2
as.vector(1 - (LLf / LL0)) #0.03851713
#Cox & Snell
as.vector(1 - exp((2/637) * (LL0 - LLf))) #0.08269496


#-----------------------------------------------------------------------------------------------
# 15. Mentor interaction models 
#-----------------------------------------------------------------------------------------------

#### 15.1 check support variables ##### 
surprobframe$Mentor_EmoPost2 <- as.factor(surprobframe$Mentor_EmoPost2)
surprobframe$MentorHelpful_InfoPost2 <- as.factor(surprobframe$MentorHelpful_InfoPost2)

surprobframe$MentorEmoPost2 <- surprobframe$Mentor_EmoPost2

# check sample distrubtion for emo, info and practical
# 0 = absent 
# 1 = helpful or very helpful
# 2 = neither helpful or unhelpful
# 3 = unhelpful or very unhelpful

table(surprobframe$MentorEmoPost2, exclude = NULL) 
#       0   1   2   3 
#      315 186  44  21 

table(surprobframe$MentorHelpful_InfoPost2, exclude = NULL) 
#    0   1   2   3 
#  314 211  20  21 

# rename for easy changing of ref

# emotional 
surprobframe$MentorEmoPost5 = NULL
surprobframe$MentorEmoPost5[surprobframe$MentorEmoPost2 == 1 ] <- "help"
surprobframe$MentorEmoPost5[surprobframe$MentorEmoPost2 == 2 ] <- "neither"
surprobframe$MentorEmoPost5[surprobframe$MentorEmoPost2 == 3 ] <- "not"
surprobframe$MentorEmoPost5[surprobframe$MentorEmoPost2 == 0 ] <- "absent"
surprobframe$MentorEmoPost5 <- as.factor(surprobframe$MentorEmoPost5)


# info 
surprobframe$MentorHelpful_InfoPost5 = NULL
surprobframe$MentorHelpful_InfoPost5[surprobframe$MentorHelpful_InfoPost2 == 1 ] <- "help"
surprobframe$MentorHelpful_InfoPost5[surprobframe$MentorHelpful_InfoPost2 == 2 ] <- "neither"
surprobframe$MentorHelpful_InfoPost5[surprobframe$MentorHelpful_InfoPost2 == 3 ] <- "not"
surprobframe$MentorHelpful_InfoPost5[surprobframe$MentorHelpful_InfoPost2 == 0 ] <- "absent"
surprobframe$MentorHelpful_InfoPost5 <- as.factor(surprobframe$MentorHelpful_InfoPost5)


#### 15.2 combine  levels 2 and 3 ##### 
# combine 2 and 3 (very unhelpful, unhelpful and neither helpful or unhelpful) into one 
# for  support variables to use when sample sizes too small (95% fits infinity)
# check during modelling if levels are similar effects etc. 

# now 1 = very helpful or helpful
# now 2 = neither helpful or unhelpful or very unhelpful 
# now 0 = none recieved 

# Emotional 
surprobframe$MentorEmoPost4 <-ifelse(surprobframe$MentorEmoPost2 ==2 | 
                                   surprobframe$MentorEmoPost2 ==3, 2, 
                                 ifelse(surprobframe$MentorEmoPost2 ==1, 1, 0))

table(surprobframe$MentorEmoPost4, exclude = NULL)
#   0   1   2 
# 315 186  65 
surprobframe$MentorEmoPost4 <- as.factor(surprobframe$MentorEmoPost4)

surprobframe$MentorEmoPost6 = NULL
surprobframe$MentorEmoPost6[surprobframe$MentorEmoPost4 == 1 ] <- "help"
surprobframe$MentorEmoPost6[surprobframe$MentorEmoPost4 == 2 ] <- "not"
surprobframe$MentorEmoPost6[surprobframe$MentorEmoPost4 == 0 ] <- "absent"

surprobframe$MentorEmoPost6 <- as.factor(surprobframe$MentorEmoPost6)


# INFO 
surprobframe$MentorHelpful_InfoPost4 <-ifelse(surprobframe$MentorHelpful_InfoPost2 ==2 | 
                                            surprobframe$MentorHelpful_InfoPost2 ==3, 2, 
                                          ifelse(surprobframe$MentorHelpful_InfoPost2 ==1, 1, 0))

table(surprobframe$MentorHelpful_InfoPost4, exclude = NULL)
surprobframe$MentorHelpful_InfoPost4 <- as.factor(surprobframe$MentorHelpful_InfoPost4)

#0   1   2 
#314 211  41 

# rename for relevels 
surprobframe$MentorHelpful_InfoPost6 = NULL
surprobframe$MentorHelpful_InfoPost6[surprobframe$MentorHelpful_InfoPost4 == 1 ] <- "help"
surprobframe$MentorHelpful_InfoPost6[surprobframe$MentorHelpful_InfoPost4 == 2 ] <- "not"
surprobframe$MentorHelpful_InfoPost6[surprobframe$MentorHelpful_InfoPost4 == 0 ] <- "absent"
surprobframe$MentorHelpful_InfoPost6 <- as.factor(surprobframe$MentorHelpful_InfoPost6)

### 15.3 emotional support too little milk model ######

# 15.3.0 relevel
surprobframe$MentorEmoPost5 <- 
  relevel(surprobframe$MentorEmoPost5, 
          ref="help") #change each time

# 15.3.1. model 
models <- coxph(SurvObj1 ~  
                  notenough*MentorEmoPost5 + 
                  planned + multi + uniedu, 
                data = surprobframe)

summary(models)
exp(confint(models))
(modelszph <- cox.zph(models)) # ok 
# only run once 
vif(models) 

###  15.3.2  pseudo R-squares  - only run once

LLf <- models$loglik[2]
LL0 <- models$loglik[1]
#McFadden pseudo-R2
as.vector(1 - (LLf / LL0)) #0.07045141
#Cox & Snell
as.vector(1 - exp((2/637) * (LL0 - LLf))) #0.1460465


### 15.4 info support too little milk model ######

# 15.4.0. relevel factor for interaction 

surprobframe$notenough <- relevel(surprobframe$notenough, ref="0")

surprobframe$MentorHelpful_InfoPost5 <- 
  relevel(surprobframe$MentorHelpful_InfoPost5, 
          ref="help") #change each time

# 15.4.1. model 
models <- coxph(SurvObj1 ~  
                  notenough*MentorHelpful_InfoPost5 + 
                  planned + multi + uniedu, 
                data = surprobframe)

summary(models)
exp(confint(models))
(modelszph <- cox.zph(models)) # np at four levels, reduce to three then ok


# only run once 
vif(models)

###   15.4.2. pseudo R-squares 

LLf <- models$loglik[2]
LL0 <- models$loglik[1]
#McFadden pseudo-R2
as.vector(1 - (LLf / LL0)) # 0.07329378
#Cox & Snell
as.vector(1 - exp((2/637) * (LL0 - LLf))) # 0.1514686

# LATCH MODELS 

### 15.5 emotional support latch model ######

# 15.5.0 relevel

surprobframe$latch <- relevel(surprobframe$latch, ref="0") #change each time

surprobframe$MentorEmoPost5 <- 
  relevel(surprobframe$MentorEmoPost5, 
          ref="help") #relevel each time

# 15.5.1 model

models <- coxph(SurvObj1 ~  
                  latch*MentorEmoPost5  + 
                  planned + multi + uniedu, 
                data = surprobframe)

summary(models)
exp(confint(models))
(modelszph <- cox.zph(models)) # ok 
vif(models)


# 15.5.2 pseudo R-squares 

LLf <- models$loglik[2]
LL0 <- models$loglik[1]
#McFadden pseudo-R2
as.vector(1 - (LLf / LL0)) #0.06552436
#Cox & Snell
as.vector(1 - exp((2/637) * (LL0 - LLf))) #0.1365655


### 15.6 info support latch model ######

# 15.6.0 relevel

surprobframe$MentorHelpful_InfoPost5 <- 
  relevel(surprobframe$MentorHelpful_InfoPost5, 
          ref="help") #change each time

# 15.6.1 model 

models <- coxph(SurvObj1 ~  
                  latch*MentorHelpful_InfoPost5 + 
                  planned + multi + uniedu, 
                data = surprobframe)

summary(models)
exp(confint(models))
(modelszph <- cox.zph(models)) # np at four levels but marginal so leave
vif(models)


###  15.6.2  pseudo R-squares 

LLf <- models$loglik[2]
LL0 <- models$loglik[1]
#McFadden pseudo-R2
as.vector(1 - (LLf / LL0)) # 0.06840642
#Cox & Snell
as.vector(1 - exp((2/637) * (LL0 - LLf))) # 0.1421241


### 15.7 emotional support too much milk model ######

# 15.7.0 relevel
surprobframe$toomuch <- relevel(surprobframe$toomuch, ref="0")

surprobframe$MentorEmoPost6 <-
  relevel(surprobframe$MentorEmoPost6, 
          ref="not") #change each time

# 15.7.1 model

models <- coxph(SurvObj1 ~  
                  toomuch*MentorEmoPost6  + 
                  planned + multi + uniedu, 
                data = surprobframe)

summary(models)
exp(confint(models))
(modelszph <- cox.zph(models)) #  np so split
vif(models)

# 15.7.2 split the model 

plot(modelszph[3]) #cut 2.5 weeks, hits infinity, reduce to three elevels 

surprobframe$toomuch <- relevel(surprobframe$toomuch, 
                              ref="0") #change each time

surprobframe$MentorEmoPost6 <- relevel(surprobframe$MentorEmoPost6, 
                                   ref="absent") #change each time

modelstrata <- survSplit(SurvObj1E ~ toomuch*MentorEmoPost6 + planned + 
                           + uniedu + multi, data = surprobframe, 
                         cut = c(4), episode = "tgroup", 
                         id = "RespondentId" )

models <- coxph(SurvObj1E ~ toomuch*MentorEmoPost6:strata(tgroup) + planned + 
                  uniedu + multi, data = modelstrata)
summary(models)
exp(confint(models))
(modelszph <- cox.zph(models))


###  15.7.3  pseudo R-squares  - only run once

LLf <- models$loglik[2]
LL0 <- models$loglik[1]
#McFadden pseudo-R2
as.vector(1 - (LLf / LL0)) #0.06834084
#Cox & Snell
as.vector(1 - exp((2/637) * (LL0 - LLf))) #0.141998

### 15.8 info support too much milk model ######

# 15.8.0. relevel
surprobframe$toomuch <- relevel(surprobframe$toomuch, ref="0")

surprobframe$MentorHelpful_InfoPost5 <- 
  relevel(surprobframe$MentorHelpful_InfoPost5, 
          ref="neither") #change each time

# 15.8.1 model 

models <- coxph(SurvObj1 ~  
                  toomuch*MentorHelpful_InfoPost5 + 
                  planned + multi + uniedu, 
                data = surprobframe)

summary(models)
exp(confint(models))
(modelszph <- cox.zph(models)) # 

# only run once 
vif(models)

###   15.8.2. pseudo R-squares 

LLf <- models$loglik[2]
LL0 <- models$loglik[1]
#McFadden pseudo-R2
as.vector(1 - (LLf / LL0)) #0.07142978
#Cox & Snell
as.vector(1 - exp((2/637) * (LL0 - LLf))) #0.1479168

### 15.9 emotional support blockmas  model ######

# 15.9.0 relevel factors for interaction

surprobframe$blockmas <- relevel(surprobframe$blockmas, ref="0")

surprobframe$MentorEmoPost6 <- relevel(surprobframe$MentorEmoPost6,
                                   ref="help") #change each time

# 15.9.1 model

models <- coxph(SurvObj1 ~  
                  blockmas*MentorEmoPost6  + 
                  planned + multi + uniedu, 
                data = surprobframe)

summary(models)
exp(confint(models))
(modelszph <- cox.zph(models)) # np but ok at three levels 
vif(models)


###  15.9.3 pseudo R-squares  - only run once

LLf <- models$loglik[2]
LL0 <- models$loglik[1]
#McFadden pseudo-R2
as.vector(1 - (LLf / LL0)) # 0.06262217
#Cox & Snell
as.vector(1 - exp((2/637) * (LL0 - LLf))) #0.1309317

### 15.10 info support blockmas model ######

# 15.10.0 relevel factor for interaction - hits infinity, reduce to three levels

surprobframe$MentorHelpful_InfoPost6 <- relevel(surprobframe$MentorHelpful_InfoPost6,
                                            ref="neither") #change each time

# 15.10.1
models <- coxph(SurvObj1 ~  
                  blockmas*MentorHelpful_InfoPost6 + 
                  planned + multi + uniedu, 
                data = surprobframe)

summary(models)
exp(confint(models))
(modelszph <- cox.zph(models)) # np sp split
vif(models)

# 15.10.2 split the model 

plot(modelszph[2]) #cut 4

surprobframe$blockmas <- relevel(surprobframe$blockmas, 
                                ref="0") #change each time

surprobframe$MentorHelpful_InfoPost6 <- relevel(surprobframe$MentorHelpful_InfoPost6, 
                                       ref="absent") #change each time

modelstrata <- survSplit(SurvObj1E ~ blockmas*MentorHelpful_InfoPost6 + planned + 
                           + uniedu + multi, data = surprobframe, 
                         cut = c(4), episode = "tgroup", 
                         id = "RespondentId" )

models <- coxph(SurvObj1E ~ blockmas*MentorHelpful_InfoPost6:strata(tgroup) + planned + 
                  uniedu + multi, data = modelstrata)
summary(models)
exp(confint(models))
(modelszph <- cox.zph(models))


###   15.10.2. pseudo R-squares 

LLf <- models$loglik[2]
LL0 <- models$loglik[1]
#McFadden pseudo-R2
as.vector(1 - (LLf / LL0)) #00.07251469
#Cox & Snell
as.vector(1 - exp((2/637) * (LL0 - LLf))) #0.1499859


### 15.11 emotional support sorethr  model ######


# 15.11.0 relevel factors for interaction
surprobframe$sorethr <- relevel(surprobframe$sorethr, 
                                ref="0") #change each time

surprobframe$MentorEmoPost5 <- relevel(surprobframe$MentorEmoPost5,
                                   ref="help") #change each time

# 15.11.1 model

models <- coxph(SurvObj1 ~  
                  sorethr*MentorEmoPost5 + 
                  planned + multi + uniedu, 
                data = surprobframe)

summary(models)
exp(confint(models))
(modelszph <- cox.zph(models)) # ok 
vif(models)

### 15.11.2. pseudo R-squares 

LLf <- models$loglik[2]
LL0 <- models$loglik[1]
#McFadden pseudo-R2
as.vector(1 - (LLf / LL0)) #0.05746593
#Cox & Snell
as.vector(1 - exp((2/637) * (LL0 - LLf))) #  0.1208315

### 15.12 info support sorethr model ######

# 15.12.0 relevel 
surprobframe$MentorHelpful_InfoPost5 <- 
  relevel(surprobframe$MentorHelpful_InfoPost5, 
          ref="help") #change each time

# 15.12.1. model - hits infinity, reduce to three levels 
models <- coxph(SurvObj1 ~  
                  sorethr*MentorHelpful_InfoPost5 + 
                  planned + multi + uniedu, 
                data = surprobframe)

summary(models)
exp(confint(models))
(modelszph <- cox.zph(models)) # all ok

# only run once 
vif(models)

###   15.12.2. pseudo R-squares 

LLf <- models$loglik[2]
LL0 <- models$loglik[1]
#McFadden pseudo-R2
as.vector(1 - (LLf / LL0)) #0.05903575
#Cox & Snell
as.vector(1 - exp((2/637) * (LL0 - LLf))) #0.1239189


#-----------------------------------------------------------------------------------------------
# 16. summary stats and plots for paper
#-----------------------------------------------------------------------------------------------

#### 16.0 mother age #####

summary(surprobframe$mumage)

#Min. 1st Qu.  Median    Mean 3rd Qu.    Max.    NA's 
#18.00   30.00   32.00   32.28   35.00   44.00      10 

sd(surprobframe$mumage, na.rm = TRUE)
# 4.371124

#### 16.1 num of children #####

summary(surprobframe$ChildNum)

#Min. 1st Qu.  Median    Mean 3rd Qu.    Max.    NA's 
# 1.000   1.000   1.000   1.458   2.000   5.000       1 

sd(surprobframe$ChildNum, na.rm = TRUE)
# 0.6417404

#### 16.2 age of children #####

summary(surprobframe$childage)

#MMin. 1st Qu.  Median    Mean 3rd Qu.    Max. 
# 1.857  28.071  47.071  50.286  71.429 106.286 

sd(surprobframe$childage, na.rm = TRUE)
# 27.72544

#### 16.3 Any breastfeeding weeks #####

summary(surprobframe$AnyBreastWeeks)

#MMin. 1st Qu.  Median    Mean 3rd Qu.    Max. 
# 0.1429   10.0000   31.0000   37.0377   53.1429 1491.1429         1 

sd(surprobframe$AnyBreastWeeks, na.rm = TRUE)
# 66.84839

#### 16.4 current bf #####

table(surprobframe$AnyBreastStatus)

#0   1 
#343 223 

#### 16.5 three month sur #####

table(surprobframe$threemonsur)

#0   1 
#343 223 
343/(343+223) # 0.6060071

#### 16.6 social support variables plots ######

# OWN FAMILY

# MGM 
MGMemotab <- table(surprobframe$MGMEmoPost2, exclude = NULL)
# help  absent neither     not 
# 398      95      39      34  
MGMpracttab <- table(surprobframe$MGMHelpful_PractPost2, exclude = NULL)
# help  absent neither     not 
# 417     100      31      18 
MGMinfotab <- table(surprobframe$MGMHelpful_InfoPost2, exclude = NULL)
##  help  absent neither     not 
#  387     107      51      21 

# MGF
MGFemotab <- table(surprobframe$MGFEmoPost2, exclude = NULL)
# 0   1   2   3 
# 163 267  92  44  
MGFpracttab <- table(surprobframe$MGFHelpful_PractPost2, exclude = NULL)
## 0   1   2   3  
# 210 259  73  24 
MGFinfotab <- table(surprobframe$MGFHelpful_InfoPost2, exclude = NULL)
##  0   1   2   3 
# 284 163  97  22 

# Sister
Sisemotab <- table(surprobframe$SisEmoPost2, exclude = NULL)
# 0   1   2   3 
# 294 198  54  20 
Sispracttab <- table(surprobframe$SisHelpful_PractPost2, exclude = NULL)
# 0   1   2   3  
# 332 178  42  14 
Sisinfotab <- table(surprobframe$SisHelpful_InfoPost2, exclude = NULL)
# 0   1   2   3 
#  349 156  49  12 


# Brother
Broemotab <- table(surprobframe$BroEmoPost2, exclude = NULL)
# 0   1   2   3 
# 294 122 115  35  
Bropracttab <- table(surprobframe$BroHelpful_PractPost2, exclude = NULL)
# 0   1   2   3 
#381  87  81  17  
Broinfotab <- table(surprobframe$BroHelpful_InfoPost2, exclude = NULL)
# 0   1   2   3 
#  433  49  73  11 


# bar plot of support
freq <- rbind(MGMemotab, MGMpracttab, MGMinfotab, MGFemotab, MGFpracttab, 
              MGFinfotab, Sisemotab, Sispracttab, Sisinfotab, Broemotab, Bropracttab, Broinfotab)
supporter <- c("Maternal grandmother", "Maternal grandmother", "Maternal grandmother", "Maternal grandfather",
               "Maternal grandfather", "Maternal grandfather", "Sister", "Sister", "Sister", "Brother", "Brother", "Brother")
type <- c("Emotional", "Practical", "Info", "Emotional", "Practical", "Info", "Emotional", "Practical", "Info",
          "Emotional", "Practical", "Info")
suptype <-c ("MGM Emotional", "MGM Practical", "MGM Info", "MGF Emotional", "MGF Practical", "MGF Info",
             "Sis Emotional", "Sis Practical", "Sis Info", "Bro Emotional", "Bro Practical", "Bro Info")
freq1 <- cbind(freq, supporter, type, suptype)
freq <- as.data.frame(freq1)
freq$supporter <- as.factor(freq$supporter)
freq$suptype <- as.factor(freq$suptype)
freq$type <- as.factor(freq$type)

# change to long format 
library(tidyr)

famfreq_long <- gather(freq, helpful, 
                    value, "0":"1":"2":"3", factor_key=TRUE)

famfreq_long$value <- as.numeric(famfreq_long$value)

# PARTNERS FAMILY AND FRIENDS

# M8
m8emotab <- table(surprobframe$M8EmoPost2, exclude = NULL) #
# 0   1   2   3 
#75 389  72  30 

m8practtab <- table(surprobframe$M8Helpful_PractPost2, exclude = NULL) #
# 0   1   2   3 
# 144 306 100  16 

m8infotab <- table(surprobframe$M8Helpful_InfoPost2, exclude = NULL)
# 0   1   2   3 
# 114 385  58   9 

# Partner
partemotab <- table(surprobframe$PartEmoPost2, exclude = NULL) #
# 0   1   2   3 
#71 472  12  11 

partpracttab <- table(surprobframe$PartHelpful_PractPost2, exclude = NULL) #
# 0   1   2   3 
# 63 492   8   3

partinfotab <- table(surprobframe$PartHelpful_InfoPost2, exclude = NULL)
# 0   1   2   3 
# 117 388  52   9 

# PGM 
PGMemotab <- table(surprobframe$PGMEmoPost2, exclude = NULL)
# 0   1   2   3 
# 115 268 114  69 
PGMpracttab <- table(surprobframe$PGMHelpful_PractPost2, exclude = NULL)
# 0   1   2   3 
# 157 259 109  41 
PGMinfotab <- table(surprobframe$PGMHelpful_InfoPost2, exclude = NULL)
##  0   1   2   3 
#  191 200 115  60 

# PGF
PGFemotab <- table(surprobframe$PGFEmoPost2, exclude = NULL)
# 0   1   2   3 
# 170 167 171  58 
PGFpracttab <- table(surprobframe$PGFHelpful_PractPost2, exclude = NULL)
## 0   1   2   3  
# 253 153 127  33 
PGFinfotab <- table(surprobframe$PGFHelpful_InfoPost2, exclude = NULL)
##  0   1   2   3 
# 358  66 112  30 

# bar plot of support
freq <- rbind(PGMemotab, PGMpracttab, PGMinfotab, PGFemotab, PGFpracttab, 
              PGFinfotab, partemotab, partpracttab, partinfotab, m8emotab, m8practtab, m8infotab)
supporter <- c("Paternal grandmother", "Paternal grandmother", "Paternal grandmother", "Paternal grandfather", "Paternal grandfather",
               "Paternal grandfather", "Partner", "Partner", "Partner", "Friend", "Friend", "Friend")
type <- c("Emotional", "Practical", "Info", "Emotional", "Practical", "Info", "Emotional", "Practical", "Info",
          "Emotional", "Practical", "Info")
suptype <-c ("PGM Emotional", "PGM Practical", "PGM Info", "PGF Emotional", "PGF Practical", "PGF Info",
             "Part Emotional", "Part Practical", "Part Info", "Friend Emotional", 
             "Friend Practical", "Friend Info")
freq1 <- cbind(freq, supporter, type, suptype)
freq <- as.data.frame(freq1)
freq$supporter <- as.factor(freq$supporter)
freq$suptype <- as.factor(freq$suptype)
freq$type <- as.factor(freq$type)

# change to long format 
library(tidyr)

partfreq_long <- gather(freq, helpful, 
                    value, "0":"1":"2":"3", factor_key=TRUE)

partfreq_long$value <- as.numeric(partfreq_long$value)


# HEALTH PROFESSIONALS

# GP
GPemotab <- table(surprobframe$GPEmoPost2, exclude = NULL)
# 0   1   2   3 
# 125 193 176  72 

GPinfotab <- table(surprobframe$GPHelpful_InfoPost2, exclude = NULL)
##  0   1   2   3 
# 209 215 109  33 

# MW
MWemotab <- table(surprobframe$MidEmoPost2, exclude = NULL)
# 0   1   2   3 
# 67 370  73  56 

MWinfotab <- table(surprobframe$MidHelpful_InfoPost2, exclude = NULL)
##  0   1   2   3 
#  51 424  53  38 

# HV
HVemotab <- table(surprobframe$HVEmoPost2, exclude = NULL)
# 0   1   2   3 
# 92 332  80  62 

HVinfotab <- table(surprobframe$HVHelpful_InfoPost2, exclude = NULL)
##  0   1   2   3 
#  78 347  82  59 

# Peer
peeremotab <- table(surprobframe$MentorEmoPost2, exclude = NULL)
# 0   1   2   3 
# 315 186  44  21 

peerinfotab <- table(surprobframe$MentorHelpful_InfoPost2, exclude = NULL)
##  0   1   2   3 
#  314 211  20  21 


# bar plot of support
freq <- rbind(GPemotab, GPinfotab, MWemotab, MWinfotab, HVemotab, HVinfotab, 
              peeremotab, peerinfotab)
supporter <- c("GP", "GP", "Midwife", "Midwife", "Health vistior", "Health vistior", "Peer supporter", "Peer supporter")
type <- c("Emotional", "Info", "Emotional", "Info", "Emotional", "Info", "Emotional", "Info")
suptype <-c ("GP Emotional", "GP Info", "MW Emotional", "MW Info",
             "HV Emotional", "HV Info", "peer Emotional", "peer Info")
freq1 <- cbind(freq, supporter, type, suptype)
freq <- as.data.frame(freq1)
freq$supporter <- as.factor(freq$supporter)
freq$suptype <- as.factor(freq$suptype)
freq$type <- as.factor(freq$type)

# change to long format 
library(tidyr)
require(cowplot)

hpfreq_long <- gather(freq, helpful, 
                    value, "0":"1":"2":"3", factor_key=TRUE)

hpfreq_long$value <- as.numeric(hpfreq_long$value)

countlong <- rbind(famfreq_long, partfreq_long, hpfreq_long)

ggplot(data=countlong, aes(x=type, y=value, fill=helpful)) +
  geom_bar(stat="identity", position=position_dodge()) +
  facet_wrap(~supporter) +
  coord_cartesian(ylim=c(0, 450)) + 
  scale_y_continuous(breaks=seq(0, 450, 50)) +
  theme(legend.position="right") +
  theme(legend.title=element_blank()) +
  ylab("Count") + 
  theme(axis.title.x = element_blank()) +
  panel_border(colour = "gray80") +
  theme(strip.background = element_rect(fill = "gray80")) + 
  scale_fill_discrete(name="Helpfulness",
                      breaks=c("0", "1", "2", "3"),
                      labels=c("Absent", "Helpful", "Neither", "Unhelpful"))


#### 16.7 age of child by breastfeeding status ####

under3 <- subset(surprobframe, childage <= 12.999)
over3 <- subset(surprobframe, childage > 12.999)

table(under3$threemonsur)
#  0  1 
# 45  3  = 48

45/48  # 93.75%

table(over3$threemonsur)
# 0   1 
# 405 113 = 518 

405/(405+113) # 0.7818533 where still breastfeeding to three months. 
#-----------------------------------------------------------------------------------------------
# 17. KM survival curves 
#-----------------------------------------------------------------------------------------------

### 17.1 basic single problem plot ####
library(survminer)
library(survival)

fit <- survfit(Surv(threemondur, threemonsur) ~ latch,
               data = surprobframe)

p1 <- ggsurvplot(fit, data = surprobframe, risk.table = FALSE, 
                 conf.int = TRUE,
                 size = 1,
                 linetype = "strata",
                 palette = "Dark2",
                 pval = TRUE, # Add p-value, 
                 ylim = c(0.5,1), 
                 break.time.by = 2, 
                 ggtheme = theme_minimal(), 
                 legend = c(0.2, 0.2),
                 legend.title = "Latch",
                 legend.labs = c("Yes", "No"),
                 font.x =  16,
                 font.y = 16,
                 font.tickslab = 14)

## 17.2 facetted surival plots for all problems #####

## 17.2.1 first make long format for problems
library(tidyr)
myvars <- c("blockmas", "sorethr", "notenough", "toomuch", "latch", "tonguetie", "threemondur", 
            "threemonsur", "GPEmoPost2", "GPEmoPost6")
mydata <- surprobframe[myvars]

data_long <- gather(mydata, Problem, yes, blockmas:tonguetie, factor_key=TRUE)
data_long

#### 17.2.2 run survival plot based on problem #####
library(survival)

fit <- survfit(Surv(threemondur, threemonsur) ~ yes, data = data_long)

ggsurvplot_facet(fit, data_long, facet.by = "Problem",
                 conf.int = TRUE,
                 size = 1,
                 linetype = "yes",
                 palette = "Dark2",
                 pval = TRUE,
                 pval.coord = c(1, 0.6),
                 break.time.by = 2,
                 short.panel.labs = TRUE,
                 panel.labs = list(Problem = c("Blocked", "Sore", "Not enough", 
                                               "Too much",  "Latch", "Tonguetie")),  
                 panel.labs.background = list(color = "grey80", fill = "grey80"),
                 legend.title = "Problem experienced",
                 legend.labs = c("Yes", "No"),
                 font.x =  14,
                 font.y = 14,
                 font.tickslab = 12,
                 panel.labs.font = list(size = 14),
                 ylim = c(0.5,1)) +
  theme(legend.position = "none")
